# Supplementary material for: Creatine kinase B, a downstream effector of c-Myb, controls migration of osteosarcoma cells via regulation of N-cadherin
Source: Cancer Cell Int. 2025 Dec 5;26:5. doi: 10.1186/s12935-025-04087-0 (PMC12797693; doi:10.1186/s12935-025-04087-0)
Supplement: Supplementary file 3 — Supplementary Material 4 [file 12935_2025_4087_MOESM3_ESM.xlsx]

## Sheet: S4_diaPASEF_scheme
Supplementary material 4. The m/z and ion mobility precursor range windows used for LC-MS/MS measurements of the total proteome in diaPASEF mode.
#MS Type	Cycle Id	Start IM [1/K0]	End IM [1/K0]	Start Mass [m/z]	End Mass [m/z]	CE [eV]
MS1	0	-	-	-	-	-
PASEF	1	0.884	1.108	699.901	716.875	-
PASEF	1	0.6	0.884	501.278	519.782	-
PASEF	2	0.892	1.122	715.875	733.346	-
PASEF	2	0.6	0.892	518.782	535.817	-
PASEF	3	0.907	1.138	732.346	750.866	-
PASEF	3	0.6	0.907	534.817	551.08	-
PASEF	4	0.92	1.154	749.866	768.559	-
PASEF	4	0.6	0.92	550.08	565.817	-
PASEF	5	0.931	1.17	767.559	786.533	-
PASEF	5	0.6	0.931	564.817	580.476	-
PASEF	6	0.938	1.187	785.533	807.222	-
PASEF	6	0.6	0.938	579.476	594.799	-
PASEF	7	0.954	1.205	806.222	826.481	-
PASEF	7	0.6	0.954	593.799	609.322	-
PASEF	8	0.961	1.22	825.481	848.948	-
PASEF	8	0.6	0.961	608.322	623.848	-
PASEF	9	0.971	1.238	847.948	870.424	-
PASEF	9	0.6	0.971	622.848	638.861	-
PASEF	10	0.983	1.256	869.424	892.937	-
PASEF	10	0.6	0.983	637.861	654.305	-
PASEF	11	0.995	1.274	891.937	917.983	-
PASEF	11	0.6	0.995	653.305	669.367	-
PASEF	12	1.01	1.294	916.983	946.474	-
PASEF	12	0.6	1.01	668.367	684.513	-
PASEF	13	1.019	1.316	945.474	978.106	-
PASEF	13	0.6	1.019	683.513	700.901	-
