# Supplementary material for: Creatine kinase B, a downstream effector of c-Myb, controls migration of osteosarcoma cells via regulation of N-cadherin
Source: Cancer Cell Int. 2025 Dec 5;26:5. doi: 10.1186/s12935-025-04087-0 (PMC12797693; doi:10.1186/s12935-025-04087-0)
Supplement: Supplementary file 4 — Supplementary Material 5 [file 12935_2025_4087_MOESM4_ESM.xlsx]

## Sheet: S5_all_proteins
Supplementary material 5. Mass spectrometry protein group level data from the diaPASEF total proteome experiment for control SAOS-LM5 scrambled cell line and SAOS-LM5 CKB KO clones 6C and 11B. Following abbreviations describe the cell lines: SC - SAOS-LM5 scrambled; 6C - SAOS-LM5 CKB KO 6C; 11B - SAOS-LM5 CKB KO 11B.
Comparison (group1/group2)	Group	ProteinGroups	AVG Log2 Ratio	Absolute AVG Log2 Ratio	Pvalue	Qvalue	# of Ratios	UniProtIds	Genes	ProteinDescriptions	ProteinNames	# Unique Total Peptides	% Change	Ratio	Condition Numerator	Condition Denominator	GO Cellular Component	GO Molecular Function	GO Biological Process
SC / 6C	P81877	P81877	-2.67636	2.67636	4.41233e-09	1.38468e-05	12	P81877	SSBP2	Single-stranded DNA-binding protein 2	SSBP2_HUMAN	1	-84.3565	0.156435	SC	6C	cytoplasm,nucleus	single-stranded DNA binding	regulation of transcription, DNA-templated,positive regulation of transcription from RNA polymerase II promoter
SC / 11B	Q01973	Q01973	2.23765	2.23765	4.40203e-09	1.38468e-05	12	Q01973	ROR1	Inactive tyrosine-protein kinase transmembrane receptor ROR1	ROR1_HUMAN	5	371.628	4.71628	SC	11B	stress fiber,cytoplasm,plasma membrane,cell surface,axon terminus,receptor complex	protein binding,ATP binding,coreceptor activity,Wnt-protein binding,Wnt-activated receptor activity,transmembrane receptor protein tyrosine kinase activity	sensory perception of sound,astrocyte development,Wnt signaling pathway,phosphorylation,positive regulation of I-kappaB kinase/NF-kappaB signaling,inner ear development,positive regulation of NF-kappaB transcription factor activity,positive regulation of neuron projection development,multicellular organism development,positive regulation of ERK1 and ERK2 cascade,positive regulation of kinase acti…
SC / 11B	P61812	P61812	0.928796	0.928796	1.49683e-08	1.93739e-05	12	P61812	TGFB2	Transforming growth factor beta-2 proprotein	TGFB2_HUMAN	8	90.3687	1.90369	SC	11B	extracellular region,extracellular space,axon,platelet alpha granule lumen,neuronal cell body,Requires Ontology	beta-amyloid binding,receptor binding,type II transforming growth factor beta receptor binding,transforming growth factor beta receptor binding,protein binding,growth factor activity,type III transforming growth factor beta receptor binding,protein homodimerization activity,cytokine activity	regulation of complement-dependent cytotoxicity,epithelial cell differentiation,cell morphogenesis,skeletal system development,eye development,response to hypoxia,kidney development,epithelial to mesenchymal transition,neural tube closure,hair follicle development,heart morphogenesis,outflow tract septum morphogenesis,membranous septum morphogenesis,heart valve morphogenesis,atrioventricular valv…
SC / 11B	Q9Y2L1	Q9Y2L1	-0.819749	0.819749	1.56283e-08	1.93739e-05	12	Q9Y2L1	DIS3	Exosome complex exonuclease RRP44	RRP44_HUMAN	38	-43.3459	0.566541	SC	11B	nucleolus,nuclear exosome (RNase complex),exosome (RNase complex),nucleus,nucleoplasm,cytosol,membrane,cytoplasmic exosome (RNase complex)	3'-5'-exoribonuclease activity,RNA binding,endonuclease activity,guanyl-nucleotide exchange factor activity,protein binding	rRNA processing,RNA processing,RNA catabolic process,rRNA catabolic process,exonucleolytic nuclear-transcribed mRNA catabolic process involved in deadenylation-dependent decay,CUT catabolic process
SC / 11B	O75312	O75312	-0.686123	0.686123	2.96316e-08	2.204e-05	12	O75312	ZPR1	Zinc finger protein ZPR1	ZPR1_HUMAN	14	-37.8478	0.621522	SC	11B	nucleus,nucleoplasm,nucleolus,cytoplasm,Cajal body,axon,growth cone,neuronal cell body,perikaryon,perinuclear region of cytoplasm,Gemini of coiled bodies	protein binding,zinc ion binding,receptor tyrosine kinase binding,translation initiation factor binding,protein binding involved in protein folding	DNA replication,microtubule cytoskeleton organization,inner cell mass cell proliferation,trophectodermal cell proliferation,mRNA processing,protein folding,signal transduction,RNA splicing,positive regulation of gene expression,spinal cord development,Cajal body organization,regulation of myelination,positive regulation of RNA splicing,DNA endoreduplication,positive regulation of protein import i…
SC / 11B	P22314	P22314	-0.786376	0.786376	2.77529e-08	2.204e-05	12	P22314	UBA1	Ubiquitin-like modifier-activating enzyme 1	UBA1_HUMAN	39	-42.0201	0.579799	SC	11B	heterochromatin,lysosomal membrane,endosome membrane,desmosome,rough endoplasmic reticulum membrane,nucleus,nucleoplasm,cytoplasm,mitochondrion,cytosol,extracellular exosome	RNA binding,ubiquitin activating enzyme activity,protein binding,ATP binding	cellular response to DNA damage stimulus,protein ubiquitination,ubiquitin-dependent protein catabolic process
SC / 11B	Q06203	Q06203	-0.823152	0.823152	2.41253e-08	2.204e-05	12	Q06203	PPAT	Amidophosphoribosyltransferase	PUR1_HUMAN	16	-43.4794	0.565206	SC	11B	cytosol	metal ion binding,4 iron, 4 sulfur cluster binding,amidophosphoribosyltransferase activity	GMP biosynthetic process,'de novo' IMP biosynthetic process,glutamine metabolic process,purine nucleobase biosynthetic process,'de novo' AMP biosynthetic process,'de novo' XMP biosynthetic process,purine nucleotide biosynthetic process
SC / 11B	Q8TF66	Q8TF66	2.22844	2.22844	2.63652e-08	2.204e-05	12	Q8TF66	LRRC15	Leucine-rich repeat-containing protein 15	LRC15_HUMAN	12	368.627	4.68627	SC	11B	Requires Ontology,apical plasma membrane,plasma membrane,extracellular exosome,extracellular matrix,extracellular space	fibronectin binding,protein binding,collagen binding,laminin binding,Requires Ontology	positive regulation of cell migration,negative regulation of viral entry into host cell,receptor-mediated virion attachment to host cell,negative regulation of protein localization to plasma membrane
SC / 11B	P14618	P14618	-0.614607	0.614607	3.51692e-08	2.37807e-05	12	P14618	PKM	Pyruvate kinase PKM	KPYM_HUMAN	36	-34.6892	0.653108	SC	11B	extracellular region,nucleus,cytoplasm,mitochondrion,rough endoplasmic reticulum,cytosol,cilium,vesicle,secretory granule lumen,Requires Ontology,extracellular exosome,extracellular vesicle,ficolin-1-rich granule lumen	magnesium ion binding,RNA binding,mRNA binding,protein tyrosine kinase activity,pyruvate kinase activity,protein binding,ATP binding,MHC class II protein complex binding,potassium ion binding,cadherin binding	programmed cell death,phosphorylation,canonical glycolysis,positive regulation of sprouting angiogenesis,positive regulation of cytoplasmic translation,cellular response to insulin stimulus,glycolytic process
SC / 11B	P00352	P00352	-1.33785	1.33785	4.91664e-08	2.438e-05	12	P00352	ALDH1A1	Aldehyde dehydrogenase 1A1	AL1A1_HUMAN	17	-60.439	0.39561	SC	11B	cytoplasm,cytosol,axon,synapse,extracellular exosome	retinal dehydrogenase activity,aldehyde dehydrogenase (NAD) activity,GTPase activator activity,androgen binding,protein binding,aminobutyraldehyde dehydrogenase activity,glyceraldehyde-3-phosphate dehydrogenase (NAD+) (non-phosphorylating) activity,NAD binding,Requires Ontology,benzaldehyde dehydrogenase (NAD+) activity	retinoid metabolic process,cellular aldehyde metabolic process,gamma-aminobutyric acid biosynthetic process,fructosamine catabolic process,maintenance of lens transparency,retinol metabolic process,Requires Ontology
SC / 11B	Q96QD9	Q96QD9	0.900401	0.900401	4.62084e-08	2.438e-05	12	Q96QD9	FYTTD1	UAP56-interacting factor	UIF_HUMAN	10	86.6585	1.86658	SC	11B	nucleoplasm,nuclear speck	RNA binding,mRNA binding,protein binding	mRNA export from nucleus
SC / 11B	Q9Y285	Q9Y285	-0.785471	0.785471	4.7778e-08	2.438e-05	12	Q9Y285	FARSA	Phenylalanine--tRNA ligase alpha subunit	SYFA_HUMAN	15	-41.9837	0.580163	SC	11B	cytoplasm,cytosol,phenylalanine-tRNA ligase complex,membrane	tRNA binding,magnesium ion binding,RNA binding,phenylalanine-tRNA ligase activity,protein binding,ATP binding	phenylalanyl-tRNA aminoacylation,protein heterotetramerization
SC / 11B	Q5VUB5	Q5VUB5	1.08228	1.08228	5.60445e-08	2.46406e-05	12	Q5VUB5	FAM171A1	Protein FAM171A1	F1711_HUMAN	16	111.738	2.11738	SC	11B	plasma membrane	protein binding	regulation of cell shape,stress fiber assembly
SC / 6C	Q9Y625	Q9Y625	2.0114	2.0114	5.63176e-08	2.46406e-05	12	Q9Y625	GPC6	Glypican-6	GPC6_HUMAN	5	303.174	4.03174	SC	6C	extracellular region,nucleus,Golgi lumen,plasma membrane,lysosomal lumen,Requires Ontology,side of membrane,glutamatergic synapse,synapse,cell surface	protein binding,coreceptor activity	regulation of signal transduction,cell migration,Requires Ontology
SC / 11B	P43155	P43155	0.731761	0.731761	6.13657e-08	2.53577e-05	12	P43155	CRAT	Carnitine O-acetyltransferase	CACP_HUMAN	19	66.0665	1.66066	SC	11B	mitochondrion,mitochondrial inner membrane,peroxisome,peroxisomal matrix,endoplasmic reticulum,cytosol	acyl-CoA oxidase activity,carnitine O-acetyltransferase activity,carnitine O-octanoyltransferase activity	carnitine metabolic process, CoA-linked,fatty acid beta-oxidation using acyl-CoA oxidase,short-chain fatty acid metabolic process,medium-chain fatty acid metabolic process
SC / 11B	P15374	P15374	-0.638594	0.638594	9.07245e-08	2.89622e-05	12	P15374	UCHL3	Ubiquitin carboxyl-terminal hydrolase isozyme L3	UCHL3_HUMAN	15	-35.7661	0.642339	SC	11B	nucleoplasm,cytosol,cytoplasm	thiol-dependent ubiquitin-specific protease activity,protein binding,peptidase activity,NEDD8-specific protease activity,ubiquitin binding	ubiquitin-dependent protein catabolic process,protein ubiquitination,protein deubiquitination,protein catabolic process,post-translational protein modification
SC / 11B	P31689	P31689	-0.773318	0.773318	8.83171e-08	2.89622e-05	12	P31689	DNAJA1	DnaJ homolog subfamily A member 1	DNJA1_HUMAN	15	-41.493	0.58507	SC	11B	nucleus,mitochondrion,cytosol,microtubule cytoskeleton,membrane,perinuclear region of cytoplasm,extracellular exosome,cytoplasmic side of endoplasmic reticulum membrane,cytoplasm	G-protein coupled receptor binding,ATPase activator activity,protein binding,ATP binding,Hsp70 protein binding,Tat protein binding,ubiquitin protein ligase binding,metal ion binding,low-density lipoprotein particle receptor binding,unfolded protein binding,chaperone binding,C3HC4-type RING finger domain binding	protein folding,response to unfolded protein,spermatogenesis,response to heat,flagellated sperm motility,androgen receptor signaling pathway,negative regulation of protein ubiquitination,positive regulation of apoptotic process,negative regulation of apoptotic process,negative regulation of JUN kinase activity,regulation of protein transport,protein localization to mitochondrion,negative regulati…
SC / 11B	P60842	P60842	-0.671348	0.671348	7.97665e-08	2.89622e-05	12	P60842	EIF4A1	Eukaryotic initiation factor 4A-I	IF4A1_HUMAN	23	-37.208	0.62792	SC	11B	nucleus,cytoplasm,cytosol,membrane,eukaryotic translation initiation factor 4F complex,extracellular exosome	RNA cap binding,RNA binding,RNA helicase activity,double-stranded RNA binding,mRNA binding,translation initiation factor activity,helicase activity,protein binding,ATP binding,translation factor activity, RNA binding,ATPase activity	cytoplasmic translational initiation,translational initiation
SC / 11B	Q9NUQ7	Q9NUQ7	0.692515	0.692515	8.31656e-08	2.89622e-05	12	Q9NUQ7	UFSP2	Ufm1-specific protease 2	UFSP2_HUMAN	17	61.6098	1.6161	SC	11B	nucleus,cytoplasm,endoplasmic reticulum	protein binding,UFM1 hydrolase activity	proteolysis,regulation of intracellular estrogen receptor signaling pathway
SC / 11B	P24534	P24534	-0.584777	0.584777	1.12583e-07	3.22074e-05	12	P24534	EEF1B2	Elongation factor 1-beta	EF1B_HUMAN	6	-33.3248	0.666752	SC	11B	nucleus,endoplasmic reticulum,cytoplasm,cytosol,eukaryotic translation elongation factor 1 complex	translation elongation factor activity,protein binding,guanyl-nucleotide exchange factor activity	translational elongation
SC / 11B	Q9UHR4	Q9UHR4	-1.25382	1.25382	1.22418e-07	3.25195e-05	12	Q9UHR4	BAIAP2L1	Brain-specific angiogenesis inhibitor 1-associated protein 2-like protein 1	BI2L1_HUMAN	6	-58.0663	0.419337	SC	11B	actin cytoskeleton,nucleoplasm,cytosol,plasma membrane,adherens junction,extracellular exosome	actin binding,protein binding,proline-rich region binding,cadherin binding involved in cell-cell adhesion	plasma membrane organization,positive regulation of actin filament polymerization,regulation of actin cytoskeleton organization,cell-cell adhesion,actin filament bundle assembly,actin crosslink formation
SC / 11B	Q9P2B2	Q9P2B2	1.01717	1.01717	1.29542e-07	3.32253e-05	12	Q9P2B2	PTGFRN	Prostaglandin F2 receptor negative regulator	FPRP_HUMAN	20	102.394	2.02394	SC	11B	endoplasmic reticulum membrane,Golgi apparatus,cell surface	protein binding	myoblast fusion involved in skeletal muscle regeneration,lipid particle organization
SC / 11B	Q08J23	Q08J23	-0.781537	0.781537	1.62575e-07	3.90075e-05	12	Q08J23	NSUN2	RNA cytosine C(5)-methyltransferase NSUN2	NSUN2_HUMAN	43	-41.8253	0.581747	SC	11B	nucleoplasm,nucleolus,cytoplasm,mitochondrion,spindle,chromatoid body,extracellular exosome,nucleus	RNA binding,tRNA (cytosine-5-)-methyltransferase activity,Requires Ontology,tRNA binding	in utero embryonic development,tRNA modification,spermatid development,regulation of mRNA export from nucleus,tRNA methylation,meiotic cell cycle checkpoint,tRNA stabilization,hair follicle maturation,cell division,mRNA methylation,regulation of stem cell differentiation
SC / 11B	P07099	P07099	0.95136	0.95136	1.96259e-07	4.2991e-05	12	P07099	EPHX1	Epoxide hydrolase 1	HYEP_HUMAN	19	93.3695	1.9337	SC	11B	endoplasmic reticulum membrane	epoxide hydrolase activity,protein binding,oxysterol binding,cis-stilbene-oxide hydrolase activity	xenobiotic metabolic process,response to toxic substance,response to organic cyclic compound,arachidonic acid metabolic process,aromatic compound catabolic process,epoxide metabolic process
SC / 11B	P54253	P54253	1.34039	1.34039	1.92408e-07	4.2991e-05	12	P54253	ATXN1	Ataxin-1	ATX1_HUMAN	11	153.22	2.5322	SC	11B	nucleus,nucleoplasm,nucleolus,cytoplasm,cytosol,nuclear matrix,nuclear inclusion body	DNA binding,protein binding,poly(U) RNA binding,poly(G) binding,identical protein binding,protein self-association	RNA processing,brain development,learning,memory,social behavior,negative regulation of transcription, DNA-templated,nuclear export,negative regulation of transcription from RNA polymerase II promoter,nervous system development
SC / 11B	P62993	P62993	-0.894394	0.894394	1.96517e-07	4.2991e-05	12	P62993	GRB2	Growth factor receptor-bound protein 2	GRB2_HUMAN	11	-46.2027	0.537973	SC	11B	nucleus,nucleoplasm,nucleolus,cytoplasm,endosome,Golgi apparatus,cytosol,plasma membrane,cell-cell junction,cell cortex,vesicle membrane,extracellular exosome,COP9 signalosome,Grb2-EGFR complex	phosphotyrosine binding,RNA binding,transmembrane receptor protein tyrosine kinase adaptor activity,guanyl-nucleotide exchange factor adaptor activity,epidermal growth factor receptor binding,neurotrophin TRKA receptor binding,protein binding,SH3 domain binding,protein kinase binding,protein phosphatase binding,identical protein binding,insulin receptor substrate binding,ephrin receptor binding	actin cytoskeleton organization,epidermal growth factor receptor signaling pathway,Ras protein signal transduction,insulin receptor signaling pathway,fibroblast growth factor receptor signaling pathway,Schwann cell development,positive regulation of actin filament polymerization,receptor internalization,endodermal cell differentiation,myelination,signal transduction in response to DNA damage,insu…
SC / 11B	O43765	O43765	-0.81516	0.81516	2.12356e-07	4.4542e-05	12	O43765	SGTA	Small glutamine-rich tetratricopeptide repeat-containing protein alpha	SGTA_HUMAN	10	-43.1654	0.568346	SC	11B	nucleus,cytoplasm,cytosol,membrane,TRC complex	protein binding,identical protein binding,protein self-association,BAT3 complex binding,binding, bridging	ERAD pathway,tail-anchored membrane protein insertion into ER membrane,negative regulation of ERAD pathway,positive regulation of ERAD pathway,negative regulation of protein ubiquitination involved in ubiquitin-dependent protein catabolic process,positive regulation of protein ubiquitination involved in ubiquitin-dependent protein catabolic process,posttranslational protein targeting to membrane
SC / 11B	P52209	P52209	-0.855419	0.855419	2.15584e-07	4.4542e-05	12	P52209	PGD	6-phosphogluconate dehydrogenase, decarboxylating	6PGD_HUMAN	22	-44.7295	0.552705	SC	11B	nucleus,cytosol,extracellular exosome	phosphogluconate dehydrogenase (decarboxylating) activity,NADP binding	pentose-phosphate shunt,pentose-phosphate shunt, oxidative branch,pentose biosynthetic process,D-gluconate catabolic process
SC / 11B	O60636	O60636	1.78154	1.78154	2.44981e-07	4.45559e-05	12	O60636	TSPAN2	Tetraspanin-2	TSN2_HUMAN	1	243.794	3.43794	SC	11B	nucleoplasm,plasma membrane,membrane,myelin sheath	protein binding	inflammatory response,astrocyte development,microglia development,myelination,oligodendrocyte differentiation,axon development
SC / 11B	O75695	O75695	0.60209	0.60209	2.54205e-07	4.45559e-05	12	O75695	RP2	Protein XRP2	XRP2_HUMAN	10	51.7914	1.51791	SC	11B	nucleoplasm,cytoplasm,Golgi apparatus,centriole,plasma membrane,cilium,nuclear body,cytoplasmic vesicle,ciliary basal body,extracellular exosome,periciliary membrane compartment	magnesium ion binding,GTPase activator activity,protein binding,GTP binding,unfolded protein binding	post-chaperonin tubulin folding pathway,post-Golgi vesicle-mediated transport,protein folding,visual perception,protein transport,cilium morphogenesis
SC / 6C	P01023	P01023	0.939173	0.939173	2.58215e-07	4.45559e-05	12	P01023	A2M	Alpha-2-macroglobulin	A2MG_HUMAN	41	91.7429	1.91743	SC	6C	Requires Ontology,extracellular region,platelet alpha granule lumen,extracellular exosome,blood microparticle,extracellular space	protease binding,endopeptidase inhibitor activity,serine-type endopeptidase inhibitor activity,receptor binding,protein binding,growth factor binding,enzyme binding,interleukin-8 binding,interleukin-1 binding,identical protein binding,tumor necrosis factor binding,calcium-dependent protein binding,brain-derived neurotrophic factor binding,nerve growth factor binding	luteinization,negative regulation of complement activation, lectin pathway,acute inflammatory response to antigenic stimulus,acute-phase response,response to nutrient,response to carbon dioxide,response to prostaglandin E,stem cell differentiation,response to glucocorticoid,embryonic liver development
SC / 11B	P10321	P10321	0.818701	0.818701	2.56599e-07	4.45559e-05	12	P10321	HLA-C	HLA class I histocompatibility antigen, C alpha chain	HLAC_HUMAN	8	76.3817	1.76382	SC	11B	Golgi membrane,endoplasmic reticulum,Golgi apparatus,plasma membrane,cell surface,ER to Golgi transport vesicle membrane,membrane,secretory granule membrane,phagocytic vesicle membrane,early endosome membrane,recycling endosome membrane,extracellular exosome,lumenal side of endoplasmic reticulum membrane,MHC class I protein complex,extracellular space,external side of plasma membrane	protein binding,peptide antigen binding,TAP binding,receptor binding	adaptive immune response,antigen processing and presentation of endogenous peptide antigen via MHC class I via ER pathway, TAP-independent,immune response,innate immune response,positive regulation of T cell mediated cytotoxicity,antigen processing and presentation of endogenous peptide antigen via MHC class Ib
SC / 11B	P31350	P31350	-0.895019	0.895019	2.49253e-07	4.45559e-05	12	P31350	RRM2	Ribonucleoside-diphosphate reductase subunit M2	RIR2_HUMAN	17	-46.226	0.53774	SC	11B	nucleus,cytosol,ribonucleoside-diphosphate reductase complex	ribonucleoside-diphosphate reductase activity, thioredoxin disulfide as acceptor,protein binding,ferric iron binding,protein homodimerization activity	blastocyst development,ribonucleoside diphosphate metabolic process,deoxyribonucleotide biosynthetic process,2'-deoxyribonucleotide biosynthetic process,protein heterotetramerization,positive regulation of G1/S transition of mitotic cell cycle
SC / 11B	P35573	P35573	-0.763399	0.763399	2.36821e-07	4.45559e-05	12	P35573	AGL	Glycogen debranching enzyme	GDE_HUMAN	69	-41.0893	0.589107	SC	11B	extracellular region,nucleus,cytoplasm,cytosol,inclusion body,sarcoplasmic reticulum,secretory granule lumen,ficolin-1-rich granule lumen,isoamylase complex	glycogen debranching enzyme activity,4-alpha-glucanotransferase activity,amylo-alpha-1,6-glucosidase activity,protein binding,polysaccharide binding,polyubiquitin binding,Requires Ontology	glycogen biosynthetic process,glycogen catabolic process,response to nutrient,response to glucocorticoid
SC / 6C	Q8WUY3	Q8WUY3	-0.996899	0.996899	2.63574e-07	4.45559e-05	12	Q8WUY3	PRUNE2	Protein prune homolog 2	PRUN2_HUMAN	25	-49.8924	0.501076	SC	6C	cytosol,cytoplasm	protein binding,pyrophosphatase activity,metal ion binding	apoptotic process
SC / 11B	Q9NZ08	Q9NZ08	0.805604	0.805604	2.58884e-07	4.45559e-05	12	Q9NZ08	ERAP1	Endoplasmic reticulum aminopeptidase 1	ERAP1_HUMAN	29	74.7877	1.74788	SC	11B	extracellular region,extracellular space,endoplasmic reticulum,endoplasmic reticulum lumen,endoplasmic reticulum membrane,cytosol,membrane,extracellular exosome,cytoplasm	endopeptidase activity,aminopeptidase activity,interleukin-6 receptor binding,interleukin-1, Type II receptor binding,protein binding,metalloexopeptidase activity,zinc ion binding,metalloaminopeptidase activity,peptide binding	angiogenesis,adaptive immune response,antigen processing and presentation of peptide antigen via MHC class I,membrane protein ectodomain proteolysis,regulation of blood pressure,response to bacterium,antigen processing and presentation of endogenous peptide antigen via MHC class I,regulation of innate immune response,fat cell differentiation,positive regulation of angiogenesis,proteolysis,peptide…
SC / 11B	P17813	P17813	0.460749	0.460749	3.10473e-07	4.67346e-05	12	P17813	ENG	Endoglin	EGLN_HUMAN	10	37.6257	1.37626	SC	11B	extracellular space,plasma membrane,focal adhesion,external side of plasma membrane,nuclear body,endothelial microparticle,receptor complex	BMP binding,transforming growth factor beta binding,transmembrane signaling receptor activity,type II transforming growth factor beta receptor binding,protein binding,galactose binding,glycosaminoglycan binding,coreceptor activity,receptor activator activity,type I transforming growth factor beta receptor binding,identical protein binding,protein homodimerization activity,activin binding,transfor…	sprouting angiogenesis,regulation of cardiac muscle cell apoptotic process,endocardial cushion to mesenchymal transition,regulation of cardiac neural crest cell migration involved in outflow tract morphogenesis,regulation of cell proliferation involved in heart morphogenesis,patterning of blood vessels,vasculogenesis,positive regulation of protein phosphorylation,heart looping,outflow tract septu…
SC / 11B	P80723	P80723	-0.829569	0.829569	3.26728e-07	4.67346e-05	12	P80723	BASP1	Brain acid soluble protein 1	BASP1_HUMAN	16	-43.7303	0.562697	SC	11B	COP9 signalosome,nucleus,cytoplasm,cytoskeleton,plasma membrane,nuclear matrix,PML body,nuclear speck,cell junction,growth cone,vesicle,extracellular exosome,chromatin	transcription regulatory region sequence-specific DNA binding,transcription corepressor activity,protein binding,protein domain specific binding	thorax and anterior abdomen determination,gonad development,substantia nigra development,negative regulation of transcription, DNA-templated,mesenchymal to epithelial transition,positive regulation of heart growth,diaphragm development,metanephric mesenchyme development,glomerular visceral epithelial cell differentiation,positive regulation of metanephric ureteric bud development
SC / 11B	P98082	P98082	1.59979	1.59979	3.08549e-07	4.67346e-05	12	P98082	DAB2	Disabled homolog 2	DAB2_HUMAN	13	203.1	3.031	SC	11B	fibrillar center,lysosomal membrane,cytosol,plasma membrane,clathrin-coated pit,focal adhesion,clathrin-coated vesicle,clathrin-coated vesicle membrane,intracellular membrane-bounded organelle,perinuclear region of cytoplasm,cytoplasm	protein binding,clathrin adaptor activity,cargo receptor activity,SMAD binding,low-density lipoprotein particle receptor binding	integrin-mediated signaling pathway,negative regulation of transcription from RNA polymerase II promoter,positive regulation of protein phosphorylation,apoptotic process,transforming growth factor beta receptor signaling pathway,positive regulation of epithelial to mesenchymal transition,negative regulation of neuron projection development,protein transport,Wnt signaling pathway,negative regulati…
SC / 6C	Q9C004	Q9C004	-1.73404	1.73404	3.13053e-07	4.67346e-05	12	Q9C004	SPRY4	Protein sprouty homolog 4	SPY4_HUMAN	2	-69.939	0.30061	SC	6C	cytoplasm,focal adhesion,ruffle membrane,cytosol	protein kinase inhibitor activity,protein binding	negative regulation of substrate adhesion-dependent cell spreading,cellular response to leukemia inhibitory factor,negative regulation of fibroblast growth factor receptor signaling pathway,negative regulation of Ras protein signal transduction,negative regulation of MAP kinase activity,animal organ development
SC / 11B	Q9NQ29	Q9NQ29	-0.694276	0.694276	3.1576e-07	4.67346e-05	12	Q9NQ29	LUC7L	Putative RNA-binding protein Luc7-like 1	LUC7L_HUMAN	10	-38.1981	0.618019	SC	11B	U2-type prespliceosome,U1 snRNP	protein binding,identical protein binding,RS domain binding,mRNA binding	negative regulation of striated muscle tissue development,mRNA splice site selection
SC / 11B	Q9P2L0	Q9P2L0	-0.839137	0.839137	2.90012e-07	4.67346e-05	12	Q9P2L0	WDR35	WD repeat-containing protein 35	WDR35_HUMAN	5	-44.1022	0.558978	SC	11B	centrosome,cilium,axoneme,intraciliary transport particle A,ciliary basal body,ciliary tip	protein binding	intraciliary retrograde transport,intraciliary transport,cilium morphogenesis,protein localization to cilium,cellular response to leukemia inhibitory factor
SC / 11B	Q6UX15	Q6UX15	1.74939	1.74939	3.40286e-07	4.77556e-05	12	Q6UX15	LAYN	Layilin	LAYN_HUMAN	3	236.217	3.36217	SC	11B	focal adhesion,ruffle,cell surface,membrane	hyaluronic acid binding,carbohydrate binding
SC / 11B	P06454	P06454	-1.23409	1.23409	3.52577e-07	4.85642e-05	12	P06454	PTMA	Prothymosin alpha	PTMA_HUMAN	8	-57.489	0.42511	SC	11B	nucleus,nucleoplasm,cytosol	protein binding,histone binding,ion binding,Requires Ontology	transcription, DNA-templated,negative regulation of apoptotic process,positive regulation of transcription from RNA polymerase II promoter
SC / 11B	P41214	P41214	-0.820501	0.820501	3.67024e-07	4.9635e-05	12	P41214	EIF2D	Eukaryotic translation initiation factor 2D	EIF2D_HUMAN	18	-43.3755	0.566245	SC	11B	cytosolic small ribosomal subunit,cytoplasm,cytosol,nuclear body	RNA binding,translation initiation factor activity,signaling receptor activity	formation of translation preinitiation complex,intracellular protein transport,ribosome disassembly,IRES-dependent viral translational initiation
SC / 11B	P00441	P00441	-0.791905	0.791905	3.9168e-07	5.11108e-05	12	P00441	SOD1	Superoxide dismutase [Cu-Zn]	SODC_HUMAN	8	-42.2419	0.577581	SC	11B	plasma membrane,extracellular region,extracellular space,nucleus,nucleoplasm,cytoplasm,mitochondrion,mitochondrial intermembrane space,mitochondrial matrix,peroxisome,cytosol,cytoplasmic vesicle,dendrite cytoplasm,neuronal cell body,extracellular exosome,axon cytoplasm,macromolecular complex	superoxide dismutase activity,copper ion binding,protein binding,zinc ion binding,protein phosphatase 2B binding,small GTPase binding,identical protein binding,chaperone binding	positive regulation of MAPK cascade,response to superoxide,ovarian follicle development,positive regulation of cytokine production,placenta development,retina homeostasis,myeloid cell homeostasis,glutathione metabolic process,superoxide metabolic process,cellular iron ion homeostasis,apoptotic process,spermatogenesis,embryo implantation,sensory perception of sound,locomotory behavior,anterograde …
SC / 11B	P04406	P04406	-0.629585	0.629585	4.10895e-07	5.11268e-05	12	P04406	GAPDH	Glyceraldehyde-3-phosphate dehydrogenase	G3P_HUMAN	18	-35.3638	0.646362	SC	11B	nucleus,cytoplasm,lipid particle,cytosol,plasma membrane,microtubule cytoskeleton,membrane,nuclear membrane,vesicle,intracellular membrane-bounded organelle,perinuclear region of cytoplasm,extracellular exosome,GAIT complex,ribonucleoprotein complex	glyceraldehyde-3-phosphate dehydrogenase (NAD+) (phosphorylating) activity,protein binding,microtubule binding,aspartic-type endopeptidase inhibitor activity,peptidyl-cysteine S-nitrosylase activity,identical protein binding,NADP binding,NAD binding,disordered domain specific binding	microtubule cytoskeleton organization,positive regulation of cytokine production,glucose metabolic process,glycolytic process,negative regulation of endopeptidase activity,regulation of macroautophagy,negative regulation of translation,killing of cells of other organism,positive regulation of type I interferon production,peptidyl-cysteine S-trans-nitrosylation,positive regulation of I-kappaB kina…
SC / 11B	P53355	P53355	0.905401	0.905401	4.10269e-07	5.11268e-05	12	P53355	DAPK1	Death-associated protein kinase 1	DAPK1_HUMAN	32	87.3065	1.87307	SC	11B	cytoplasm,plasma membrane,postsynaptic density,actin cytoskeleton,glutamatergic synapse,DAPK1-calmodulin complex,nucleus	protein kinase activity,protein serine/threonine kinase activity,calmodulin-dependent protein kinase activity,protein binding,calmodulin binding,ATP binding,GTP binding,syntaxin-1 binding,identical protein binding,Requires Ontology	apoptotic process,defense response to tumor cell,regulation of response to tumor cell,protein phosphorylation,extrinsic apoptotic signaling pathway via death domain receptors,regulation of autophagy,positive regulation of autophagy,negative regulation of translation,intracellular signal transduction,regulation of apoptotic process,positive regulation of apoptotic process,negative regulation of ap…
SC / 11B	Q969G5	Q969G5	2.17498	2.17498	4.19763e-07	5.11268e-05	12	Q969G5	CAVIN3	Caveolae-associated protein 3	CAVN3_HUMAN	5	351.581	4.51581	SC	11B	cytoplasm,cytosol,caveola,macromolecular complex	protein binding,protein kinase C binding	cortical actin cytoskeleton organization,circadian regulation of gene expression,negative regulation of protein kinase B signaling,positive regulation of ERK1 and ERK2 cascade,negative regulation of fermentation
SC / 11B	Q9Y263	Q9Y263	-0.913645	0.913645	4.29509e-07	5.11268e-05	12	Q9Y263	PLAA	Phospholipase A-2-activating protein	PLAP_HUMAN	30	-46.9158	0.530842	SC	11B	nucleus,cytoplasm,synapse,extracellular exosome	protein binding,phospholipase A2 activator activity,ubiquitin binding	phospholipid metabolic process,prostaglandin metabolic process,inflammatory response,signal transduction,nervous system development,macroautophagy,positive regulation of phospholipase A2 activity,ubiquitin-dependent protein catabolic process via the multivesicular body sorting pathway,cellular response to lipopolysaccharide,negative regulation of protein K63-linked ubiquitination,positive regulat…
SC / 11B	O14639	O14639	-0.781837	0.781837	4.55397e-07	5.21051e-05	12	O14639	ABLIM1	Actin-binding LIM protein 1	ABLM1_HUMAN	36	-41.8374	0.581626	SC	11B	stress fiber,cytoplasm,lamellipodium,actin cytoskeleton	actin binding,protein binding,metal ion binding,actin filament binding	lamellipodium assembly,cilium morphogenesis,cytoskeleton organization,visual perception,animal organ morphogenesis
SC / 11B	P04156	P04156	0.500136	0.500136	4.68499e-07	5.21051e-05	12	P04156	PRNP	Major prion protein	PRIO_HUMAN	8	41.4347	1.41435	SC	11B	dendrite,cytoplasm,endoplasmic reticulum,Golgi apparatus,cytosol,plasma membrane,external side of plasma membrane,cell surface,postsynaptic density,inclusion body,extrinsic component of membrane,nuclear membrane,terminal bouton,intracellular membrane-bounded organelle,membrane raft,extracellular exosome,postsynapse	type 8 metabotropic glutamate receptor binding,beta-amyloid binding,protease binding,copper ion binding,protein binding,lamin binding,glycosaminoglycan binding,microtubule binding,tubulin binding,aspartic-type endopeptidase inhibitor activity,type 5 metabotropic glutamate receptor binding,signaling receptor activity,identical protein binding,ATP-dependent protein binding,ion channel binding,macro…	cellular response to copper ion,negative regulation of protein phosphorylation,cellular copper ion homeostasis,response to oxidative stress,cell cycle,learning or memory,long-term memory,negative regulation of protein processing,protein destabilization,negative regulation of interferon-gamma production,negative regulation of interleukin-17 production,negative regulation of interleukin-2 productio…
SC / 11B	P29992	P29992	0.483651	0.483651	4.49232e-07	5.21051e-05	12	P29992	GNA11	Guanine nucleotide-binding protein subunit alpha-11	GNA11_HUMAN	19	39.8277	1.39828	SC	11B	photoreceptor outer segment,cytoplasm,lysosomal membrane,plasma membrane,synapse,extracellular exosome,heterotrimeric G-protein complex	GTPase activity,obsolete small monomeric GTPase activity,protein binding,GTP binding,enzyme regulator activity,metal ion binding,G-protein beta/gamma-subunit complex binding,G-protein coupled receptor binding	skeletal system development,signal transduction,phospholipase C-activating G-protein coupled acetylcholine receptor signaling pathway,G-protein coupled acetylcholine receptor signaling pathway,heart development,phototransduction, visible light,regulation of blood pressure,entrainment of circadian clock,positive regulation of insulin secretion,regulation of melanocyte differentiation,developmental…
SC / 11B	Q9UNS2	Q9UNS2	-0.473403	0.473403	4.69352e-07	5.21051e-05	12	Q9UNS2	COPS3	COP9 signalosome complex subunit 3	CSN3_HUMAN	12	-27.9736	0.720264	SC	11B	nucleus,nucleoplasm,cytoplasm,cytosol,COP9 signalosome,perinuclear region of cytoplasm	protein binding	protein deneddylation,in utero embryonic development,signal transduction,response to light stimulus,protein neddylation,regulation of DNA damage response, signal transduction by p53 class mediator resulting in transcription of p21 class mediator,regulation of protein neddylation,ubiquitin-dependent protein catabolic process
SC / 11B	Q86VP6	Q86VP6	-0.610482	0.610482	5.13759e-07	5.61962e-05	12	Q86VP6	CAND1	Cullin-associated NEDD8-dissociated protein 1	CAND1_HUMAN	44	-34.5022	0.654978	SC	11B	extracellular region,nucleus,nucleoplasm,cytoplasm,Golgi apparatus,cytosol,membrane,secretory granule lumen,extracellular exosome,ficolin-1-rich granule lumen,ubiquitin ligase complex,cullin-RING ubiquitin ligase complex	protein binding,TBP-class protein binding	SCF complex assembly,protein ubiquitination,cell differentiation,negative regulation of catalytic activity,positive regulation of RNA polymerase II transcriptional preinitiation complex assembly
SC / 11B	Q14CX7	Q14CX7	-0.672399	0.672399	5.37027e-07	5.78899e-05	12	Q14CX7	NAA25	N-alpha-acetyltransferase 25, NatB auxiliary subunit	NAA25_HUMAN	22	-37.2538	0.627462	SC	11B	cytoplasm,Golgi apparatus,cytosol,NatB complex	protein binding	N-terminal peptidyl-methionine acetylation
SC / 11B	P27105	P27105	0.745811	0.745811	5.569e-07	5.91746e-05	12	P27105	STOM	Stomatin	STOM_HUMAN	11	67.6917	1.67692	SC	11B	extracellular space,mitochondrion,endoplasmic reticulum,cytoskeleton,plasma membrane,membrane,vesicle,azurophil granule membrane,specific granule membrane,melanosome,membrane raft,perinuclear region of cytoplasm,extracellular exosome,tertiary granule membrane,blood microparticle	protein binding,identical protein binding,protein homodimerization activity,RNA polymerase binding	regulation of ion transmembrane transport,positive regulation by host of viral genome replication,positive regulation of viral process,positive regulation of protein targeting to membrane
SC / 6C	P16989	P16989	3.35883	3.35883	5.75914e-07	5.94951e-05	12	P16989	YBX3	Y-box-binding protein 3	YBOX3_HUMAN	4	925.908	10.2591	SC	6C	nucleus,cytoplasm,cytosol,bicellular tight junction,synapse,perinuclear region of cytoplasm	RNA polymerase II regulatory region sequence-specific DNA binding,RNA binding,mRNA 3'-UTR binding,protein binding,small GTPase binding,Requires Ontology,nucleic acid binding	negative regulation of transcription from RNA polymerase II promoter,in utero embryonic development,apoptotic process,spermatogenesis,male gonad development,fertilization,ectopic germ cell programmed cell death,positive regulation of organ growth,negative regulation of skeletal muscle tissue development,negative regulation of necroptotic process,3'-UTR-mediated mRNA stabilization,cellular respons…
SC / 6C	P07099	P07099	0.789497	0.789497	5.92016e-07	6.03207e-05	12	P07099	EPHX1	Epoxide hydrolase 1	HYEP_HUMAN	19	72.8471	1.72847	SC	6C	endoplasmic reticulum membrane	epoxide hydrolase activity,protein binding,oxysterol binding,cis-stilbene-oxide hydrolase activity	xenobiotic metabolic process,response to toxic substance,response to organic cyclic compound,arachidonic acid metabolic process,aromatic compound catabolic process,epoxide metabolic process
SC / 11B	P05198	P05198	-0.727215	0.727215	6.22182e-07	6.17039e-05	12	P05198	EIF2S1	Eukaryotic translation initiation factor 2 subunit 1	IF2A_HUMAN	16	-39.5931	0.604069	SC	11B	nucleus,cytosol,cytoplasmic stress granule,membrane,synapse,extracellular exosome,glial limiting end-foot,eukaryotic translation initiation factor 2 complex,translation initiation ternary complex,eukaryotic 48S preinitiation complex	RNA binding,translation initiation factor activity,protein binding,ribosome binding	translational initiation,negative regulation of translational initiation in response to stress,stress granule assembly,cellular response to amino acid starvation,cellular response to oxidative stress,cellular response to heat,cellular response to UV,response to endoplasmic reticulum stress,regulation of translation in response to endoplasmic reticulum stress,PERK-mediated unfolded protein respons…
SC / 11B	Q9H8U3	Q9H8U3	-1.85189	1.85189	6.172e-07	6.17039e-05	12	Q9H8U3	ZFAND3	AN1-type zinc finger protein 3	ZFAN3_HUMAN	2	-72.297	0.27703	SC	11B		DNA binding,protein binding,zinc ion binding
SC / 11B	Q9NTZ6	Q9NTZ6	-0.767961	0.767961	6.46366e-07	6.32588e-05	12	Q9NTZ6	RBM12	RNA-binding protein 12	RBM12_HUMAN	15	-41.2753	0.587247	SC	11B	nucleoplasm,ribonucleoprotein complex	RNA binding,protein binding	regulation of RNA splicing
SC / 11B	P45984	P45984	-0.515959	0.515959	6.68289e-07	6.38429e-05	12	P45984	MAPK9	Mitogen-activated protein kinase 9	MK09_HUMAN	12	-30.0672	0.699328	SC	11B	nucleoplasm,mitochondrion,cytosol,plasma membrane,nuclear speck,Requires Ontology,cytoplasm,nucleus	protein serine/threonine kinase activity,JUN kinase activity,protein serine/threonine/tyrosine kinase activity,protein binding,ATP binding,Requires Ontology	protein phosphorylation,JNK cascade,positive regulation of gene expression,positive regulation of macrophage derived foam cell differentiation,peptidyl-serine phosphorylation,positive regulation of protein ubiquitination,positive regulation of proteasomal ubiquitin-dependent protein catabolic process,cellular response to reactive oxygen species,Fc-epsilon receptor signaling pathway,regulation of …
SC / 11B	Q9Y3C4	Q9Y3C4	-0.826185	0.826185	6.69501e-07	6.38429e-05	12	Q9Y3C4	TPRKB	EKC/KEOPS complex subunit TPRKB	TPRKB_HUMAN	5	-43.5981	0.564019	SC	11B	nucleus,cytoplasm,cytosol,EKC/KEOPS complex	protein binding,protein kinase binding	tRNA threonylcarbamoyladenosine modification
SC / 11B	P12081	P12081	-0.781215	0.781215	7.11365e-07	6.69763e-05	12	P12081	HARS1	Histidine--tRNA ligase, cytoplasmic	HARS1_HUMAN	14	-41.8123	0.581877	SC	11B	cytoplasm,cytosol,mitochondrion	histidine-tRNA ligase activity,ATP binding,identical protein binding,protein homodimerization activity,RNA binding	translation,tRNA aminoacylation for protein translation,histidyl-tRNA aminoacylation,mitochondrial translation
SC / 11B	P23634	P23634	1.72836	1.72836	7.39904e-07	6.74877e-05	12	P23634	ATP2B4	Plasma membrane calcium-transporting ATPase 4	AT2B4_HUMAN	23	231.351	3.31351	SC	11B	plasma membrane,caveola,membrane,basolateral plasma membrane,Z disc,T-tubule,sperm flagellum,membrane raft,presynaptic active zone membrane,sperm principal piece,glutamatergic synapse,macromolecular complex,intracellular membrane-bounded organelle	calcium-transporting ATPase activity,protein binding,calmodulin binding,ATP binding,calcium ion transmembrane transporter activity,ATPase activity,sodium channel regulator activity,protein kinase binding,protein phosphatase 2B binding,nitric-oxide synthase inhibitor activity,metal ion binding,nitric-oxide synthase binding,scaffold protein binding,PDZ domain binding	neural retina development,regulation of transcription from RNA polymerase II promoter,cellular calcium ion homeostasis,spermatogenesis,negative regulation of gene expression,negative regulation of nitric oxide mediated signal transduction,urinary bladder smooth muscle contraction,negative regulation of angiogenesis,hippocampus development,flagellated sperm motility,positive regulation of peptidyl…
SC / 11B	P42574	P42574	-0.732092	0.732092	7.44016e-07	6.74877e-05	12	P42574	CASP3	Caspase-3	CASP3_HUMAN	8	-39.797	0.60203	SC	11B	nucleus,cytoplasm,nucleoplasm,cytosol,neuronal cell body,death-inducing signaling complex	protease binding,aspartic-type endopeptidase activity,cysteine-type endopeptidase activity,cyclin-dependent protein serine/threonine kinase inhibitor activity,death receptor binding,protein binding,peptidase activity,phospholipase A2 activator activity,macromolecular complex binding,cysteine-type endopeptidase activity involved in apoptotic process,cysteine-type endopeptidase activity involved in…	neurotrophin TRK receptor signaling pathway,luteolysis,response to hypoxia,B cell homeostasis,negative regulation of cytokine production,proteolysis,apoptotic process,cellular response to DNA damage stimulus,axonal fasciculation,heart development,sensory perception of sound,learning or memory,intrinsic apoptotic signaling pathway in response to osmotic stress,response to xenobiotic stimulus,respo…
SC / 11B	P57737	P57737	-0.598549	0.598549	8.11713e-07	7.27412e-05	12	P57737	CORO7	Coronin-7	CORO7_HUMAN	16	-33.9582	0.660418	SC	11B	Golgi membrane,Golgi apparatus,trans-Golgi network,cytosol,membrane,cytoplasmic vesicle	actin binding,protein binding	Golgi to endosome transport,Golgi organization,protein transport,cell migration,establishment of cell polarity,actin filament polymerization,positive regulation of hippo signaling
SC / 11B	P49406	P49406	0.468534	0.468534	8.27642e-07	7.32857e-05	12	P49406	MRPL19	Large ribosomal subunit protein bL19m	RM19_HUMAN	11	38.3703	1.3837	SC	11B	nucleus,mitochondrion,mitochondrial inner membrane,mitochondrial large ribosomal subunit	protein binding,structural constituent of ribosome	mitochondrial translation
SC / 11B	O15372	O15372	-0.525198	0.525198	1.0024e-06	7.93178e-05	12	O15372	EIF3H	Eukaryotic translation initiation factor 3 subunit H	EIF3H_HUMAN	19	-30.5136	0.694864	SC	11B	cytosol,eukaryotic translation initiation factor 3 complex,membrane,extracellular exosome,eukaryotic 48S preinitiation complex,eukaryotic translation initiation factor 3 complex, eIF3m,eukaryotic 43S preinitiation complex	translation initiation factor activity,RNA binding,protein binding,Requires Ontology,metallopeptidase activity	formation of cytoplasmic translation initiation complex,translational initiation,regulation of translational initiation,negative regulation of proteasomal ubiquitin-dependent protein catabolic process
SC / 11B	P41240	P41240	-0.802319	0.802319	9.80002e-07	7.93178e-05	12	P41240	CSK	Tyrosine-protein kinase CSK	CSK_HUMAN	12	-42.6573	0.573427	SC	11B	cytoplasm,cytosol,plasma membrane,cell-cell junction,extracellular exosome	protein tyrosine kinase activity,protein binding,ATP binding,protein phosphatase binding,protein kinase A catalytic subunit binding,identical protein binding,metal ion binding,proline-rich region binding,protein tyrosine kinase binding,non-membrane spanning protein tyrosine kinase activity	adaptive immune response,protein phosphorylation,negative regulation of cell proliferation,negative regulation of low-density lipoprotein particle clearance,T cell costimulation,negative regulation of interleukin-6 production,negative regulation of Golgi to plasma membrane protein transport,negative regulation of bone resorption,oligodendrocyte differentiation,negative regulation of phagocytosis,…
SC / 11B	P54756	P54756	0.765082	0.765082	9.30405e-07	7.93178e-05	12	P54756	EPHA5	Ephrin type-A receptor 5	EPHA5_HUMAN	26	69.9466	1.69947	SC	11B	rough endoplasmic reticulum,plasma membrane,external side of plasma membrane,axon,dendrite,neuronal cell body,perinuclear region of cytoplasm	ephrin receptor activity,GPI-linked ephrin receptor activity,transmembrane-ephrin receptor activity,protein binding,ATP binding	axon guidance,phosphorylation,cAMP-mediated signaling,hippocampus development,positive regulation of CREB transcription factor activity,regulation of actin cytoskeleton organization,regulation of GTPase activity,ephrin receptor signaling pathway,neuron development,regulation of insulin secretion involved in cellular response to glucose stimulus,protein phosphorylation
SC / 11B	Q15843	Q15843	-0.657132	0.657132	9.855e-07	7.93178e-05	12	Q15843	NEDD8	NEDD8	NEDD8_HUMAN	4	-36.5862	0.634138	SC	11B	nucleus,nucleoplasm,cytosol,extracellular exosome,cytoplasm	protein binding,ubiquitin protein ligase binding,protein tag	protein neddylation,regulation of transcription from RNA polymerase II promoter,proteolysis,ubiquitin-dependent protein catabolic process,protein localization,anatomical structure morphogenesis,protein modification process,protein ubiquitination,regulation of proteolysis,modification-dependent protein catabolic process
SC / 11B	Q9BT17	Q9BT17	0.57326	0.57326	9.87485e-07	7.93178e-05	12	Q9BT17	MTG1	Mitochondrial ribosome-associated GTPase 1	MTG1_HUMAN	6	48.7882	1.48788	SC	11B	nucleoplasm,mitochondrion,mitochondrial inner membrane,mitochondrial matrix,mitochondrial ribosome	GTPase activity,protein binding,GTP binding	regulation of respiratory system process,regulation of mitochondrial translation,mitochondrial translation
SC / 11B	Q9HB71	Q9HB71	-0.859319	0.859319	9.79511e-07	7.93178e-05	12	Q9HB71	CACYBP	Calcyclin-binding protein	CYBP_HUMAN	17	-44.8787	0.551213	SC	11B	nuclear envelope lumen,nucleoplasm,cytosol,extracellular exosome,SCF ubiquitin ligase complex,beta-catenin destruction complex,nucleus	protein binding,tubulin binding,protein domain specific binding,ubiquitin protein ligase binding,protein homodimerization activity,S100 protein binding	cellular response to leukemia inhibitory factor,heart development
SC / 11B	Q9NPF4	Q9NPF4	-0.713849	0.713849	9.77039e-07	7.93178e-05	12	Q9NPF4	OSGEP	tRNA N6-adenosine threonylcarbamoyltransferase	OSGEP_HUMAN	13	-39.0308	0.609692	SC	11B	nucleus,nucleoplasm,cytoplasm,cytosol,EKC/KEOPS complex	protein binding,metal ion binding,N(6)-L-threonylcarbamoyladenine synthase	tRNA threonylcarbamoyladenosine modification,tRNA modification
SC / 11B	Q9NZL9	Q9NZL9	-0.681016	0.681016	9.12068e-07	7.93178e-05	12	Q9NZL9	MAT2B	Methionine adenosyltransferase 2 subunit beta	MAT2B_HUMAN	20	-37.6274	0.623726	SC	11B	nucleus,cytosol,methionine adenosyltransferase complex,extracellular exosome	protein binding,enzyme binding,methionine adenosyltransferase regulator activity	S-adenosylmethionine biosynthetic process,one-carbon metabolic process
SC / 11B	Q8IZ81	Q8IZ81	0.370247	0.370247	1.01553e-06	7.9511e-05	12	Q8IZ81	ELMOD2	ELMO domain-containing protein 2	ELMD2_HUMAN	13	29.2574	1.29257	SC	11B	membrane	GTPase activator activity	regulation of defense response to virus,defense response to virus
SC / 11B	Q9UQ80	Q9UQ80	-0.787691	0.787691	1.0506e-06	8.13993e-05	12	Q9UQ80	PA2G4	Proliferation-associated protein 2G4	PA2G4_HUMAN	18	-42.073	0.57927	SC	11B	extracellular region,nucleus,nucleolus,cytoplasm,membrane,azurophil granule lumen,extracellular exosome,ribonucleoprotein complex	nucleic acid binding,transcription corepressor activity,RNA binding,protein binding,ubiquitin protein ligase binding	negative regulation of transcription, DNA-templated,rRNA processing,regulation of translation,negative regulation of apoptotic process,positive regulation of cell differentiation
SC / 11B	Q13572	Q13572	-1.13325	1.13325	1.06211e-06	8.1443e-05	12	Q13572	ITPK1	Inositol-tetrakisphosphate 1-kinase	ITPK1_HUMAN	9	-54.4112	0.455888	SC	11B	cytosol,apical plasma membrane	magnesium ion binding,inositol tetrakisphosphate 6-kinase activity,catalytic activity,ATP binding,hydrolase activity,isomerase activity,inositol tetrakisphosphate 1-kinase activity,inositol-1,3,4-trisphosphate 6-kinase activity,inositol-1,3,4-trisphosphate 5-kinase activity,inositol-3,4,6-trisphosphate 1-kinase activity	signal transduction,blood coagulation,phosphorylation,neural tube development,inositol trisphosphate metabolic process,necroptotic process
SC / 11B	Q9BYD2	Q9BYD2	0.62433	0.62433	1.0748e-06	8.15748e-05	12	Q9BYD2	MRPL9	Large ribosomal subunit protein bL9m	RM09_HUMAN	4	54.1495	1.54149	SC	11B	mitochondrion,mitochondrial inner membrane,mitochondrial ribosome,mitochondrial large ribosomal subunit	RNA binding,structural constituent of ribosome,protein binding	translation,mitochondrial translation
SC / 11B	P25445	P25445	1.77768	1.77768	1.15587e-06	8.68418e-05	12	P25445	FAS	Tumor necrosis factor receptor superfamily member 6	TNR6_HUMAN	9	242.874	3.42874	SC	11B	cytosol,plasma membrane,cell surface,nuclear body,membrane raft,extracellular exosome,death-inducing signaling complex,CD95 death-inducing signaling complex,external side of plasma membrane	protein binding,calmodulin binding,kinase binding,signaling receptor activity,identical protein binding,tumor necrosis factor-activated receptor activity	apoptotic process,positive regulation of protein phosphorylation,immune response,signal transduction,regulation of stress-activated MAPK cascade,tumor necrosis factor-mediated signaling pathway,cellular response to amino acid starvation,Fas signaling pathway,regulation of apoptotic process,positive regulation of apoptotic process,macromolecular complex assembly,cellular response to mechanical sti…
SC / 11B	O14929	O14929	-0.771811	0.771811	1.16856e-06	8.69177e-05	12	O14929	HAT1	Histone acetyltransferase type B catalytic subunit	HAT1_HUMAN	8	-41.4318	0.585682	SC	11B	chromosome, telomeric region,nucleus,nucleoplasm,mitochondrion,nuclear matrix,chromatin,macromolecular complex	histone acetyltransferase activity,protein binding,histone binding,histone acetyltransferase activity (H4-K12 specific),H4 histone acetyltransferase activity	nucleosome assembly,internal protein amino acid acetylation,telomeric heterochromatin assembly,chromosome organization
SC / 11B	P16989	P16989	3.59857	3.59857	1.20719e-06	8.83001e-05	12	P16989	YBX3	Y-box-binding protein 3	YBOX3_HUMAN	4	1111.37	12.1137	SC	11B	nucleus,cytoplasm,cytosol,bicellular tight junction,synapse,perinuclear region of cytoplasm	RNA polymerase II regulatory region sequence-specific DNA binding,RNA binding,mRNA 3'-UTR binding,protein binding,small GTPase binding,Requires Ontology,nucleic acid binding	negative regulation of transcription from RNA polymerase II promoter,in utero embryonic development,apoptotic process,spermatogenesis,male gonad development,fertilization,ectopic germ cell programmed cell death,positive regulation of organ growth,negative regulation of skeletal muscle tissue development,negative regulation of necroptotic process,3'-UTR-mediated mRNA stabilization,cellular respons…
SC / 11B	P55884	P55884	-0.610342	0.610342	1.21089e-06	8.83001e-05	12	P55884	EIF3B	Eukaryotic translation initiation factor 3 subunit B	EIF3B_HUMAN	34	-34.4959	0.655041	SC	11B	cytosol,eukaryotic translation initiation factor 3 complex,cytoplasmic stress granule,synapse,extracellular exosome,eukaryotic 43S preinitiation complex,eukaryotic 48S preinitiation complex,eukaryotic translation initiation factor 3 complex, eIF3m	translation initiation factor activity,RNA binding,protein binding,translation initiation factor binding,binding, bridging	formation of cytoplasmic translation initiation complex,translational initiation,regulation of translational initiation,IRES-dependent viral translational initiation,viral translational termination-reinitiation
SC / 11B	P27348	P27348	-0.923275	0.923275	1.23993e-06	8.86788e-05	12	P27348	YWHAQ	14-3-3 protein theta	1433T_HUMAN	13	-47.2689	0.527311	SC	11B	cytoplasm,cytosol,focal adhesion,membrane,synapse,extracellular exosome,macromolecular complex	protein binding,protein domain specific binding,identical protein binding,ion channel binding,14-3-3 protein binding	protein targeting,small GTPase mediated signal transduction,substantia nigra development,negative regulation of ion transmembrane transport,negative regulation of transcription, DNA-templated,signal transduction
SC / 11B	Q8NFI3	Q8NFI3	-0.715351	0.715351	1.34162e-06	9.50382e-05	12	Q8NFI3	ENGASE	Cytosolic endo-beta-N-acetylglucosaminidase	ENASE_HUMAN	14	-39.0943	0.609057	SC	11B	cytosol	mannosyl-glycoprotein endo-beta-N-acetylglucosaminidase activity,hydrolase activity, hydrolyzing O-glycosyl compounds	protein folding,protein deglycosylation
SC / 11B	Q8IWT6	Q8IWT6	0.646077	0.646077	1.42025e-06	9.73464e-05	12	Q8IWT6	LRRC8A	Volume-regulated anion channel subunit LRRC8A	LRC8A_HUMAN	24	56.4907	1.56491	SC	11B	lysosomal membrane,plasma membrane,cell surface,membrane,ion channel complex,cytoplasm	anion channel activity,volume-sensitive anion channel activity,protein binding,identical protein binding,Requires Ontology	cellular glucose homeostasis,pre-B cell differentiation,anion transport,cell volume homeostasis,response to osmotic stress,spermatogenesis,taurine transport,aspartate transport,positive regulation of insulin secretion,protein hexamerization,positive regulation of myoblast differentiation,anion transmembrane transport,Requires Ontology,chloride transmembrane transport
SC / 11B	Q9NY33	Q9NY33	-0.885061	0.885061	1.40046e-06	9.73464e-05	12	Q9NY33	DPP3	Dipeptidyl peptidase 3	DPP3_HUMAN	19	-45.8535	0.541465	SC	11B	cytosol,extracellular exosome,cytoplasm	aminopeptidase activity,protein binding,metalloexopeptidase activity,dipeptidyl-peptidase activity,zinc ion binding	proteolysis,protein catabolic process
SC / 11B	Q9UBP6	Q9UBP6	-0.70864	0.70864	1.4585e-06	9.8621e-05	12	Q9UBP6	METTL1	tRNA (guanine-N(7)-)-methyltransferase	TRMB_HUMAN	10	-38.8104	0.611896	SC	11B	nucleus,nucleoplasm,nucleolus,cytosol,Requires Ontology,tRNA methyltransferase complex	tRNA binding,protein binding,tRNA (guanine-N7-)-methyltransferase activity,Requires Ontology	tRNA modification,RNA (guanine-N7)-methylation,tRNA stabilization,Requires Ontology,tRNA methylation
SC / 11B	Q8TAT6	Q8TAT6	-0.747821	0.747821	1.49629e-06	0.000100265	12	Q8TAT6	NPLOC4	Nuclear protein localization protein 4 homolog	NPL4_HUMAN	23	-40.4498	0.595502	SC	11B	nucleus,nucleoplasm,endoplasmic reticulum,cytosol,VCP-NPL4-UFD1 AAA ATPase complex,nuclear outer membrane-endoplasmic reticulum membrane network,UFD1-NPL4 complex	protein binding,K48-linked polyubiquitin binding,macromolecular complex binding,metal ion binding,ATPase binding,K63-linked polyubiquitin binding,ubiquitin protein ligase binding,ubiquitin binding	ubiquitin-dependent protein catabolic process,Golgi organization,ERAD pathway,retrograde protein transport, ER to cytosol,negative regulation of type I interferon production,negative regulation of RIG-I signaling pathway
SC / 11B	Q14166	Q14166	-0.731904	0.731904	1.52214e-06	0.000101087	12	Q14166	TTLL12	Tubulin--tyrosine ligase-like protein 12	TTL12_HUMAN	25	-39.7891	0.602109	SC	11B	nucleus,cytoplasm,centrosome,spindle,cytosol,plasma membrane,midbody	tubulin-tyrosine ligase activity,Requires Ontology,protein binding,ATP binding,tubulin binding,H4K20me3 modified histone binding	regulation of mitotic cell cycle,protein modification process,innate immune response,negative regulation of type I interferon-mediated signaling pathway
SC / 11B	O95373	O95373	-0.643971	0.643971	1.54502e-06	0.000101698	12	O95373	IPO7	Importin-7	IPO7_HUMAN	34	-36.0051	0.639949	SC	11B	nucleoplasm,cytosol,membrane,nuclear pore,nuclear envelope	protein binding,GTPase regulator activity,small GTPase binding,histone binding,SMAD binding	innate immune response,negative regulation of osteoblast differentiation,negative regulation of cyclin-dependent protein serine/threonine kinase activity,positive regulation of protein localization to nucleus,positive regulation of odontoblast differentiation,protein import into nucleus
SC / 11B	P23193	P23193	-0.499065	0.499065	1.60377e-06	0.000104105	12	P23193	TCEA1	Transcription elongation factor A protein 1	TCEA1_HUMAN	14	-29.2435	0.707565	SC	11B	nucleoplasm,nucleolus,transcription factor TFIID complex,nucleus	DNA binding,protein binding,zinc ion binding	transcription from RNA polymerase II promoter,transcription elongation from RNA polymerase II promoter,positive regulation of transcription from RNA polymerase II promoter,transcription, DNA-templated
SC / 11B	O43184	O43184	2.17763	2.17763	1.68424e-06	0.000105201	12	O43184	ADAM12	Disintegrin and metalloproteinase domain-containing protein 12	ADA12_HUMAN	11	352.41	4.5241	SC	11B	extracellular region,nucleoplasm,plasma membrane	protein binding,metallopeptidase activity,SH3 domain binding,metal ion binding,metalloendopeptidase activity	cell adhesion,myoblast fusion,positive regulation of angiogenesis,proteolysis
SC / 11B	P30046	P30046	-0.798204	0.798204	1.75381e-06	0.000105201	12	P30046	DDT	D-dopachrome decarboxylase	DOPD_HUMAN	7	-42.4935	0.575065	SC	11B	extracellular space,cytoplasm,extracellular exosome	dopachrome isomerase activity,cytokine receptor binding,D-dopachrome decarboxylase activity,phenylpyruvate tautomerase activity	negative regulation of macrophage chemotaxis,positive regulation of tumor necrosis factor production,melanin biosynthetic process,positive regulation of inflammatory response,positive regulation of ERK1 and ERK2 cascade
SC / 11B	P35222	P35222	0.572548	0.572548	1.70596e-06	0.000105201	12	P35222	CTNNB1	Catenin beta-1	CTNB1_HUMAN	29	48.7148	1.48715	SC	11B	spindle pole,nucleus,nucleoplasm,cytoplasm,centrosome,cytosol,plasma membrane,cell-cell junction,adherens junction,fascia adherens,bicellular tight junction,focal adhesion,cell cortex,membrane,basolateral plasma membrane,apicolateral plasma membrane,lateral plasma membrane,Z disc,lamellipodium,cell junction,microvillus membrane,presynaptic membrane,apical part of cell,synapse,postsynaptic membran…	transcription cofactor binding,transcription corepressor binding,chromatin binding,transcription coactivator activity,receptor binding,protein binding,ligand-dependent nuclear receptor binding,enzyme binding,kinase binding,protein kinase binding,estrogen receptor binding,ubiquitin protein ligase binding,ion channel binding,alpha-catenin binding,cadherin binding,SMAD binding,RNA polymerase II sequ…	positive regulation of telomere maintenance via telomerase,negative regulation of apoptotic process,positive regulation of epithelial to mesenchymal transition,negative regulation of transcription from RNA polymerase II promoter,MAPK cascade,protein polyubiquitination,embryonic axis specification,patterning of blood vessels,osteoblast differentiation,branching involved in ureteric bud morphogenes…
SC / 11B	P49356	P49356	-0.596514	0.596514	1.69433e-06	0.000105201	12	P49356	FNTB	Protein farnesyltransferase subunit beta	FNTB_HUMAN	4	-33.865	0.66135	SC	11B	cytosol,microtubule associated complex,protein farnesyltransferase complex	protein farnesyltransferase activity,protein binding,zinc ion binding	lipid metabolic process,protein farnesylation
SC / 6C	P62380	P62380	-0.620701	0.620701	1.66205e-06	0.000105201	12	P62380	TBPL1	TATA box-binding protein-like 1	TBPL1_HUMAN	6	-34.9645	0.650355	SC	6C	male germ cell nucleus,cytoplasm,transcription factor TFIIA complex	RNA polymerase II core promoter sequence-specific DNA binding,protein binding,obsolete general RNA polymerase II transcription factor activity,Requires Ontology	acrosome assembly,dTTP biosynthetic process,transcription from RNA polymerase II promoter,spermatid nucleus differentiation,DNA-templated transcription, initiation
SC / 11B	Q8WX92	Q8WX92	-0.373353	0.373353	1.74339e-06	0.000105201	12	Q8WX92	NELFB	Negative elongation factor B	NELFB_HUMAN	17	-22.8014	0.771986	SC	11B	nucleus,nucleoplasm,cytoplasm,NELF complex	RNA binding,protein binding	cell proliferation,negative regulation of transcription elongation from RNA polymerase II promoter,stem cell differentiation,negative regulation of stem cell differentiation
SC / 11B	Q9NQ88	Q9NQ88	-0.721583	0.721583	1.69096e-06	0.000105201	12	Q9NQ88	TIGAR	Fructose-2,6-bisphosphatase TIGAR	TIGAR_HUMAN	6	-39.3568	0.606432	SC	11B	nucleus,cytoplasm,mitochondrial outer membrane,cytosol	fructose-2,6-bisphosphate 2-phosphatase activity,protein binding	macromitophagy,response to ischemia,fructose 2,6-bisphosphate metabolic process,glycolytic process,cellular response to DNA damage stimulus,response to xenobiotic stimulus,response to gamma radiation,cardiac muscle cell apoptotic process,positive regulation of cardiac muscle cell apoptotic process,glucose catabolic process to lactate via pyruvate,negative regulation of programmed cell death,regul…
SC / 6C	Q9NTZ6	Q9NTZ6	-0.492408	0.492408	1.74824e-06	0.000105201	12	Q9NTZ6	RBM12	RNA-binding protein 12	RBM12_HUMAN	15	-28.9162	0.710838	SC	6C	nucleoplasm,ribonucleoprotein complex	RNA binding,protein binding	regulation of RNA splicing
SC / 11B	Q9Y450	Q9Y450	-0.631576	0.631576	1.80168e-06	0.000105519	12	Q9Y450	HBS1L	HBS1-like protein	HBS1L_HUMAN	30	-35.4529	0.645471	SC	11B	cytosolic ribosome,cytosol,membrane,extracellular exosome,Dom34-Hbs1 complex	translation elongation factor activity,GTPase activity,protein binding,GTP binding	regulation of translation,signal transduction,ribosome disassembly,nuclear-transcribed mRNA catabolic process, no-go decay,rescue of stalled ribosome,translation
SC / 11B	P35610	P35610	0.480017	0.480017	1.82129e-06	0.000105834	12	P35610	SOAT1	Sterol O-acyltransferase 1	SOAT1_HUMAN	12	39.476	1.39476	SC	11B	endoplasmic reticulum,endoplasmic reticulum membrane,membrane	fatty-acyl-CoA binding,sterol O-acyltransferase activity,protein binding,cholesterol binding,cholesterol O-acyltransferase activity	cholesterol metabolic process,macrophage derived foam cell differentiation,cholesterol storage,cholesterol efflux,very-low-density lipoprotein particle assembly,low-density lipoprotein particle clearance,cholesterol homeostasis,positive regulation of amyloid precursor protein biosynthetic process
SC / 11B	P07900	P07900	-0.659795	0.659795	1.93317e-06	0.000109763	12	P07900	HSP90AA1	Heat shock protein HSP 90-alpha	HS90A_HUMAN	34	-36.7032	0.632968	SC	11B	extracellular region,nucleus,nucleoplasm,cytoplasm,mitochondrion,cytosol,plasma membrane,cell surface,membrane,basolateral plasma membrane,apical plasma membrane,brush border membrane,secretory granule lumen,melanosome,neuronal cell body,lysosomal lumen,dendritic growth cone,axonal growth cone,perinuclear region of cytoplasm,Requires Ontology,extracellular exosome,endocytic vesicle lumen,sperm mi…	UTP binding,CTP binding,RNA binding,mRNA binding,protein binding,ATP binding,GTP binding,ATPase activity,sulfonylurea receptor binding,protein phosphatase binding,MHC class II protein complex binding,nitric-oxide synthase regulator activity,TPR domain binding,ubiquitin protein ligase binding,dATP binding,identical protein binding,protein homodimerization activity,histone deacetylase binding,ion c…	neuron migration,positive regulation of protein phosphorylation,activation of innate immune response,positive regulation of defense response to virus by host,skeletal muscle contraction,mitochondrial transport,response to unfolded protein,telomere maintenance via telomerase,response to heat,response to cold,response to xenobiotic stimulus,response to salt stress,positive regulation of lamellipodi…
SC / 11B	P12268	P12268	-0.786214	0.786214	2.02934e-06	0.000112644	12	P12268	IMPDH2	Inosine-5'-monophosphate dehydrogenase 2	IMDH2_HUMAN	21	-42.0136	0.579864	SC	11B	extracellular region,nucleus,cytoplasm,peroxisomal membrane,cytosol,membrane,secretory granule lumen,extracellular exosome,ficolin-1-rich granule lumen	nucleotide binding,DNA binding,RNA binding,IMP dehydrogenase activity,protein binding,metal ion binding	GMP biosynthetic process,GTP biosynthetic process,circadian rhythm,lymphocyte proliferation,cellular response to interleukin-4,'de novo' XMP biosynthetic process
SC / 11B	Q16798	Q16798	0.771004	0.771004	2.00934e-06	0.000112644	12	Q16798	ME3	NADP-dependent malic enzyme, mitochondrial	MAON_HUMAN	15	70.6457	1.70646	SC	11B	mitochondrion,mitochondrial matrix	malic enzyme activity,malate dehydrogenase (decarboxylating) (NADP+) activity,oxaloacetate decarboxylase activity,metal ion binding,NAD binding,NADP+ binding	pyruvate metabolic process,malate metabolic process,aerobic respiration,oxygen metabolic process
SC / 11B	Q16706	Q16706	0.791453	0.791453	2.07096e-06	0.000114102	12	Q16706	MAN2A1	Alpha-mannosidase 2	MA2A1_HUMAN	28	73.0817	1.73082	SC	11B	Golgi membrane,Golgi medial cisterna,cis-Golgi network,membrane,extracellular exosome	alpha-mannosidase activity,mannosyl-oligosaccharide 1,3-1,6-alpha-mannosidase activity,hydrolase activity, hydrolyzing N-glycosyl compounds,carbohydrate binding,protein homodimerization activity,metal ion binding	in utero embryonic development,liver development,mannose metabolic process,protein glycosylation,mitochondrion organization,vacuole organization,respiratory gaseous exchange,viral protein processing,lung alveolus development,positive regulation of neurogenesis,retina morphogenesis in camera-type eye,N-glycan processing,protein deglycosylation
SC / 11B	P56277	P56277	0.839072	0.839072	2.11823e-06	0.000115003	12	P56277	CMC4	Cx9C motif-containing protein 4	CMC4_HUMAN	2	78.8899	1.7889	SC	11B	mitochondrion,mitochondrial intermembrane space
SC / 11B	P09429	P09429	-1.11998	1.11998	2.19039e-06	0.000115939	12	P09429	HMGB1	High mobility group protein B1	HMGB1_HUMAN	8	-53.9898	0.460102	SC	11B	extracellular space,condensed chromosome,extracellular region,nucleus,nucleoplasm,endosome,endoplasmic reticulum,endoplasmic reticulum-Golgi intermediate compartment,cell surface,secretory granule lumen,ficolin-1-rich granule lumen,transcriptional repressor complex,alphav-beta3 integrin-HMGB1 complex	four-way junction DNA binding,bubble DNA binding,transcription regulatory region sequence-specific DNA binding,lipopolysaccharide binding,phosphatidylserine binding,damaged DNA binding,double-stranded DNA binding,single-stranded DNA binding,transcription coactivator activity,transcription corepressor activity,RNA binding,cytokine activity,integrin binding,protein binding,DNA binding, bending,lyas…	negative regulation of transcription from RNA polymerase II promoter,myeloid dendritic cell activation,activation of innate immune response,dendritic cell chemotaxis,inflammatory response to antigenic stimulus,regulation of tolerance induction,regulation of T cell mediated immune response to tumor cell,DNA topological change,double-strand break repair via nonhomologous end joining,DNA recombinati…
SC / 6C	P15848	P15848	0.517711	0.517711	2.19563e-06	0.000115939	12	P15848	ARSB	Arylsulfatase B	ARSB_HUMAN	14	43.1682	1.43168	SC	6C	extracellular region,lysosome,endoplasmic reticulum lumen,cell surface,azurophil granule lumen,lysosomal lumen,extracellular exosome,ficolin-1-rich granule lumen	N-acetylgalactosamine-4-sulfatase activity,arylsulfatase activity,metal ion binding	autophagy,lysosome organization,lysosomal transport,response to nutrient,response to pH,regulation of epithelial cell migration,positive regulation of neuron projection development,response to estrogen,response to methylmercury,colon epithelial cell migration
SC / 11B	P49368	P49368	-0.649805	0.649805	2.19781e-06	0.000115939	12	P49368	CCT3	T-complex protein 1 subunit gamma	TCPG_HUMAN	34	-36.2634	0.637366	SC	11B	cytosol,chaperonin-containing T-complex,cytoskeleton,microtubule,cell body,extracellular exosome,zona pellucida receptor complex	RNA binding,protein binding,ATP binding,ATPase activity,protein binding involved in protein folding,Requires Ontology,unfolded protein binding	protein folding,binding of sperm to zona pellucida,positive regulation of telomere maintenance via telomerase,protein stabilization,chaperone-mediated protein folding,positive regulation of establishment of protein localization to telomere,positive regulation of protein localization to Cajal body,positive regulation of telomerase RNA localization to Cajal body
SC / 11B	Q12972	Q12972	-0.441817	0.441817	2.15518e-06	0.000115939	12	Q12972	PPP1R8	Nuclear inhibitor of protein phosphatase 1	PP1R8_HUMAN	14	-26.3793	0.736207	SC	11B	nucleus,nucleoplasm,cytoplasm,nuclear speck,spliceosomal complex	DNA binding,RNA binding,endonuclease activity,protein binding,ribonuclease E activity,Requires Ontology,mRNA binding,protein serine/threonine phosphatase inhibitor activity	mRNA processing,RNA catabolic process,cell proliferation,RNA splicing,negative regulation of protein dephosphorylation
SC / 6C	Q8N1G2	Q8N1G2	-0.379534	0.379534	2.25932e-06	0.0001167	12	Q8N1G2	CMTR1	Cap-specific mRNA (nucleoside-2'-O-)-methyltransferase 1	CMTR1_HUMAN	23	-23.1314	0.768686	SC	6C	nucleus,nucleoplasm,intracellular membrane-bounded organelle,cytoplasm	nucleic acid binding,mRNA (nucleoside-2'-O-)-methyltransferase activity	7-methylguanosine mRNA capping,mRNA methylation,cap1 mRNA methylation
SC / 11B	Q9GZY8	Q9GZY8	0.454728	0.454728	2.24477e-06	0.0001167	12	Q9GZY8	MFF	Mitochondrial fission factor	MFF_HUMAN	15	37.0525	1.37052	SC	11B	mitochondrion,mitochondrial outer membrane,peroxisome,synaptic vesicle,mitochondrial membrane,macromolecular complex	protein binding,identical protein binding,protein homodimerization activity	mitochondrion organization,mitochondrial fission,release of cytochrome c from mitochondria,protein targeting to mitochondrion,mitochondrial fusion,regulation of mitochondrion organization,peroxisome fission,mitochondrial fragmentation involved in apoptotic process,positive regulation of mitochondrial fission,positive regulation of release of cytochrome c from mitochondria,positive regulation of p…
SC / 11B	P27708	P27708	-0.512744	0.512744	2.31391e-06	0.000117882	12	P27708	CAD	Multifunctional protein CAD	PYR1_HUMAN	71	-29.9112	0.700888	SC	11B	nucleus,cytosol,membrane,nuclear matrix,cell projection,neuronal cell body,terminal bouton,extracellular exosome,macromolecular complex,cytoplasm	aspartate carbamoyltransferase activity,carbamoyl-phosphate synthase (ammonia) activity,carbamoyl-phosphate synthase (glutamine-hydrolyzing) activity,dihydroorotase activity,glutaminase activity,protein kinase activity,protein binding,ATP binding,zinc ion binding,enzyme binding,identical protein binding,aspartate binding	liver development,'de novo' pyrimidine nucleobase biosynthetic process,UDP biosynthetic process,glutamine metabolic process,xenobiotic metabolic process,heart development,female pregnancy,lactation,response to amine,peptidyl-threonine phosphorylation,response to caffeine,animal organ regeneration,response to insulin,response to testosterone,response to starvation,'de novo' UMP biosynthetic proces…
SC / 11B	Q96II8	Q96II8	0.496669	0.496669	2.34638e-06	0.000118723	12	Q96II8	LRCH3	DISP complex protein LRCH3	LRCH3_HUMAN	23	41.0952	1.41095	SC	11B	cytoplasm,cytosol	protein binding	septin cytoskeleton organization
SC / 11B	P09486	P09486	1.18631	1.18631	2.4052e-06	0.000120845	12	P09486	SPARC	SPARC	SPRC_HUMAN	11	127.569	2.27569	SC	11B	cytoplasm,mitochondrion,plasma membrane,extracellular region,basement membrane,cell surface,nuclear matrix,platelet alpha granule,platelet alpha granule membrane,platelet alpha granule lumen,intracellular membrane-bounded organelle,Requires Ontology,endocytic vesicle lumen,extracellular space	extracellular matrix structural constituent,calcium ion binding,protein binding,collagen binding,extracellular matrix binding	negative regulation of endothelial cell proliferation,positive regulation of endothelial cell migration,negative regulation of angiogenesis,regulation of cell morphogenesis,anatomical structure development
SC / 11B	P28065	P28065	2.10566	2.10566	2.4208e-06	0.000120845	12	P28065	PSMB9	Proteasome subunit beta type-9	PSB9_HUMAN	2	330.393	4.30393	SC	11B	nucleoplasm,cytosol,extracellular exosome,proteasome complex,proteasome core complex,proteasome core complex, beta-subunit complex,spermatoproteasome complex,nucleus	threonine-type endopeptidase activity,protein binding,endopeptidase activity	immune system process,regulation of cysteine-type endopeptidase activity,proteasome-mediated ubiquitin-dependent protein catabolic process
SC / 11B	A1X283	A1X283	-0.684532	0.684532	2.51479e-06	0.000122336	12	A1X283	SH3PXD2B	SH3 and PX domain-containing protein 2B	SPD2B_HUMAN	30	-37.7792	0.622208	SC	11B	podosome,cytoplasm,cell projection,anchoring junction	protein binding,phosphatidylinositol-5-phosphate binding,phosphatidylinositol-3-phosphate binding,SH2 domain binding,phosphatidylinositol-3,5-bisphosphate binding,superoxide-generating NADPH oxidase activator activity	skeletal system development,eye development,superoxide metabolic process,heart development,extracellular matrix disassembly,cell differentiation,bone development,adipose tissue development,podosome assembly,protein localization to membrane,superoxide anion generation
SC / 11B	O60884	O60884	-0.503878	0.503878	2.49141e-06	0.000122336	12	O60884	DNAJA2	DnaJ homolog subfamily A member 2	DNJA2_HUMAN	15	-29.4791	0.705209	SC	11B	cytosol,membrane,extracellular exosome,cytoplasm	ATPase activator activity,protein binding,ATP binding,Hsp70 protein binding,metal ion binding,unfolded protein binding,chaperone binding	positive regulation of cell proliferation,response to heat,protein refolding
SC / 11B	Q86XP1	Q86XP1	-0.671387	0.671387	2.51189e-06	0.000122336	12	Q86XP1	DGKH	Diacylglycerol kinase eta	DGKH_HUMAN	17	-37.2097	0.627903	SC	11B	cytoplasm,endosome,plasma membrane,actin cytoskeleton,intracellular membrane-bounded organelle	diacylglycerol kinase activity,ATP binding,metal ion binding	phosphatidic acid biosynthetic process,protein kinase C-activating G-protein coupled receptor signaling pathway,platelet activation,diacylglycerol metabolic process,phosphatidic acid metabolic process,lipid phosphorylation,intracellular signal transduction
SC / 11B	P13639	P13639	-0.720622	0.720622	2.56545e-06	0.000123908	12	P13639	EEF2	Elongation factor 2	EF2_HUMAN	45	-39.3164	0.606836	SC	11B	extracellular region,nucleus,cytoplasm,cytosol,ribosome,plasma membrane,membrane,aggresome,secretory granule lumen,synapse,extracellular exosome,ficolin-1-rich granule lumen,ribonucleoprotein complex	RNA binding,translation elongation factor activity,GTPase activity,protein binding,GTP binding,protein kinase binding,ribosome binding,cadherin binding	hematopoietic progenitor cell differentiation,translational elongation,positive regulation of translation
SC / 11B	Q8N6R0	Q8N6R0	-0.563438	0.563438	2.60848e-06	0.000124802	12	Q8N6R0	METTL13	eEF1A lysine and N-terminal methyltransferase	EFNMT_HUMAN	17	-32.3312	0.676688	SC	11B	nucleus,cytoplasm,mitochondrion,cytosol	protein binding,protein-lysine N-methyltransferase activity	negative regulation of transcription from RNA polymerase II promoter,methylation,negative regulation of cell cycle G1/S phase transition
SC / 11B	Q99685	Q99685	-1.04585	1.04585	2.65022e-06	0.000125556	12	Q99685	MGLL	Monoglyceride lipase	MGLL_HUMAN	8	-51.5641	0.484359	SC	11B	endoplasmic reticulum membrane,cytosol,plasma membrane,membrane	lysophospholipase activity,protein binding,protein homodimerization activity,acylglycerol lipase activity	lipid metabolic process,fatty acid biosynthetic process,inflammatory response,regulation of signal transduction,arachidonic acid metabolic process,triglyceride catabolic process,acylglycerol catabolic process,regulation of inflammatory response,regulation of sensory perception of pain,monoacylglycerol catabolic process,regulation of endocannabinoid signaling pathway
SC / 11B	P21589	P21589	1.4486	1.4486	2.67119e-06	0.00012565	12	P21589	NT5E	5'-nucleotidase	5NTD_HUMAN	17	172.944	2.72944	SC	11B	plasma membrane,nucleoplasm,cytosol,external side of plasma membrane,cell surface,membrane,extracellular exosome	nucleotide binding,Requires Ontology,protein binding,5'-nucleotidase activity,zinc ion binding,identical protein binding,thymidylate 5'-phosphatase activity,IMP 5'-nucleotidase activity,GMP 5'-nucleotidase activity	DNA metabolic process,leukocyte cell-cell adhesion,response to inorganic substance,response to ATP,ADP catabolic process,ATP metabolic process,adenosine biosynthetic process,negative regulation of inflammatory response,calcium ion homeostasis,Requires Ontology,AMP catabolic process
SC / 11B	P25786	P25786	-0.534279	0.534279	2.73971e-06	0.00012565	12	P25786	PSMA1	Proteasome subunit alpha type-1	PSA1_HUMAN	12	-30.9496	0.690504	SC	11B	nucleus,cytoplasm,proteasome complex,nucleoplasm,centrosome,cytosol,extracellular exosome,proteasome core complex,proteasome core complex, alpha-subunit complex	lipopolysaccharide binding,protein binding	immune system process,negative regulation of inflammatory response to antigenic stimulus,proteasome-mediated ubiquitin-dependent protein catabolic process
SC / 11B	P48643	P48643	-0.541709	0.541709	2.75356e-06	0.00012565	12	P48643	CCT5	T-complex protein 1 subunit epsilon	TCPE_HUMAN	32	-31.3043	0.686957	SC	11B	centrosome,cytosol,chaperonin-containing T-complex,microtubule,cell body,extracellular exosome	mRNA 3'-UTR binding,protein binding,ATP binding,ATPase activity,G-protein beta-subunit binding,protein binding involved in protein folding,mRNA 5'-UTR binding,beta-tubulin binding,Requires Ontology,unfolded protein binding	protein folding,binding of sperm to zona pellucida,response to virus,positive regulation of telomere maintenance via telomerase,protein stabilization,chaperone-mediated protein folding,positive regulation of establishment of protein localization to telomere,positive regulation of protein localization to Cajal body,positive regulation of telomerase RNA localization to Cajal body
SC / 6C	P54253	P54253	0.913474	0.913474	2.74017e-06	0.00012565	12	P54253	ATXN1	Ataxin-1	ATX1_HUMAN	11	88.3575	1.88358	SC	6C	nucleus,nucleoplasm,nucleolus,cytoplasm,cytosol,nuclear matrix,nuclear inclusion body	DNA binding,protein binding,poly(U) RNA binding,poly(G) binding,identical protein binding,protein self-association	RNA processing,brain development,learning,memory,social behavior,negative regulation of transcription, DNA-templated,nuclear export,negative regulation of transcription from RNA polymerase II promoter,nervous system development
SC / 11B	Q99497	Q99497	-0.819337	0.819337	2.72331e-06	0.00012565	12	Q99497	PARK7	Parkinson disease protein 7	PARK7_HUMAN	10	-43.3298	0.566702	SC	11B	nucleus,nucleoplasm,cytoplasm,mitochondrion,mitochondrial intermembrane space,mitochondrial matrix,endoplasmic reticulum,cytosol,plasma membrane,adherens junction,PML body,axon,cell body,membrane raft,perinuclear region of cytoplasm,extracellular exosome,presynapse,chromatin	core promoter sequence-specific DNA binding,double-stranded DNA binding,single-stranded DNA binding,protein deglycase activity,transcription coactivator activity,mRNA binding,receptor binding,copper ion binding,protein binding,peptidase activity,superoxide dismutase copper chaperone activity,oxidoreductase activity, acting on peroxide as acceptor,oxygen sensor activity,enzyme binding,kinase bindi…	protein deglycosylation,methylglyoxal metabolic process,regulation of TRAIL production,protein deglycation, methylglyoxal removal,negative regulation of oxidative stress-induced intrinsic apoptotic signaling pathway,negative regulation of protein phosphorylation,positive regulation of acute inflammatory response to antigenic stimulus,DNA repair,negative regulation of protein kinase activity,prote…
SC / 11B	Q9BRT9	Q9BRT9	-0.576913	0.576913	2.70545e-06	0.00012565	12	Q9BRT9	GINS4	DNA replication complex GINS protein SLD5	SLD5_HUMAN	6	-32.9603	0.670397	SC	11B	GINS complex,nucleus,nucleoplasm,cytoplasm,CMG complex	protein binding	inner cell mass cell proliferation,DNA unwinding involved in DNA replication,double-strand break repair via break-induced replication
SC / 11B	P52565	P52565	-0.981727	0.981727	2.84107e-06	0.000127318	12	P52565	ARHGDIA	Rho GDP-dissociation inhibitor 1	GDIR1_HUMAN	8	-49.3627	0.506373	SC	11B	immunological synapse,nucleus,cytosol,cytoskeleton,extracellular exosome,Requires Ontology,membrane	GTPase activator activity,protein binding,Rho GDP-dissociation inhibitor activity	regulation of protein localization,regulation of Rho protein signal transduction,negative regulation of apoptotic process,semaphorin-plexin signaling pathway,Requires Ontology,Rho protein signal transduction
SC / 11B	Q92598	Q92598	-0.826916	0.826916	2.84146e-06	0.000127318	12	Q92598	HSPH1	Heat shock protein 105 kDa	HS105_HUMAN	44	-43.6267	0.563733	SC	11B	extracellular region,nucleoplasm,cytoplasm,cytosol,microtubule,extracellular exosome,endocytic vesicle lumen,macromolecular complex,nucleus	adenyl-nucleotide exchange factor activity,protein binding,ATP binding,alpha-tubulin binding,Requires Ontology	response to unfolded protein,positive regulation of MHC class I biosynthetic process,chaperone mediated protein folding requiring cofactor,positive regulation of NK T cell activation,protein folding
SC / 6C	Q9Y4C2	Q9Y4C2	-0.524537	0.524537	2.8156e-06	0.000127318	12	Q9Y4C2	TCAF1	TRPM8 channel-associated factor 1	TCAF1_HUMAN	16	-30.4818	0.695182	SC	6C	plasma membrane	protein binding,ion channel binding	negative regulation of cell migration,positive regulation of protein targeting to membrane,positive regulation of anion channel activity
SC / 11B	Q01974	Q01974	0.700401	0.700401	2.88944e-06	0.000127434	12	Q01974	ROR2	Tyrosine-protein kinase transmembrane receptor ROR2	ROR2_HUMAN	16	62.4957	1.62496	SC	11B	microtubule,plasma membrane,cell surface,dendrite,clathrin-coated endocytic vesicle membrane,neuronal cell body,postsynapse,glutamatergic synapse,receptor complex	protein binding,ATP binding,coreceptor activity,Wnt-protein binding,mitogen-activated protein kinase kinase kinase binding,metal ion binding,transmembrane receptor protein tyrosine kinase activity	signal transduction,astrocyte development,Wnt signaling pathway,phosphorylation,bone mineralization,positive regulation of cell migration,male genitalia development,positive regulation of macrophage differentiation,positive regulation of synaptic transmission, glutamatergic,Requires Ontology,positive regulation of kinase activity,multicellular organism development,positive regulation of ERK1 and …
SC / 11B	Q4G0M1	Q4G0M1	1.94636	1.94636	2.89545e-06	0.000127434	12	Q4G0M1	ERFE	Erythroferrone	ERFE_HUMAN	1	285.401	3.85401	SC	11B	extracellular region,extracellular space	hormone activity,identical protein binding	negative regulation of osteoclast differentiation,cellular iron ion homeostasis,signal transduction,negative regulation of autophagy,fatty acid transport,regulation of fatty acid metabolic process,negative regulation of apoptotic process,negative regulation of osteoblast differentiation,establishment of localization in cell,positive regulation of protein kinase B signaling,positive regulation of …
SC / 11B	P61981	P61981	-0.74411	0.74411	2.98758e-06	0.000130716	12	P61981	YWHAG	14-3-3 protein gamma	1433G_HUMAN	13	-40.2964	0.597036	SC	11B	cytosol,focal adhesion,membrane,extracellular exosome,presynapse,cytoplasm	RNA binding,protein kinase C binding,insulin-like growth factor receptor binding,protein binding,protein kinase C inhibitor activity,protein domain specific binding,receptor tyrosine kinase binding,identical protein binding,phosphoserine binding,Requires Ontology	negative regulation of protein kinase activity,protein targeting,regulation of signal transduction,cellular response to insulin stimulus,cellular response to glucose starvation,regulation of neuron differentiation,regulation of synaptic plasticity,negative regulation of TORC1 signaling,signal transduction
SC / 11B	P21964	P21964	0.35031	0.35031	3.03113e-06	0.000131037	12	P21964	COMT	Catechol O-methyltransferase	COMT_HUMAN	15	27.4835	1.27483	SC	11B	cytosol,plasma membrane,membrane,intracellular membrane-bounded organelle,synapse,extracellular exosome,axon,dendrite	magnesium ion binding,protein binding,methyltransferase activity,O-methyltransferase activity,catechol O-methyltransferase activity,Requires Ontology	behavioral fear response,response to hypoxia,synaptic transmission, dopaminergic,startle response,response to amphetamine,renin secretion into blood stream,glycogen metabolic process,prostaglandin metabolic process,response to oxidative stress,memory,visual learning,response to xenobiotic stimulus,response to wounding,response to toxic substance,response to inorganic substance,gene expression,dop…
SC / 11B	Q96D46	Q96D46	-0.761718	0.761718	3.12292e-06	0.000132733	12	Q96D46	NMD3	60S ribosomal export protein NMD3	NMD3_HUMAN	15	-41.0206	0.589794	SC	11B	nucleoplasm,nucleolus,cytoplasm,membrane,nucleus	RNA binding,protein binding, bridging,ribosomal large subunit binding	ribosomal large subunit export from nucleus,protein transport,positive regulation of protein binding,positive regulation of RNA biosynthetic process,positive regulation of protein localization to nucleolus
SC / 11B	P09960	P09960	-0.697538	0.697538	3.28589e-06	0.000136534	12	P09960	LTA4H	Leukotriene A-4 hydrolase	LKHA4_HUMAN	27	-38.3376	0.616624	SC	11B	extracellular region,nucleoplasm,cytosol,extracellular exosome,tertiary granule lumen,ficolin-1-rich granule lumen,nucleus	RNA binding,aminopeptidase activity,epoxide hydrolase activity,leukotriene-A4 hydrolase activity,protein binding,peptidase activity,zinc ion binding,tripeptide aminopeptidase activity,metalloaminopeptidase activity	proteolysis,lipid metabolic process,response to zinc ion,leukotriene biosynthetic process,protein metabolic process,peptide catabolic process,response to peptide hormone,Type I pneumocyte differentiation
SC / 11B	P14384	P14384	1.48052	1.48052	3.54276e-06	0.000136534	12	P14384	CPM	Carboxypeptidase M	CBPM_HUMAN	6	179.05	2.7905	SC	11B	extracellular region,plasma membrane,cell surface,extracellular exosome,side of membrane,extracellular space	carboxypeptidase activity,zinc ion binding,metallocarboxypeptidase activity	anatomical structure morphogenesis,peptide metabolic process,protein processing
SC / 11B	P46777	P46777	-0.455153	0.455153	3.50653e-06	0.000136534	12	P46777	RPL5	Large ribosomal subunit protein uL18	RL5_HUMAN	16	-27.0567	0.729433	SC	11B	nucleus,nucleoplasm,nucleolus,cytoplasm,endoplasmic reticulum,cytosol,focal adhesion,membrane,cytosolic large ribosomal subunit,extracellular exosome,cytosolic ribosome,macromolecular complex,ribonucleoprotein complex	RNA binding,mRNA 3'-UTR binding,structural constituent of ribosome,protein binding,5S rRNA binding,ubiquitin protein ligase binding,mRNA 5'-UTR binding,ubiquitin ligase inhibitor activity	ribosomal large subunit assembly,cytoplasmic translation,rRNA processing,translation,positive regulation of gene expression,ribosomal large subunit biogenesis,positive regulation of translation,protein stabilization,regulation of signal transduction by p53 class mediator,negative regulation of ubiquitin protein ligase activity,negative regulation of protein ubiquitination involved in ubiquitin-de…
SC / 11B	P62258	P62258	-0.733785	0.733785	3.53387e-06	0.000136534	12	P62258	YWHAE	14-3-3 protein epsilon	1433E_HUMAN	21	-39.8676	0.601324	SC	11B	plasma membrane,mitochondrial membrane,nucleus,cytoplasm,cytosol,focal adhesion,membrane,melanosome,extracellular exosome	RNA binding,calcium channel regulator activity,protein binding,potassium channel regulator activity,enzyme binding,protein phosphatase binding,protein domain specific binding,MHC class II protein complex binding,ubiquitin protein ligase binding,signaling adaptor activity,identical protein binding,histone deacetylase binding,ion channel binding,cadherin binding,protein heterodimerization activity,…	MAPK cascade,neuron migration,cytoplasmic pattern recognition receptor signaling pathway,regulation of heart rate by hormone,protein targeting,substantia nigra development,hippocampus development,cerebral cortex development,protein localization to nucleus,cellular response to heat,intracellular signal transduction,positive regulation of protein export from nucleus,regulation of cytosolic calcium …
SC / 11B	Q02809	Q02809	0.56156	0.56156	3.29304e-06	0.000136534	12	Q02809	PLOD1	Procollagen-lysine,2-oxoglutarate 5-dioxygenase 1	PLOD1_HUMAN	32	47.5865	1.47586	SC	11B	endoplasmic reticulum membrane,rough endoplasmic reticulum membrane,extracellular exosome,catalytic complex,endoplasmic reticulum	procollagen glucosyltransferase activity,iron ion binding,protein binding,procollagen-lysine 5-dioxygenase activity,L-ascorbic acid binding	protein O-linked glycosylation,response to hypoxia,epidermis development,peptidyl-lysine hydroxylation
SC / 11B	Q06546	Q06546	-0.628619	0.628619	3.41541e-06	0.000136534	12	Q06546	GABPA	GA-binding protein alpha chain	GABPA_HUMAN	16	-35.3205	0.646795	SC	11B	nucleus,nucleoplasm,chromatin	transcription regulatory region sequence-specific DNA binding,RNA polymerase II core promoter proximal region sequence-specific DNA binding,RNA polymerase II transcription factor activity, sequence-specific DNA binding,transcriptional activator activity, RNA polymerase II transcription regulatory region sequence-specific binding,chromatin binding,transcription factor activity, sequence-specific D…	positive regulation of transcription from RNA polymerase II promoter,negative regulation of transcription from RNA polymerase II promoter,blastocyst formation,negative regulation of megakaryocyte differentiation,cell differentiation,regulation of transcription from RNA polymerase II promoter
SC / 11B	Q13347	Q13347	-0.557671	0.557671	3.44145e-06	0.000136534	12	Q13347	EIF3I	Eukaryotic translation initiation factor 3 subunit I	EIF3I_HUMAN	15	-32.0602	0.679398	SC	11B	cytosol,eukaryotic translation initiation factor 3 complex,synapse,extracellular exosome,eukaryotic 43S preinitiation complex,eukaryotic 48S preinitiation complex,eukaryotic translation initiation factor 3 complex, eIF3m	translation initiation factor activity,protein binding,RNA binding	formation of cytoplasmic translation initiation complex,translational initiation,cytoplasmic translational initiation
SC / 11B	Q13561	Q13561	-0.63372	0.63372	3.43738e-06	0.000136534	12	Q13561	DCTN2	Dynactin subunit 2	DCTN2_HUMAN	17	-35.5488	0.644512	SC	11B	kinetochore,centrosome,cytosol,microtubule,membrane,growth cone,vesicle,extracellular exosome,dynactin complex,dynein complex,cytoplasm	protein binding,protein kinase binding,spectrin binding,identical protein binding	protein localization to centrosome,mitotic spindle organization,mitotic metaphase plate congression,melanosome transport
SC / 11B	Q14393	Q14393	1.30498	1.30498	3.47496e-06	0.000136534	12	Q14393	GAS6	Growth arrest-specific protein 6	GAS6_HUMAN	10	147.08	2.4708	SC	11B	extracellular region,extracellular space,cytoplasm,endoplasmic reticulum lumen,Golgi lumen,platelet alpha granule lumen,extracellular exosome	phosphatidylserine binding,receptor binding,calcium ion binding,protein binding,protein binding, bridging,receptor tyrosine kinase binding,cysteine-type endopeptidase inhibitor activity involved in apoptotic process,receptor agonist activity	positive regulation of fibroblast proliferation,positive regulation of ERK1 and ERK2 cascade,neuron migration,positive regulation of protein phosphorylation,positive regulation of cytokine-mediated signaling pathway,positive regulation of glomerular filtration,protein phosphorylation,phagocytosis,signal transduction,cell surface receptor signaling pathway,enzyme linked receptor protein signaling …
SC / 6C	Q5SGD2	Q5SGD2	0.666533	0.666533	3.30944e-06	0.000136534	12	Q5SGD2	PPM1L	Protein phosphatase 1L	PPM1L_HUMAN	10	58.7254	1.58725	SC	6C	endoplasmic reticulum membrane,extracellular exosome	protein serine/threonine phosphatase activity,myosin phosphatase activity,metal ion binding	MAPK cascade,transmembrane receptor protein serine/threonine kinase signaling pathway,sphingolipid biosynthetic process,protein dephosphorylation
SC / 11B	Q7L9L4;Q9H8S9	Q7L9L4;Q9H8S9	-0.433891	0.433891	3.5375e-06	0.000136534	12	Q7L9L4;Q9H8S9	MOB1B;MOB1A	MOB kinase activator 1B;MOB kinase activator 1A	MOB1B_HUMAN;MOB1A_HUMAN	5	-25.9737	0.740263	SC	11B	nucleus,cytoplasm,cytosol,extracellular exosome;cytosol,extracellular exosome,nucleus,cytoplasm	protein binding,kinase activator activity,kinase binding,metal ion binding,protein kinase activator activity;protein binding,metal ion binding,protein kinase activator activity	regulation of protein autophosphorylation,hippo signaling,positive regulation of protein phosphorylation;hippo signaling,positive regulation of protein phosphorylation
SC / 11B	Q8WUX2	Q8WUX2	-0.668105	0.668105	3.46252e-06	0.000136534	12	Q8WUX2	CHAC2	Glutathione-specific gamma-glutamylcyclotransferase 2	CHAC2_HUMAN	4	-37.0667	0.629333	SC	11B	cellular_component,cytosol,cytoplasm	molecular_function,gamma-glutamylcyclotransferase activity,Requires Ontology	glutathione biosynthetic process,biological_process,glutathione catabolic process
SC / 11B	Q9NT68	Q9NT68	0.939661	0.939661	3.30509e-06	0.000136534	12	Q9NT68	TENM2	Teneurin-2	TEN2_HUMAN	54	91.8077	1.91808	SC	11B	nucleus,endoplasmic reticulum,Golgi apparatus,plasma membrane,PML body,cell junction,filopodium,dendrite,growth cone,neuron projection,dendritic spine,synapse,postsynaptic membrane	calcium ion binding,protein homodimerization activity,protein heterodimerization activity,cell adhesion molecule binding	negative regulation of transcription from RNA polymerase II promoter,signal transduction,positive regulation of filopodium assembly,cell-cell adhesion,heterophilic cell-cell adhesion via plasma membrane cell adhesion molecules,neuron development
SC / 11B	Q9UKY7	Q9UKY7	-0.705999	0.705999	3.50079e-06	0.000136534	12	Q9UKY7	CDV3	Protein CDV3 homolog	CDV3_HUMAN	13	-38.6982	0.613018	SC	11B	cytosol,plasma membrane,cytoplasm	molecular_function	biological_process
SC / 11B	O00625	O00625	-1.09804	1.09804	3.74843e-06	0.000142216	12	O00625	PIR	Pirin	PIR_HUMAN	13	-53.285	0.46715	SC	11B	nucleus,nucleoplasm,cytoplasm,cytosol,nuclear body	transcription cofactor activity,protein binding,quercetin 2,3-dioxygenase activity,metal ion binding	monocyte differentiation,transcription from RNA polymerase II promoter,digestion
SC / 11B	Q96B97	Q96B97	-0.855414	0.855414	3.76668e-06	0.000142216	12	Q96B97	SH3KBP1	SH3 domain-containing kinase-binding protein 1	SH3K1_HUMAN	19	-44.7293	0.552707	SC	11B	cytoplasm,cytosol,cytoskeleton,plasma membrane,cell-cell junction,focal adhesion,endocytic vesicle,cytoplasmic vesicle membrane,neuron projection,synapse	protein binding,SH3 domain binding,ubiquitin protein ligase binding	endocytosis,apoptotic process,cytoskeleton organization,cell-cell signaling,regulation of cell shape,cell migration,positive regulation of B cell activation,actin filament organization
SC / 11B	Q5T8D3	Q5T8D3	0.581036	0.581036	3.8869e-06	0.000146014	12	Q5T8D3	ACBD5	Acyl-CoA-binding domain-containing protein 5	ACBD5_HUMAN	13	49.5923	1.49592	SC	11B	nucleoplasm,peroxisome,peroxisomal membrane,cytosol,membrane,cytoplasm	molecular_function,fatty-acyl-CoA binding	macropexophagy,fatty acid metabolic process
SC / 6C	Q86UV5	Q86UV5	-0.283088	0.283088	3.95522e-06	0.000147834	12	Q86UV5	USP48	Ubiquitin carboxyl-terminal hydrolase 48	UBP48_HUMAN	30	-17.817	0.82183	SC	6C	nucleoplasm,mitochondrion,cytosol,nucleus	cysteine-type endopeptidase activity,protein binding,ubiquitinyl hydrolase activity,thiol-dependent ubiquitin-specific protease activity	proteolysis,protein deubiquitination
SC / 11B	P26640	P26640	-0.769683	0.769683	4.06001e-06	0.00014844	12	P26640	VARS1	Valine--tRNA ligase	SYVC_HUMAN	43	-41.3454	0.586546	SC	11B	cytosol	aminoacyl-tRNA editing activity,valine-tRNA ligase activity,protein binding,ATP binding	tRNA aminoacylation for protein translation,Requires Ontology,valyl-tRNA aminoacylation
SC / 11B	P49005	P49005	-0.420821	0.420821	4.074e-06	0.00014844	12	P49005	POLD2	DNA polymerase delta subunit 2	DPOD2_HUMAN	15	-25.3	0.747	SC	11B	nucleus,nucleoplasm,zeta DNA polymerase complex,delta DNA polymerase complex	DNA binding,protein binding	DNA replication,DNA-dependent DNA replication,error-prone translesion synthesis,DNA biosynthetic process,DNA strand elongation involved in DNA replication
SC / 11B	Q09666	Q09666	0.812493	0.812493	4.08363e-06	0.00014844	12	Q09666	AHNAK	Neuroblast differentiation-associated protein AHNAK	AHNK_HUMAN	256	75.6244	1.75624	SC	11B	membrane raft,nucleus,cytoplasm,lysosomal membrane,cytosol,plasma membrane,focal adhesion,actin cytoskeleton,membrane,T-tubule,vesicle,sarcolemma,costamere,cell-cell contact zone,extracellular exosome,plasma membrane protein complex	RNA binding,protein binding,S100 protein binding,cadherin binding,structural molecule activity conferring elasticity	regulation of RNA splicing,regulation of voltage-gated calcium channel activity,Requires Ontology
SC / 6C	Q99873	Q99873	-0.444628	0.444628	4.00213e-06	0.00014844	12	Q99873	PRMT1	Protein arginine N-methyltransferase 1	ANM1_HUMAN	22	-26.5226	0.734774	SC	6C	nucleus,nucleoplasm,cytoplasm,cytosol,methylosome	RNA binding,protein binding,methyltransferase activity,N-methyltransferase activity,protein methyltransferase activity,methyl-CpG binding,protein-arginine N-methyltransferase activity,enzyme binding,protein-arginine omega-N monomethyltransferase activity,protein-arginine omega-N asymmetric methyltransferase activity,histone methyltransferase activity,identical protein binding,histone methyltransf…	in utero embryonic development,chromatin remodeling,protein methylation,cell surface receptor signaling pathway,positive regulation of cell proliferation,RNA splicing,peptidyl-arginine methylation,viral protein processing,regulation of BMP signaling pathway,neuron projection development,positive regulation of erythrocyte differentiation,regulation of megakaryocyte differentiation,negative regulat…
SC / 11B	Q9UL15	Q9UL15	-0.798153	0.798153	4.05242e-06	0.00014844	12	Q9UL15	BAG5	BAG family molecular chaperone regulator 5	BAG5_HUMAN	19	-42.4915	0.575085	SC	11B	nucleus,mitochondrion,cytosol,membrane,inclusion body,perinuclear region of cytoplasm,junctional membrane complex,cytoplasm	protein binding,protein kinase binding,ubiquitin protein ligase binding,chaperone binding,adenyl-nucleotide exchange factor activity	protein folding,Golgi organization,negative regulation of neuron projection development,negative regulation of protein ubiquitination,negative regulation of proteasomal ubiquitin-dependent protein catabolic process,protein stabilization,regulation of ubiquitin-protein transferase activity,negative regulation of ubiquitin-protein transferase activity,negative regulation of protein refolding,regula…
SC / 11B	P33991	P33991	-0.659445	0.659445	4.22697e-06	0.000151788	12	P33991	MCM4	DNA replication licensing factor MCM4	MCM4_HUMAN	37	-36.6878	0.633122	SC	11B	chromosome, telomeric region,nucleus,nucleoplasm,membrane,MCM complex,CMG complex	DNA helicase activity,single-stranded DNA binding,protein binding,ATP binding,ATPase activity,single-stranded DNA-dependent ATP-dependent DNA helicase activity	DNA replication,DNA unwinding involved in DNA replication,regulation of DNA-dependent DNA replication initiation,double-strand break repair via break-induced replication,mitotic DNA replication initiation,DNA strand elongation involved in DNA replication
SC / 11B	Q9Y2X7	Q9Y2X7	-0.70806	0.70806	4.22403e-06	0.000151788	12	Q9Y2X7	GIT1	ARF GTPase-activating protein GIT1	GIT1_HUMAN	13	-38.7857	0.612143	SC	11B	mitochondrion,centrosome,cytosol,focal adhesion,postsynaptic density,membrane,lamellipodium,calyx of Held,mitotic spindle pole,postsynapse,neuron projection,synapse	protein binding,gamma-tubulin binding,macromolecular complex binding,metal ion binding,small GTPase binding,GTPase activator activity	intramembranous ossification,locomotory behavior,regulation of cytokinesis,negative regulation of interleukin-1 beta production,cell redox homeostasis,negative regulation of glycolytic process,ephrin receptor signaling pathway,neuron development,motor learning,cellular response to lipopolysaccharide,positive regulation of microtubule nucleation,Requires Ontology,regulation of synaptic vesicle exo…
SC / 11B	P24666	P24666	-1.01754	1.01754	4.2942e-06	0.000152435	12	P24666	ACP1	Low molecular weight phosphotyrosine protein phosphatase	PPAC_HUMAN	6	-50.6041	0.493959	SC	11B	cytoplasm,cytosol,cytoplasmic side of plasma membrane,sarcolemma,extracellular exosome	acid phosphatase activity,protein tyrosine phosphatase activity,non-membrane spanning protein tyrosine phosphatase activity,protein binding
SC / 11B	Q96EB6	Q96EB6	-0.812002	0.812002	4.30375e-06	0.000152435	12	Q96EB6	SIRT1	NAD-dependent protein deacetylase sirtuin-1	SIR1_HUMAN	13	-43.0409	0.569591	SC	11B	nucleolus,cytoplasm,ESC/E(Z) complex,cytosol,fibrillar center,nucleus,nuclear envelope,nuclear inner membrane,nucleoplasm,mitochondrion,PML body,eNoSc complex,chromatin,euchromatin,heterochromatin,chromatin silencing complex,rDNA heterochromatin	NAD+ ADP-ribosyltransferase activity,protein ADP-ribosylase activity,RNA polymerase II core promoter proximal region sequence-specific DNA binding,p53 binding,transcription coactivator activity,transcription corepressor activity,histone deacetylase activity,protein binding,ligand-dependent nuclear receptor binding,NAD-dependent histone deacetylase activity,deacetylase activity,enzyme binding,NAD-…	single strand break repair,negative regulation of transcription from RNA polymerase II promoter,chromatin silencing at rDNA,pyrimidine dimer repair by nucleotide-excision repair,DNA synthesis involved in DNA repair,angiogenesis,ovulation from ovarian follicle,cellular glucose homeostasis,positive regulation of protein phosphorylation,positive regulation of endothelial cell proliferation,positive …
SC / 11B	P48163	P48163	-0.856043	0.856043	4.35475e-06	0.00015351	12	P48163	ME1	NADP-dependent malic enzyme	MAOX_HUMAN	18	-44.7534	0.552466	SC	11B	cytoplasm,cytosol,mitochondrion	magnesium ion binding,malic enzyme activity,malate dehydrogenase (decarboxylating) (NADP+) activity,protein binding,oxaloacetate decarboxylase activity,electron carrier activity,manganese ion binding,identical protein binding,ADP binding,NADP binding,NAD binding	carbohydrate metabolic process,malate metabolic process,NADH metabolic process,NADP metabolic process,nucleotide biosynthetic process,response to hormone,response to carbohydrate,electron transport chain,protein homotetramerization,regulation of NADP metabolic process,pyruvate metabolic process
SC / 11B	P15408	P15408	0.809078	0.809078	4.44709e-06	0.000154997	12	P15408	FOSL2	Fos-related antigen 2	FOSL2_HUMAN	9	75.2091	1.75209	SC	11B	nucleus,nucleoplasm,RNA polymerase II transcription factor complex,chromatin	RNA polymerase II regulatory region sequence-specific DNA binding,RNA polymerase II transcription factor activity, sequence-specific DNA binding,transcriptional activator activity, RNA polymerase II transcription regulatory region sequence-specific binding,chromatin binding,transcription factor activity, sequence-specific DNA binding,protein binding,RNA polymerase II core promoter proximal region…	cell morphogenesis,osteoblast differentiation,response to hypoxia,NK T cell differentiation,chondrocyte differentiation,inflammatory response to antigenic stimulus,keratinocyte development,growth plate cartilage development,regulation of transcription from RNA polymerase II promoter,cell death,response to xenobiotic stimulus,gene expression,B cell differentiation,neutrophil differentiation,macrop…
SC / 11B	P23528	P23528	-0.52402	0.52402	4.48029e-06	0.000154997	12	P23528	CFL1	Cofilin-1	COF1_HUMAN	20	-30.4568	0.695432	SC	11B	extracellular space,nucleus,cytoplasm,cytosol,focal adhesion,membrane,nuclear matrix,lamellipodium,growth cone,lamellipodium membrane,vesicle,ruffle membrane,extracellular exosome,actin cytoskeleton	protein binding,actin filament binding	cytoskeleton organization,Rho protein signal transduction,response to virus,regulation of cell morphogenesis,actin cytoskeleton organization,actin filament depolymerization,positive regulation of embryonic development,negative regulation of apoptotic process,positive regulation by host of viral process,establishment of spindle localization,regulation of dendritic spine morphogenesis,actin filamen…
SC / 11B	P30530	P30530	1.7443	1.7443	4.46164e-06	0.000154997	12	P30530	AXL	Tyrosine-protein kinase receptor UFO	UFO_HUMAN	15	235.033	3.35033	SC	11B	extracellular space,plasma membrane,cell surface,actin cytoskeleton,intracellular membrane-bounded organelle,extracellular exosome,receptor complex	virus receptor activity,phosphatidylserine binding,protein tyrosine kinase activity,protein binding,ATP binding,myosin heavy chain binding,phosphatidylinositol 3-kinase binding,transmembrane receptor protein tyrosine kinase activity	neuron migration,positive regulation of cytokine-mediated signaling pathway,blood vessel remodeling,phagocytosis,inflammatory response,signal transduction,spermatogenesis,negative regulation of macrophage cytokine production,phosphorylation,forebrain cell migration,animal organ regeneration,cellular response to extracellular stimulus,negative regulation of interferon-gamma production,negative reg…
SC / 11B	P40763	P40763	-0.625707	0.625707	4.55372e-06	0.00015537	12	P40763	STAT3	Signal transducer and activator of transcription 3	STAT3_HUMAN	28	-35.1898	0.648102	SC	11B	nucleus,nucleoplasm,cytoplasm,cytosol,plasma membrane,RNA polymerase II transcription factor complex,chromatin,transcription factor complex	transcription regulatory region sequence-specific DNA binding,RNA polymerase II core promoter proximal region sequence-specific DNA binding,RNA polymerase II transcription factor activity, sequence-specific DNA binding,transcriptional activator activity, RNA polymerase II transcription regulatory region sequence-specific binding,DNA binding,transcription factor activity, sequence-specific DNA bin…	positive regulation of vascular endothelial growth factor production,negative regulation of transcription from RNA polymerase II promoter,temperature homeostasis,eye photoreceptor cell differentiation,regulation of transcription, DNA-templated,regulation of transcription from RNA polymerase II promoter,protein import into nucleus,inflammatory response,signal transduction,transforming growth facto…
SC / 11B	P60981	P60981	-0.872389	0.872389	4.52798e-06	0.00015537	12	P60981	DSTN	Destrin	DEST_HUMAN	17	-45.3758	0.546242	SC	11B	cortical actin cytoskeleton,extracellular exosome,actin cytoskeleton,cytoplasm	protein binding,actin filament binding	actin polymerization or depolymerization,actin filament depolymerization,positive regulation of actin filament depolymerization,cell motility,actin filament fragmentation,actin filament severing
SC / 11B	Q9Y315	Q9Y315	-0.490976	0.490976	4.6671e-06	0.00015779	12	Q9Y315	DERA	Deoxyribose-phosphate aldolase	DEOC_HUMAN	12	-28.8456	0.711544	SC	11B	extracellular region,nucleoplasm,cytosol,secretory granule lumen,ficolin-1-rich granule lumen	deoxyribose-phosphate aldolase activity,protein binding	pentose-phosphate shunt,deoxyribonucleoside catabolic process,deoxyribose phosphate catabolic process,deoxyribonucleotide catabolic process,carbohydrate catabolic process
SC / 11B	Q86UE8	Q86UE8	-0.796363	0.796363	4.69441e-06	0.000157995	12	Q86UE8	TLK2	Serine/threonine-protein kinase tousled-like 2	TLK2_HUMAN	10	-42.4201	0.575799	SC	11B	nucleus,nucleoplasm,intermediate filament,perinuclear region of cytoplasm	protein serine/threonine kinase activity,protein binding,ATP binding,identical protein binding,Requires Ontology	chromatin organization,protein phosphorylation,cellular response to DNA damage stimulus,chromosome segregation,negative regulation of autophagy,peptidyl-serine phosphorylation,negative regulation of proteasomal ubiquitin-dependent protein catabolic process,intracellular signal transduction,nucleus localization,cellular response to gamma radiation,regulation of chromatin organization
SC / 11B	O15488	O15488	-0.799071	0.799071	4.90542e-06	0.000161322	12	O15488	GYG2	Glycogenin-2	GLYG2_HUMAN	7	-42.5281	0.574719	SC	11B	cytosol,cytoplasm	glycogenin glucosyltransferase activity,metal ion binding,Requires Ontology,transferase activity, transferring glycosyl groups	glycogen biosynthetic process
SC / 6C	P10321	P10321	0.462387	0.462387	5.16187e-06	0.000161322	12	P10321	HLA-C	HLA class I histocompatibility antigen, C alpha chain	HLAC_HUMAN	8	37.782	1.37782	SC	6C	Golgi membrane,endoplasmic reticulum,Golgi apparatus,plasma membrane,cell surface,ER to Golgi transport vesicle membrane,membrane,secretory granule membrane,phagocytic vesicle membrane,early endosome membrane,recycling endosome membrane,extracellular exosome,lumenal side of endoplasmic reticulum membrane,MHC class I protein complex,extracellular space,external side of plasma membrane	protein binding,peptide antigen binding,TAP binding,receptor binding	adaptive immune response,antigen processing and presentation of endogenous peptide antigen via MHC class I via ER pathway, TAP-independent,immune response,innate immune response,positive regulation of T cell mediated cytotoxicity,antigen processing and presentation of endogenous peptide antigen via MHC class Ib
SC / 6C	P35222	P35222	0.535976	0.535976	5.0779e-06	0.000161322	12	P35222	CTNNB1	Catenin beta-1	CTNB1_HUMAN	29	44.9923	1.44992	SC	6C	spindle pole,nucleus,nucleoplasm,cytoplasm,centrosome,cytosol,plasma membrane,cell-cell junction,adherens junction,fascia adherens,bicellular tight junction,focal adhesion,cell cortex,membrane,basolateral plasma membrane,apicolateral plasma membrane,lateral plasma membrane,Z disc,lamellipodium,cell junction,microvillus membrane,presynaptic membrane,apical part of cell,synapse,postsynaptic membran…	transcription cofactor binding,transcription corepressor binding,chromatin binding,transcription coactivator activity,receptor binding,protein binding,ligand-dependent nuclear receptor binding,enzyme binding,kinase binding,protein kinase binding,estrogen receptor binding,ubiquitin protein ligase binding,ion channel binding,alpha-catenin binding,cadherin binding,SMAD binding,RNA polymerase II sequ…	positive regulation of telomere maintenance via telomerase,negative regulation of apoptotic process,positive regulation of epithelial to mesenchymal transition,negative regulation of transcription from RNA polymerase II promoter,MAPK cascade,protein polyubiquitination,embryonic axis specification,patterning of blood vessels,osteoblast differentiation,branching involved in ureteric bud morphogenes…
SC / 11B	P58335	P58335	0.547523	0.547523	4.8953e-06	0.000161322	12	P58335	ANTXR2	Anthrax toxin receptor 2	ANTR2_HUMAN	5	46.1574	1.46157	SC	11B	extracellular region,endoplasmic reticulum membrane,plasma membrane,endosome membrane,cell surface	protein binding,metal ion binding,transmembrane signaling receptor activity
SC / 11B	Q06124	Q06124	-0.592974	0.592974	5.01988e-06	0.000161322	12	Q06124	PTPN11	Tyrosine-protein phosphatase non-receptor type 11	PTN11_HUMAN	21	-33.7025	0.662975	SC	11B	cytoplasm,nucleus,nucleoplasm,cytosol,macromolecular complex	phosphotyrosine binding,phosphoprotein phosphatase activity,protein tyrosine phosphatase activity,non-membrane spanning protein tyrosine phosphatase activity,insulin receptor binding,protein binding,protein kinase binding,receptor signaling complex scaffold activity,cadherin binding,cell adhesion molecule binding,peptide hormone receptor binding,binding, bridging,protein tyrosine kinase binding,r…	DNA damage checkpoint,protein dephosphorylation,triglyceride metabolic process,epidermal growth factor receptor signaling pathway,integrin-mediated signaling pathway,axonogenesis,brain development,heart development,fibroblast growth factor receptor signaling pathway,hormone-mediated signaling pathway,cytokine-mediated signaling pathway,cerebellar cortex formation,platelet formation,T cell costimu…
SC / 11B	Q15772	Q15772	0.81012	0.81012	5.11113e-06	0.000161322	12	Q15772	SPEG	Striated muscle preferentially expressed protein kinase	SPEG_HUMAN	52	75.3357	1.75336	SC	11B	nucleus	protein serine/threonine kinase activity,protein binding,ATP binding,Requires Ontology,protein kinase activity	muscle organ development,negative regulation of cell proliferation,phosphorylation,muscle cell differentiation
SC / 11B	Q5T6F2	Q5T6F2	-0.889536	0.889536	5.05128e-06	0.000161322	12	Q5T6F2	UBAP2	Ubiquitin-associated protein 2	UBAP2_HUMAN	9	-46.0212	0.539788	SC	11B	cytoplasmic mRNA processing body,chromosome,cytoplasm,nucleus	RNA binding,protein binding,cadherin binding	regulation of gene expression
SC / 11B	Q8TDP1	Q8TDP1	-0.7016	0.7016	5.16195e-06	0.000161322	12	Q8TDP1	RNASEH2C	Ribonuclease H2 subunit C	RNH2C_HUMAN	5	-38.511	0.61489	SC	11B	nucleus,ribonuclease H2 complex	protein binding	mismatch repair,RNA catabolic process
SC / 11B	Q9C0B1	Q9C0B1	-0.692134	0.692134	4.86374e-06	0.000161322	12	Q9C0B1	FTO	Alpha-ketoglutarate-dependent dioxygenase FTO	FTO_HUMAN	20	-38.1062	0.618938	SC	11B	nucleus,nucleoplasm,cytoplasm,cytosol,plasma membrane,nuclear speck,intracellular membrane-bounded organelle	ferrous iron binding,transferase activity,oxidative RNA demethylase activity,oxidative DNA demethylase activity,RNA N6-methyladenosine dioxygenase activity,Requires Ontology	temperature homeostasis,DNA dealkylation involved in DNA repair,regulation of lipid storage,oxidative single-stranded DNA demethylation,oxidative single-stranded RNA demethylation,regulation of multicellular organism growth,RNA repair,regulation of respiratory system process,adipose tissue development,mRNA destabilization,regulation of white fat cell proliferation,oxidative demethylation,DNA deme…
SC / 6C	Q9NUQ7	Q9NUQ7	0.475544	0.475544	4.95118e-06	0.000161322	12	Q9NUQ7	UFSP2	Ufm1-specific protease 2	UFSP2_HUMAN	17	39.0443	1.39044	SC	6C	nucleus,cytoplasm,endoplasmic reticulum	protein binding,UFM1 hydrolase activity	proteolysis,regulation of intracellular estrogen receptor signaling pathway
SC / 6C	Q9Y5B0	Q9Y5B0	-0.224787	0.224787	5.08807e-06	0.000161322	12	Q9Y5B0	CTDP1	RNA polymerase II subunit A C-terminal domain phosphatase	CTDP1_HUMAN	13	-14.4279	0.855721	SC	6C	spindle pole,nucleus,nucleoplasm,cytoplasm,centrosome,spindle,midbody,intracellular membrane-bounded organelle,spindle midzone,macromolecular complex	TFIIF-class transcription factor binding,phosphoprotein phosphatase activity,protein binding,CTD phosphatase activity,myosin phosphatase activity,Tat protein binding	regulation of transcription from RNA polymerase II promoter,transcription elongation from RNA polymerase II promoter,protein dephosphorylation,exit from mitosis,positive regulation by host of viral transcription,cell division,negative regulation of cell growth involved in cardiac muscle cell development
SC / 11B	Q9Y6R1	Q9Y6R1	1.95903	1.95903	5.19613e-06	0.000161711	12	Q9Y6R1	SLC4A4	Electrogenic sodium bicarbonate cotransporter 1	S4A4_HUMAN	4	288.8	3.888	SC	11B	plasma membrane,membrane,cell surface,basolateral plasma membrane,extracellular exosome	inorganic anion exchanger activity,protein binding,anion transmembrane transporter activity,sodium:bicarbonate symporter activity,symporter activity,identical protein binding	regulation of membrane potential,positive regulation of glycolytic process,regulation of intracellular pH,sodium ion transport,inorganic anion transport,bicarbonate transport,sodium ion transmembrane transport,sodium ion export from cell,transmembrane transport,anion transmembrane transport,Requires Ontology
SC / 11B	P61221	P61221	-0.616778	0.616778	5.29325e-06	0.000162167	12	P61221	ABCE1	ATP-binding cassette sub-family E member 1	ABCE1_HUMAN	22	-34.7874	0.652126	SC	11B	cytosolic ribosome,cytoplasm,mitochondrion,mitochondrial matrix,cytosol,membrane	GTPase activity,protein binding,ATPase activity,nucleoside-triphosphatase activity,CTPase activity,4 iron, 4 sulfur cluster binding,endoribonuclease inhibitor activity,ATP binding,iron ion binding,ribosomal small subunit binding	translational termination,regulation of translation,ribosome disassembly,negative regulation of endoribonuclease activity,rescue of stalled ribosome,ribosomal subunit export from nucleus,translational initiation
SC / 11B	Q5SWX8	Q5SWX8	0.719413	0.719413	5.27767e-06	0.000162167	12	Q5SWX8	ODR4	Protein odr-4 homolog	ODR4_HUMAN	12	64.6512	1.64651	SC	11B	membrane		protein localization
SC / 11B	Q9UN36	Q9UN36	-0.490967	0.490967	5.28319e-06	0.000162167	12	Q9UN36	NDRG2	Protein NDRG2	NDRG2_HUMAN	8	-28.8452	0.711548	SC	11B	nucleus,Golgi apparatus,cytosol,growth cone,perinuclear region of cytoplasm,extracellular exosome,cytoplasm	molecular_function,protein binding	negative regulation of cytokine production,regulation of vascular endothelial growth factor production,Wnt signaling pathway,substantia nigra development,cell differentiation,negative regulation of ERK1 and ERK2 cascade,regulation of platelet-derived growth factor production,negative regulation of vascular smooth muscle cell proliferation,vascular smooth muscle cell proliferation,signal transduct…
SC / 6C	Q9UQ03	Q9UQ03	0.943683	0.943683	5.31982e-06	0.000162167	12	Q9UQ03	CORO2B	Coronin-2B	COR2B_HUMAN	9	92.3433	1.92343	SC	6C	cytoplasm,focal adhesion,actin cytoskeleton,membrane	actin binding,protein binding,vinculin binding,talin binding,actin filament binding	negative regulation of cell-substrate adhesion,regulation of actin cytoskeleton organization,regulation of cellular response to stress,negative regulation of establishment of protein localization,positive regulation of establishment of protein localization,regulation of glomerular filtration,actin cytoskeleton organization,focal adhesion assembly,negative regulation of stress fiber assembly
SC / 11B	Q9Y376	Q9Y376	-0.654662	0.654662	5.30578e-06	0.000162167	12	Q9Y376	CAB39	Calcium-binding protein 39	CAB39_HUMAN	9	-36.4776	0.635224	SC	11B	extracellular region,cytoplasm,cytosol,Z disc,secretory granule lumen,extracellular exosome,serine/threonine protein kinase complex,ficolin-1-rich granule lumen	protein binding,kinase binding,protein kinase activator activity,protein serine/threonine kinase activator activity	signal transduction,positive regulation of peptidyl-threonine phosphorylation,response to activity,peptidyl-serine phosphorylation,intracellular signal transduction,cellular hypotonic response,positive regulation of protein serine/threonine kinase activity,response to thyroid hormone,negative regulation of potassium ion transmembrane transporter activity,negative regulation of potassium ion trans…
SC / 11B	Q9H553	Q9H553	0.88644	0.88644	5.38362e-06	0.000163442	12	Q9H553	ALG2	Alpha-1,3/1,6-mannosyltransferase ALG2	ALG2_HUMAN	15	84.8608	1.84861	SC	11B	nucleus,cytoplasm,endoplasmic reticulum membrane,membrane,perinuclear region of cytoplasm	alpha-1,3-mannosyltransferase activity,GDP-Man:Man1GlcNAc2-PP-Dol alpha-1,3-mannosyltransferase activity,protein binding,protein heterodimerization activity,calcium-dependent protein binding,Requires Ontology	protein glycosylation,dolichol-linked oligosaccharide biosynthetic process,response to calcium ion,oligosaccharide-lipid intermediate biosynthetic process
SC / 11B	P18669	P18669	-0.794445	0.794445	5.54027e-06	0.000163678	12	P18669	PGAM1	Phosphoglycerate mutase 1	PGAM1_HUMAN	13	-42.3435	0.576565	SC	11B	extracellular region,cytoplasm,cytosol,membrane,secretory granule lumen,extracellular exosome,ficolin-1-rich granule lumen	bisphosphoglycerate mutase activity,phosphoglycerate mutase activity,protein binding,hydrolase activity,protein kinase binding,2,3-bisphosphoglycerate-dependent phosphoglycerate mutase activity	gluconeogenesis,glycolytic process,regulation of glycolytic process,regulation of pentose-phosphate shunt,respiratory burst,canonical glycolysis
SC / 11B	P21359	P21359	-0.349574	0.349574	5.41494e-06	0.000163678	12	P21359	NF1	Neurofibromin	NF1_HUMAN	51	-21.5184	0.784816	SC	11B	nucleus,nucleoplasm,nucleolus,cytoplasm,cytosol,plasma membrane,membrane,axon,dendrite,presynapse,glutamatergic synapse	GTPase activator activity,protein binding,phosphatidylethanolamine binding,phosphatidylcholine binding	negative regulation of endothelial cell proliferation,negative regulation of cell migration,negative regulation of MAPK cascade,positive regulation of GTPase activity,MAPK cascade,angiogenesis,osteoblast differentiation,metanephros development,response to hypoxia,liver development,endothelial cell proliferation,positive regulation of endothelial cell proliferation,regulation of cell-matrix adhesi…
SC / 11B	Q14195	Q14195	-0.651302	0.651302	5.61144e-06	0.000163678	12	Q14195	DPYSL3	Dihydropyrimidinase-related protein 3	DPYL3_HUMAN	22	-36.3295	0.636705	SC	11B	exocytic vesicle,extracellular space,cytosol,lamellipodium,growth cone,cell body,synapse,filamentous actin	protein binding,SH3 domain binding,filamin binding,chondroitin sulfate binding,identical protein binding,dihydropyrimidinase activity,hydrolase activity, acting on carbon-nitrogen (but not peptide) bonds, in cyclic amides	positive regulation of neuron projection development,negative regulation of neuron projection development,negative regulation of cell migration,neuron development,response to axon injury,actin filament bundle assembly,positive regulation of filopodium assembly,actin crosslink formation,cellular response to cytokine stimulus,pyrimidine nucleobase catabolic process
SC / 11B	Q14493	Q14493	-1.06231	1.06231	5.468e-06	0.000163678	12	Q14493	SLBP	Histone RNA hairpin-binding protein	SLBP_HUMAN	3	-52.1135	0.478865	SC	11B	nucleus,nucleoplasm,nucleolus,cytoplasm,cytosol,Requires Ontology,histone pre-mRNA 3'end processing complex,ribonucleoprotein complex	RNA binding,mRNA binding,protein binding,identical protein binding,histone pre-mRNA stem-loop binding,histone pre-mRNA DCP binding	cap-dependent translational initiation,mRNA 3'-end processing by stem-loop binding and cleavage,mRNA transport
SC / 11B	Q9BXF6	Q9BXF6	0.503313	0.503313	5.60995e-06	0.000163678	12	Q9BXF6	RAB11FIP5	Rab11 family-interacting protein 5	RFIP5_HUMAN	31	41.7465	1.41746	SC	11B	Golgi membrane,mitochondrial outer membrane,early endosome,Golgi apparatus,secretory granule,transport vesicle membrane,early endosome membrane,centriolar satellite,intracellular membrane-bounded organelle,recycling endosome,recycling endosome membrane,phagocytic vesicle,mitochondrion	protein binding,small GTPase binding,gamma-tubulin binding	insulin secretion involved in cellular response to glucose stimulus,regulated exocytosis,negative regulation of adiponectin secretion,cellular response to acidic pH,regulation of protein localization to cell surface
SC / 11B	Q9NUJ1	Q9NUJ1	0.416429	0.416429	5.57067e-06	0.000163678	12	Q9NUJ1	ABHD10	Palmitoyl-protein thioesterase ABHD10, mitochondrial	ABHDA_HUMAN	12	33.462	1.33462	SC	11B	mitochondrion,mitochondrial matrix,cytosol	hydrolase activity, hydrolyzing O-glycosyl compounds,palmitoyl-(protein) hydrolase activity,mycophenolic acid acyl-glucuronide esterase activity	protein depalmitoylation,glucuronoside catabolic process,cellular glucuronidation
SC / 11B	Q9NXF1	Q9NXF1	0.469333	0.469333	5.55537e-06	0.000163678	12	Q9NXF1	TEX10	Testis-expressed protein 10	TEX10_HUMAN	29	38.4469	1.38447	SC	11B	nucleoplasm,nucleolus,mitochondrion,MLL1 complex,nucleus	protein binding
SC / 11B	Q9UI26	Q9UI26	-0.462541	0.462541	5.47192e-06	0.000163678	12	Q9UI26	IPO11	Importin-11	IPO11_HUMAN	19	-27.4293	0.725707	SC	11B	nucleoplasm,cytosol,nuclear envelope	protein binding,small GTPase binding,nuclear import signal receptor activity	ribosomal protein import into nucleus,protein import into nucleus
SC / 11B	P29144	P29144	-0.64817	0.64817	5.65059e-06	0.000164176	12	P29144	TPP2	Tripeptidyl-peptidase 2	TPP2_HUMAN	48	-36.1911	0.638089	SC	11B	nucleoplasm,cytoplasm,cytosol,nuclear body	endopeptidase activity,aminopeptidase activity,serine-type endopeptidase activity,protein binding,identical protein binding,tripeptidyl-peptidase activity	protein polyubiquitination,proteolysis,amino acid homeostasis
SC / 11B	O75717	O75717	-0.49108	0.49108	5.68063e-06	0.000164407	12	O75717	WDHD1	WD repeat and HMG-box DNA-binding protein 1	WDHD1_HUMAN	35	-28.8508	0.711492	SC	11B	nucleoplasm,cytoplasm,nuclear replication fork	DNA binding,protein binding,chromatin binding	DNA repair,DNA-dependent DNA replication,mitotic cell cycle
SC / 11B	P13797	P13797	-0.661639	0.661639	5.76866e-06	0.000166307	12	P13797	PLS3	Plastin-3	PLST_HUMAN	38	-36.784	0.63216	SC	11B	cytosol,plasma membrane,actin filament,cytoplasm,actin filament bundle	calcium ion binding,actin filament binding	bone development,actin filament bundle assembly,actin filament network formation
SC / 11B	O14795	O14795	-0.516008	0.516008	5.85222e-06	0.000166381	12	O14795	UNC13B	Protein unc-13 homolog B	UN13B_HUMAN	29	-30.0696	0.699304	SC	11B	Golgi apparatus,cytosol,plasma membrane,membrane,terminal bouton,presynaptic active zone,presynaptic active zone cytoplasmic component,neuromuscular junction,presynaptic membrane,synaptic vesicle membrane	calcium ion binding,protein binding,calmodulin binding,phospholipid binding,diacylglycerol binding,GTP-dependent protein binding,small GTPase binding,syntaxin-1 binding	chemical synaptic transmission,positive regulation of synaptic vesicle priming,synaptic vesicle priming,positive regulation of apoptotic process,positive regulation of protein secretion,acrosomal vesicle exocytosis,cellular response to glucose stimulus,positive regulation of inhibitory postsynaptic potential,neuronal dense core vesicle exocytosis,synaptic vesicle docking,synaptic transmission, gl…
SC / 11B	Q7Z4H7	Q7Z4H7	-0.627547	0.627547	5.86071e-06	0.000166381	12	Q7Z4H7	HAUS6	HAUS augmin-like complex subunit 6	HAUS6_HUMAN	23	-35.2724	0.647276	SC	11B	centrosome,cytosol,HAUS complex,mitotic spindle microtubule	molecular_function,protein binding,microtubule binding	centrosome cycle,regulation of microtubule nucleation,spindle assembly,cell division,microtubule cytoskeleton organization
SC / 11B	Q9P273	Q9P273	0.854486	0.854486	5.81852e-06	0.000166381	12	Q9P273	TENM3	Teneurin-3	TEN3_HUMAN	44	80.8114	1.80811	SC	11B	plasma membrane,membrane,axon,neuron projection	protein homodimerization activity,protein heterodimerization activity,cell adhesion molecule binding	homophilic cell adhesion via plasma membrane adhesion molecules,signal transduction,positive regulation of neuron projection development,camera-type eye morphogenesis,regulation of homophilic cell adhesion,neuron development,heterophilic cell-cell adhesion via plasma membrane cell adhesion molecules
SC / 11B	Q6PIU2	Q6PIU2	0.599145	0.599145	5.94011e-06	0.000167994	12	Q6PIU2	NCEH1	Neutral cholesterol ester hydrolase 1	NCEH1_HUMAN	14	51.4818	1.51482	SC	11B	endoplasmic reticulum membrane,plasma membrane,membrane	sterol esterase activity,phosphate ion binding,acetylalkylglycerol acetylhydrolase activity,serine hydrolase activity	xenobiotic metabolic process,lipid catabolic process,low-density lipoprotein particle clearance,ether lipid metabolic process
SC / 11B	Q96G03	Q96G03	-0.687861	0.687861	5.98648e-06	0.000168665	12	Q96G03	PGM2	Phosphopentomutase	PGM2_HUMAN	25	-37.9226	0.620774	SC	11B	extracellular region,cytosol,secretory granule lumen,extracellular exosome,ficolin-1-rich granule lumen	magnesium ion binding,phosphoglucomutase activity,protein binding,phosphopentomutase activity	glycogen biosynthetic process,glycogen catabolic process,glucose metabolic process,purine ribonucleoside salvage
SC / 11B	P52788	P52788	-0.714047	0.714047	6.03568e-06	0.000169264	12	P52788	SMS	Spermine synthase	SPSY_HUMAN	12	-39.0392	0.609608	SC	11B	cytosol,extracellular exosome	spermine synthase activity	methionine metabolic process,polyamine metabolic process,spermine biosynthetic process
SC / 11B	Q13393	Q13393	0.45222	0.45222	6.05328e-06	0.000169264	12	Q13393	PLD1	Phospholipase D1	PLD1_HUMAN	10	36.8144	1.36814	SC	11B	cholinergic synapse,Golgi membrane,lysosomal membrane,endosome,endoplasmic reticulum membrane,Golgi apparatus,plasma membrane,membrane,apical plasma membrane,endocytic vesicle,late endosome membrane,specific granule membrane,perinuclear region of cytoplasm,tertiary granule membrane,plasma membrane region,intracellular membrane-bounded organelle	phospholipase D activity,protein binding,phosphatidylinositol binding,N-acylphosphatidylethanolamine-specific phospholipase D activity	phosphatidic acid biosynthetic process,chemotaxis,small GTPase mediated signal transduction,Ras protein signal transduction,cellular response to nutrient,regulation of microvillus assembly,positive regulation of translation,Requires Ontology,phospholipid catabolic process,regulation of vesicle-mediated transport
SC / 11B	P27707	P27707	-0.624762	0.624762	6.11753e-06	0.00017042	12	P27707	DCK	Deoxycytidine kinase	DCK_HUMAN	13	-35.1473	0.648527	SC	11B	nucleoplasm,cytosol,mitochondrion,cytoplasm	deoxyadenosine kinase activity,deoxycytidine kinase activity,deoxyguanosine kinase activity,ATP binding,protein homodimerization activity,cytidine kinase activity	pyrimidine nucleotide metabolic process,CMP biosynthetic process,phosphorylation,Requires Ontology,nucleoside phosphate biosynthetic process
SC / 11B	Q9BSJ8	Q9BSJ8	0.775395	0.775395	6.19154e-06	0.000171199	12	Q9BSJ8	ESYT1	Extended synaptotagmin-1	ESYT1_HUMAN	38	71.1658	1.71166	SC	11B	endoplasmic reticulum,endoplasmic reticulum membrane,membrane	protein binding,identical protein binding,Requires Ontology,phosphatidylinositol binding,calcium ion binding,phosphatidylcholine binding,phosphatidylethanolamine binding,calcium-dependent phospholipid binding	phospholipid transport,Requires Ontology
SC / 11B	Q9H3G5	Q9H3G5	0.962527	0.962527	6.18882e-06	0.000171199	12	Q9H3G5	CPVL	Probable serine carboxypeptidase CPVL	CPVL_HUMAN	13	94.8721	1.94872	SC	11B	extracellular exosome	serine-type carboxypeptidase activity	proteolysis
SC / 11B	Q14C86	Q14C86	-0.424757	0.424757	6.2404e-06	0.000171374	12	Q14C86	GAPVD1	GTPase-activating protein and VPS9 domain-containing protein 1	GAPD1_HUMAN	34	-25.5036	0.744964	SC	11B	endosome,cytosol,plasma membrane,endocytic vesicle	guanyl-nucleotide exchange factor activity,GTPase activator activity,protein binding,GTPase activating protein binding,cadherin binding,small GTPase binding	endocytosis,regulation of protein transport
SC / 11B	P22234	P22234	-0.617896	0.617896	6.26841e-06	0.000171413	12	P22234	PAICS	Bifunctional phosphoribosylaminoimidazole carboxylase/phosphoribosylaminoimidazole succinocarboxamide synthetase	PUR6_HUMAN	22	-34.8379	0.651621	SC	11B	cytoplasm,cytosol,membrane,extracellular exosome	phosphoribosylaminoimidazole carboxylase activity,phosphoribosylaminoimidazolesuccinocarboxamide synthase activity,protein binding,ATP binding,identical protein binding,5-amino-4-imidazole carboxylate lyase activity,cadherin binding	GMP biosynthetic process,'de novo' IMP biosynthetic process,purine nucleobase biosynthetic process,'de novo' AMP biosynthetic process,'de novo' XMP biosynthetic process
SC / 11B	O14495	O14495	1.13945	1.13945	6.56072e-06	0.000172478	12	O14495	PLPP3	Phospholipid phosphatase 3	PLPP3_HUMAN	6	120.297	2.20297	SC	11B	Golgi membrane,endoplasmic reticulum membrane,Golgi apparatus,trans-Golgi network,plasma membrane,adherens junction,membrane,basolateral plasma membrane,endoplasmic reticulum-Golgi intermediate compartment membrane,membrane raft,endoplasmic reticulum exit site	integrin binding,protein binding,phosphatidate phosphatase activity,sphingosine-1-phosphate phosphatase activity,Requires Ontology	integrin-mediated signaling pathway,blood vessel development,gastrulation with mouth forming second,negative regulation of protein phosphorylation,phospholipid metabolic process,sphingolipid metabolic process,sphingosine metabolic process,ceramide metabolic process,retrograde vesicle-mediated transport, Golgi to ER,positive regulation of endothelial cell migration,positive regulation of cell-cell…
SC / 11B	P09884	P09884	-0.424003	0.424003	6.61698e-06	0.000172478	12	P09884	POLA1	DNA polymerase alpha catalytic subunit	DPOLA_HUMAN	37	-25.4646	0.745354	SC	11B	nucleus,nuclear envelope,nucleoplasm,alpha DNA polymerase:primase complex,nucleolus,cytosol,nuclear matrix,chromatin	nucleotide binding,DNA binding,chromatin binding,DNA-directed DNA polymerase activity,protein binding,zinc ion binding,protein kinase binding,single-stranded DNA binding,DNA replication origin binding	DNA repair,nucleotide-excision repair,DNA synthesis involved in UV-damage excision repair,DNA synthesis involved in DNA repair,DNA replication,DNA replication, synthesis of RNA primer,DNA replication initiation,DNA strand elongation involved in DNA replication,leading strand elongation,lagging strand elongation,double-strand break repair via nonhomologous end joining,regulation of type I interfer…
SC / 11B	P34932	P34932	-0.532335	0.532335	6.45484e-06	0.000172478	12	P34932	HSPA4	Heat shock 70 kDa protein 4	HSP74_HUMAN	44	-30.8565	0.691435	SC	11B	mitochondrion,cytosol,extracellular exosome,nucleus	protein binding,ATP binding,Requires Ontology,adenyl-nucleotide exchange factor activity	response to unfolded protein,protein import into mitochondrial outer membrane,chaperone-mediated protein complex assembly,protein folding
SC / 11B	Q15477	Q15477	-0.548397	0.548397	6.50039e-06	0.000172478	12	Q15477	SKIC2	Superkiller complex protein 2	SKI2_HUMAN	28	-31.622	0.68378	SC	11B	nucleus,cytosol,Ski complex	RNA binding,protein binding,ATP binding,ATPase activity,3'-5' RNA helicase activity,RNA helicase activity	nuclear-transcribed mRNA catabolic process, 3'-5' exonucleolytic nonsense-mediated decay,rescue of stalled ribosome
SC / 11B	Q16762	Q16762	0.874477	0.874477	6.48947e-06	0.000172478	12	Q16762	TST	Thiosulfate sulfurtransferase	THTR_HUMAN	5	83.3343	1.83334	SC	11B	extracellular space,mitochondrion,mitochondrial matrix	thiosulfate sulfurtransferase activity,5S rRNA binding,3-mercaptopyruvate sulfurtransferase activity	sulfur amino acid catabolic process,cyanate catabolic process,epithelial cell differentiation,rRNA import into mitochondrion,rRNA transport
SC / 11B	Q8NBJ7	Q8NBJ7	0.564259	0.564259	6.42968e-06	0.000172478	12	Q8NBJ7	SUMF2	Inactive C-alpha-formylglycine-generating enzyme 2	SUMF2_HUMAN	10	47.8628	1.47863	SC	11B	endoplasmic reticulum,endoplasmic reticulum lumen	protein binding,identical protein binding,metal ion binding
SC / 11B	Q96EK6	Q96EK6	-1.03669	1.03669	6.5651e-06	0.000172478	12	Q96EK6	GNPNAT1	Glucosamine 6-phosphate N-acetyltransferase	GNA1_HUMAN	8	-51.2554	0.487446	SC	11B	Golgi membrane,cytosol,endosome membrane	protein binding,identical protein binding,glucosamine 6-phosphate N-acetyltransferase activity	UDP-N-acetylglucosamine biosynthetic process
SC / 11B	Q9BTT0	Q9BTT0	-0.761555	0.761555	6.60766e-06	0.000172478	12	Q9BTT0	ANP32E	Acidic leucine-rich nuclear phosphoprotein 32 family member E	AN32E_HUMAN	6	-41.014	0.58986	SC	11B	nucleus,cytoplasmic vesicle,Swr1 complex	protein binding,phosphatase inhibitor activity,histone binding,protein binding involved in protein folding,Requires Ontology	chromatin organization,protein folding,regulation of apoptotic process
SC / 11B	Q9BZQ6	Q9BZQ6	0.592596	0.592596	6.33239e-06	0.000172478	12	Q9BZQ6	EDEM3	ER degradation-enhancing alpha-mannosidase-like protein 3	EDEM3_HUMAN	26	50.7958	1.50796	SC	11B	endoplasmic reticulum lumen,membrane,endoplasmic reticulum quality control compartment,endoplasmic reticulum	mannosyl-oligosaccharide 1,2-alpha-mannosidase activity,calcium ion binding	carbohydrate metabolic process,mannoprotein catabolic process,protein glycosylation,response to unfolded protein,ERAD pathway,endoplasmic reticulum mannose trimming,mannose trimming involved in glycoprotein ERAD pathway
SC / 11B	Q9HAV4	Q9HAV4	-0.506981	0.506981	6.59649e-06	0.000172478	12	Q9HAV4	XPO5	Exportin-5	XPO5_HUMAN	39	-29.6307	0.703693	SC	11B	nucleus,nucleoplasm,cytoplasm,cytosol,RISC complex,RNA nuclear export complex	pre-miRNA binding,tRNA binding,RNA binding,mRNA binding,nuclear export signal receptor activity,protein binding,small GTPase binding,RISC complex binding	protein export from nucleus,miRNA metabolic process,pre-miRNA export from nucleus,RNA export from nucleus
SC / 11B	Q9P287	Q9P287	-0.893068	0.893068	6.40987e-06	0.000172478	12	Q9P287	BCCIP	BRCA2 and CDKN1A-interacting protein	BCCIP_HUMAN	8	-46.1532	0.538468	SC	11B	nucleoplasm,centrosome,centriole,cytosol,mitotic spindle pole,nuclear cyclin-dependent protein kinase holoenzyme complex,nucleus	RNA binding,protein binding,kinase regulator activity	regulation of cyclin-dependent protein serine/threonine kinase activity,microtubule cytoskeleton organization,DNA repair,mitotic spindle organization,microtubule anchoring,neuroendocrine cell differentiation,mitotic spindle assembly
SC / 6C	Q9P2L0	Q9P2L0	-0.908487	0.908487	6.47049e-06	0.000172478	12	Q9P2L0	WDR35	WD repeat-containing protein 35	WDR35_HUMAN	5	-46.7256	0.532744	SC	6C	centrosome,cilium,axoneme,intraciliary transport particle A,ciliary basal body,ciliary tip	protein binding	intraciliary retrograde transport,intraciliary transport,cilium morphogenesis,protein localization to cilium,cellular response to leukemia inhibitory factor
SC / 11B	Q9Y4K4	Q9Y4K4	-0.415787	0.415787	6.63199e-06	0.000172478	12	Q9Y4K4	MAP4K5	Mitogen-activated protein kinase kinase kinase kinase 5	M4K5_HUMAN	16	-25.0389	0.749611	SC	11B	cytoplasm,cytosol,plasma membrane	protein kinase activity,protein serine/threonine kinase activity,protein binding,ATP binding,Requires Ontology,MAP kinase kinase kinase kinase activity	MAPK cascade,phosphorylation,intracellular signal transduction,protein phosphorylation
SC / 6C	Q86XI2	Q86XI2	-0.237736	0.237736	6.706e-06	0.000173517	12	Q86XI2	NCAPG2	Condensin-2 complex subunit G2	CNDG2_HUMAN	33	-15.1925	0.848075	SC	6C	condensed nuclear chromosome,condensin complex,nucleoplasm,membrane,nuclear speck,nucleus	protein binding,methylated histone binding,bHLH transcription factor binding	inner cell mass cell proliferation,transcription from RNA polymerase II promoter,erythrocyte differentiation,chromosome condensation,cell division,positive regulation of chromosome segregation,Requires Ontology,mitotic sister chromatid segregation
SC / 6C	Q9Y263	Q9Y263	-0.557532	0.557532	6.74854e-06	0.000173687	12	Q9Y263	PLAA	Phospholipase A-2-activating protein	PLAP_HUMAN	30	-32.0536	0.679464	SC	6C	nucleus,cytoplasm,synapse,extracellular exosome	protein binding,phospholipase A2 activator activity,ubiquitin binding	phospholipid metabolic process,prostaglandin metabolic process,inflammatory response,signal transduction,nervous system development,macroautophagy,positive regulation of phospholipase A2 activity,ubiquitin-dependent protein catabolic process via the multivesicular body sorting pathway,cellular response to lipopolysaccharide,negative regulation of protein K63-linked ubiquitination,positive regulat…
SC / 11B	O60573	O60573	-0.581382	0.581382	6.8266e-06	0.000175091	12	O60573	EIF4E2	Eukaryotic translation initiation factor 4E type 2	IF4E2_HUMAN	9	-33.1677	0.668323	SC	11B	cytoplasmic mRNA processing body,cytoplasm,cytosol,eukaryotic translation initiation factor 4F complex	RNA cap binding,RNA 7-methylguanosine cap binding,RNA binding,protein binding,translation factor activity, RNA binding,ubiquitin protein ligase binding,translation initiation factor activity	negative regulation of translation,miRNA mediated inhibition of translation,translational initiation,negative regulation of translational initiation,negative regulation of type I interferon-mediated signaling pathway,rescue of stalled ribosome
SC / 11B	P26006	P26006	1.2267	1.2267	6.89517e-06	0.000175638	12	P26006	ITGA3	Integrin alpha-3	ITA3_HUMAN	22	134.032	2.34032	SC	11B	plasma membrane,focal adhesion,cell surface,basolateral plasma membrane,filopodium membrane,neuromuscular junction,postsynaptic membrane,perinuclear region of cytoplasm,presynaptic active zone membrane,excitatory synapse,extracellular exosome,cell periphery,synaptic membrane,glutamatergic synapse,growth cone filopodium,integrin alpha3-beta1 complex,receptor complex,integrin complex,external side …	fibronectin binding,protease binding,protein binding,collagen binding,protein domain specific binding,laminin binding,metal ion binding,protein heterodimerization activity,integrin binding	negative regulation of Rho protein signal transduction,exploration behavior,dendritic spine maintenance,neuron migration,Rho protein signal transduction,heart development,memory,response to xenobiotic stimulus,positive regulation of gene expression,positive regulation of epithelial cell migration,positive regulation of cell-substrate adhesion,positive regulation of neuron projection development,r…
SC / 11B	Q92599	Q92599	-0.629707	0.629707	6.9588e-06	0.000176053	12	Q92599	SEPTIN8	Septin-8	SEPT8_HUMAN	14	-35.3693	0.646307	SC	11B	axon,synaptic vesicle membrane,presynapse,septin ring,cell division site,septin complex,microtubule cytoskeleton	protein binding,GTP binding,GTPase activity,binding, bridging	regulation of SNARE complex assembly,cytoskeleton-dependent cytokinesis
SC / 6C	Q8NE62	Q8NE62	1.44191	1.44191	7.00603e-06	0.000176365	12	Q8NE62	CHDH	Choline dehydrogenase, mitochondrial	CHDH_HUMAN	8	171.68	2.7168	SC	6C	mitochondrial inner membrane	protein binding,choline dehydrogenase activity,flavin adenine dinucleotide binding	glycine betaine biosynthetic process from choline,choline catabolic process
SC / 11B	Q9Y223	Q9Y223	-0.670308	0.670308	7.01856e-06	0.000176365	12	Q9Y223	GNE	Bifunctional UDP-N-acetylglucosamine 2-epimerase/N-acetylmannosamine kinase	GLCNE_HUMAN	19	-37.1627	0.628373	SC	11B	cytosol	hydrolase activity, hydrolyzing O-glycosyl compounds,protein binding,ATP binding,UDP-N-acetylglucosamine 2-epimerase activity,N-acylmannosamine kinase activity,metal ion binding	N-acetylglucosamine biosynthetic process,UDP-N-acetylglucosamine metabolic process,N-acetylneuraminate biosynthetic process,carbohydrate phosphorylation
SC / 11B	Q96HY6	Q96HY6	0.527591	0.527591	7.047e-06	0.000176483	12	Q96HY6	DDRGK1	DDRGK domain-containing protein 1	DDRGK_HUMAN	11	44.1521	1.44152	SC	11B	nucleolus,cytoplasm,endoplasmic reticulum,endoplasmic reticulum membrane	protein binding,ubiquitin-like protein ligase binding,RNA polymerase II sequence-specific DNA binding transcription factor binding	positive regulation of cell proliferation,positive regulation of gene expression,negative regulation of gene expression,positive regulation of cell migration,regulation of protein stability,negative regulation of proteasomal ubiquitin-dependent protein catabolic process,positive regulation of proteasomal ubiquitin-dependent protein catabolic process,regulation of intracellular estrogen receptor s…
SC / 11B	Q9NYK5	Q9NYK5	0.506394	0.506394	7.12313e-06	0.000177791	12	Q9NYK5	MRPL39	Large ribosomal subunit protein mL39	RM39_HUMAN	14	42.0496	1.4205	SC	11B	mitochondrion,mitochondrial inner membrane,mitochondrial ribosome,mitochondrial large ribosomal subunit	nucleotide binding,RNA binding	mitochondrial translation
SC / 11B	O60333	O60333	-0.393229	0.393229	7.55251e-06	0.000178903	12	O60333	KIF1B	Kinesin-like protein KIF1B	KIF1B_HUMAN	36	-23.8577	0.761423	SC	11B	mitochondrion,synaptic vesicle,cytoplasmic vesicle membrane,cytoplasmic vesicle,neuron projection,axon cytoplasm,microtubule associated complex,kinesin complex,dendrite,axon,microtubule	protein binding,ATP binding,ATP-dependent microtubule motor activity, plus-end-directed,kinesin binding,microtubule binding,ATPase activity	apoptotic process,microtubule-based movement,neuron-neuron synaptic transmission,neuromuscular synaptic transmission,anterograde axonal transport,cytoskeleton-dependent intracellular transport,vesicle-mediated transport
SC / 11B	P04075	P04075	-0.718451	0.718451	7.53585e-06	0.000178903	12	P04075	ALDOA	Fructose-bisphosphate aldolase A	ALDOA_HUMAN	22	-39.225	0.60775	SC	11B	extracellular region,extracellular space,nucleus,cytosol,actin cytoskeleton,membrane,platelet alpha granule lumen,M band,I band,secretory granule lumen,Requires Ontology,extracellular exosome,tertiary granule lumen,ficolin-1-rich granule lumen	RNA binding,actin binding,fructose-bisphosphate aldolase activity,protein binding,cytoskeletal protein binding,tubulin binding,identical protein binding,cadherin binding,fructose binding	fructose metabolic process,glycolytic process,ATP biosynthetic process,striated muscle contraction,actin filament organization,binding of sperm to zona pellucida,regulation of cell shape,fructose 1,6-bisphosphate metabolic process,muscle cell cellular homeostasis,protein homotetramerization
SC / 6C	P04626	P04626	0.629177	0.629177	7.32375e-06	0.000178903	12	P04626	ERBB2	Receptor tyrosine-protein kinase erbB-2	ERBB2_HUMAN	17	54.6682	1.54668	SC	6C	semaphorin receptor complex,nucleus,nucleoplasm,early endosome,cytosol,plasma membrane,endosome membrane,membrane,basolateral plasma membrane,apical plasma membrane,neuromuscular junction,ruffle membrane,presynaptic membrane,myelin sheath,perinuclear region of cytoplasm,ERBB3:ERBB2 complex,receptor complex,basal plasma membrane	growth factor binding,RNA polymerase I core binding,protein tyrosine kinase activity,transmembrane receptor protein tyrosine kinase activity,transmembrane signaling receptor activity,receptor binding,protein binding,ATP binding,coreceptor activity,receptor tyrosine kinase binding,identical protein binding,ErbB-3 class receptor binding,protein heterodimerization activity	cell surface receptor signaling pathway,positive regulation of protein phosphorylation,protein phosphorylation,signal transduction,enzyme linked receptor protein signaling pathway,transmembrane receptor protein tyrosine kinase signaling pathway,heart development,neuromuscular junction development,motor neuron axon guidance,Schwann cell development,peptidyl-tyrosine phosphorylation,positive regula…
SC / 11B	P06744	P06744	-0.897104	0.897104	7.54266e-06	0.000178903	12	P06744	GPI	Glucose-6-phosphate isomerase	G6PI_HUMAN	20	-46.3036	0.536964	SC	11B	extracellular region,cytosol,membrane,secretory granule lumen,ciliary membrane,extracellular exosome,ficolin-1-rich granule lumen	glucose-6-phosphate isomerase activity,cytokine activity,protein binding,growth factor activity,ubiquitin protein ligase binding,carbohydrate derivative binding,monosaccharide binding	in utero embryonic development,mesoderm formation,positive regulation of immunoglobulin production,carbohydrate metabolic process,glycolytic process,humoral immune response,signal transduction,hemostasis,learning or memory,positive regulation of endothelial cell migration,response to estradiol,response to progesterone,response to testosterone,erythrocyte homeostasis,response to immobilization str…
SC / 11B	P0DN86	P0DN86	1.76273	1.76273	7.52419e-06	0.000178903	12	P0DN86	CGB8	Choriogonadotropin subunit beta 3	CGB3_HUMAN	6	239.34	3.3934	SC	11B	extracellular region,pituitary gonadotropin complex,extracellular space,cytoplasm	hormone activity,protein binding	apoptotic process,signal transduction,cell-cell signaling,female gamete generation,hormone-mediated signaling pathway,G-protein coupled receptor signaling pathway
SC / 11B	P11047	P11047	0.506548	0.506548	7.4519e-06	0.000178903	12	P11047	LAMC1	Laminin subunit gamma-1	LAMC1_HUMAN	49	42.0647	1.42065	SC	11B	Requires Ontology,extracellular region,basement membrane,extracellular space,endoplasmic reticulum lumen,extracellular exosome,protein complex involved in cell-matrix adhesion,laminin-1 complex,laminin-10 complex,laminin-11 complex	extracellular matrix structural constituent,extracellular matrix constituent conferring elasticity	maintenance of blood-brain barrier,cell adhesion,endoderm development,cell migration,extracellular matrix disassembly,hemidesmosome assembly,substrate adhesion-dependent cell spreading,positive regulation of cell adhesion,positive regulation of epithelial cell proliferation,positive regulation of muscle cell differentiation,macromolecular complex assembly,Requires Ontology,positive regulation of …
SC / 11B	P33993	P33993	-0.567995	0.567995	7.50792e-06	0.000178903	12	P33993	MCM7	DNA replication licensing factor MCM7	MCM7_HUMAN	38	-32.5446	0.674554	SC	11B	nucleolus,chromosome, telomeric region,nucleus,nucleoplasm,cytosol,membrane,MCM complex,CMG complex,chromatin	DNA binding,DNA helicase activity,single-stranded DNA binding,protein binding,ATP binding,ATPase activity,single-stranded DNA-dependent ATP-dependent DNA helicase activity	DNA replication,DNA unwinding involved in DNA replication,cellular response to DNA damage stimulus,cell cycle,cell proliferation,regulation of DNA-dependent DNA replication initiation,regulation of phosphorylation,cellular response to xenobiotic stimulus,DNA replication initiation,double-strand break repair via break-induced replication,DNA strand elongation involved in DNA replication
SC / 11B	P45974	P45974	-0.853353	0.853353	7.24261e-06	0.000178903	12	P45974	USP5	Ubiquitin carboxyl-terminal hydrolase 5	UBP5_HUMAN	36	-44.6503	0.553497	SC	11B	lysosome,cytosol,nucleus	cysteine-type endopeptidase activity,thiol-dependent ubiquitin-specific protease activity,protein binding,zinc ion binding,ubiquitin binding	proteolysis,protein ubiquitination,positive regulation of proteasomal ubiquitin-dependent protein catabolic process,protein K48-linked deubiquitination,negative regulation of protein ubiquitination involved in ubiquitin-dependent protein catabolic process,protein deubiquitination
SC / 11B	P49354	P49354	-0.745737	0.745737	7.41188e-06	0.000178903	12	P49354	FNTA	Protein farnesyltransferase/geranylgeranyltransferase type-1 subunit alpha	FNTA_HUMAN	13	-40.3637	0.596363	SC	11B	cytosol,plasma membrane,microtubule associated complex,CAAX-protein geranylgeranyltransferase complex,protein farnesyltransferase complex,cytoplasm	protein farnesyltransferase activity,protein geranylgeranyltransferase activity,Rab geranylgeranyltransferase activity,protein binding,microtubule binding,receptor tyrosine kinase binding,alpha-tubulin binding,binding, bridging,CAAX-protein geranylgeranyltransferase activity	transforming growth factor beta receptor signaling pathway,protein farnesylation,protein geranylgeranylation,positive regulation of Rac protein signal transduction,skeletal muscle acetylcholine-gated channel clustering,positive regulation of tubulin deacetylation,positive regulation of deacetylase activity,positive regulation of skeletal muscle acetylcholine-gated channel clustering
SC / 11B	Q06210	Q06210	-0.585643	0.585643	7.39351e-06	0.000178903	12	Q06210	GFPT1	Glutamine--fructose-6-phosphate aminotransferase [isomerizing] 1	GFPT1_HUMAN	26	-33.3648	0.666352	SC	11B	cytosol,extracellular exosome	glutamine-fructose-6-phosphate transaminase (isomerizing) activity,carbohydrate derivative binding	UDP-N-acetylglucosamine biosynthetic process,energy reserve metabolic process,glutamine metabolic process,circadian regulation of gene expression,UDP-N-acetylglucosamine metabolic process,fructose 6-phosphate metabolic process,protein N-linked glycosylation
SC / 11B	Q3ZCQ8	Q3ZCQ8	0.464519	0.464519	7.22225e-06	0.000178903	12	Q3ZCQ8	TIMM50	Mitochondrial import inner membrane translocase subunit TIM50	TIM50_HUMAN	12	37.9857	1.37986	SC	11B	nucleoplasm,mitochondrion,mitochondrial inner membrane,mitochondrial inner membrane presequence translocase complex,nuclear speck	RNA binding,phosphoprotein phosphatase activity,protein serine/threonine phosphatase activity,protein tyrosine phosphatase activity,interleukin-2 receptor binding,protein binding,ribonucleoprotein complex binding	release of cytochrome c from mitochondria,protein dephosphorylation,intracellular protein transport,mitochondrial membrane organization,protein import into mitochondrial matrix
SC / 6C	Q969Z3	Q969Z3	1.205	1.205	7.41053e-06	0.000178903	12	Q969Z3	MTARC2	Mitochondrial amidoxime reducing component 2	MARC2_HUMAN	5	130.537	2.30537	SC	6C	mitochondrion,mitochondrial outer membrane,peroxisome	nitrate reductase activity,oxidoreductase activity, acting on other nitrogenous compounds as donors,molybdenum ion binding,pyridoxal phosphate binding,molybdopterin cofactor binding,nitrite reductase activity	nitric oxide biosynthetic process,nitrate metabolic process,detoxification of nitrogen compound,cellular detoxification of nitrogen compound
SC / 11B	Q9BX10	Q9BX10	0.33579	0.33579	7.24083e-06	0.000178903	12	Q9BX10	GTPBP2	GTP-binding protein 2	GTPB2_HUMAN	8	26.2068	1.26207	SC	11B	extracellular region,platelet alpha granule lumen	GTPase activity,protein binding,GTP binding,identical protein binding,translation elongation factor activity	biological_process,translational elongation
SC / 11B	Q9UQ90	Q9UQ90	0.652921	0.652921	7.43698e-06	0.000178903	12	Q9UQ90	SPG7	Paraplegin	SPG7_HUMAN	18	57.2348	1.57235	SC	11B	mitochondrion,mitochondrial inner membrane,axon cytoplasm,mitochondrial permeability transition pore complex,m-AAA complex	ATP-dependent peptidase activity,metalloendopeptidase activity,protein binding,ATP binding,peptidase activity,zinc ion binding,ATPase activity,unfolded protein binding	proteolysis,nervous system development,anterograde axonal transport,regulation of mitochondrial membrane permeability,mitochondrial outer membrane permeabilization involved in programmed cell death,mitochondrial protein processing
SC / 11B	Q9UQR0	Q9UQR0	0.531001	0.531001	7.44772e-06	0.000178903	12	Q9UQR0	SCML2	Sex comb on midleg-like protein 2	SCML2_HUMAN	16	44.4932	1.44493	SC	11B	nucleus,PcG protein complex	protein binding,chromatin binding,histone binding	anatomical structure morphogenesis,negative regulation of transcription, DNA-templated
SC / 6C	Q16799	Q16799	-0.445515	0.445515	7.61962e-06	0.000179126	12	Q16799	RTN1	Reticulon-1	RTN1_HUMAN	23	-26.5678	0.734322	SC	6C	Golgi membrane,endoplasmic reticulum,endoplasmic reticulum membrane,dendrite,neuronal cell body,neuron projection,postsynaptic density	protein binding	negative regulation of beta-amyloid formation,brain development,neuron differentiation,endoplasmic reticulum tubular network assembly
SC / 11B	Q9H2G2	Q9H2G2	-0.347462	0.347462	7.65824e-06	0.000179126	12	Q9H2G2	SLK	STE20-like serine/threonine-protein kinase	SLK_HUMAN	32	-21.4035	0.785965	SC	11B	cytoplasm,cytosol,cell leading edge,perinuclear region of cytoplasm,extracellular exosome	protein serine/threonine kinase activity,protein binding,ATP binding,identical protein binding,protein homodimerization activity,cadherin binding,Requires Ontology	apoptotic process,regulation of cell migration,cytoplasmic microtubule organization,regulation of apoptotic process,protein autophosphorylation,regulation of focal adhesion assembly,protein phosphorylation
SC / 11B	Q9NVM4	Q9NVM4	-0.677374	0.677374	7.65726e-06	0.000179126	12	Q9NVM4	PRMT7	Protein arginine N-methyltransferase 7	ANM7_HUMAN	9	-37.4698	0.625302	SC	11B	fibrillar center,nucleus,nucleoplasm,cytosol	protein binding,S-adenosylmethionine-dependent methyltransferase activity,protein-arginine omega-N monomethyltransferase activity,protein-arginine omega-N symmetric methyltransferase activity,histone binding,ribonucleoprotein complex binding,histone methyltransferase activity (H4-R3 specific),Requires Ontology	spliceosomal snRNP assembly,peptidyl-arginine methylation,regulation of protein binding,genetic imprinting
SC / 11B	Q7Z6Z7	Q7Z6Z7	-0.438119	0.438119	7.72487e-06	0.000180118	12	Q7Z6Z7	HUWE1	E3 ubiquitin-protein ligase HUWE1	HUWE1_HUMAN	121	-26.1904	0.738096	SC	11B	extracellular region,nucleus,nucleoplasm,cytoplasm,mitochondrion,cytosol,membrane,secretory granule lumen,extracellular exosome,ficolin-1-rich granule lumen,Golgi membrane	DNA binding,RNA binding,ubiquitin-protein transferase activity,protein binding,ubiquitin protein ligase activity,Requires Ontology	protein polyubiquitination,base-excision repair,chromatin remodeling,protein monoubiquitination,negative regulation of mitochondrial fusion,cell differentiation,positive regulation of protein ubiquitination,circadian regulation of gene expression,mitophagy in response to mitochondrial depolarization,positive regulation of protein targeting to mitochondrion,membrane fusion,Golgi organization,ubiqu…
SC / 11B	Q9BX59	Q9BX59	0.698193	0.698193	7.79109e-06	0.000181094	12	Q9BX59	TAPBPL	Tapasin-related protein	TPSNR_HUMAN	7	62.2471	1.62247	SC	11B	Golgi membrane,endoplasmic reticulum,plasma membrane,MHC class I peptide loading complex	protein binding,MHC class I protein complex binding,Requires Ontology	peptide antigen assembly with MHC class I protein complex,negative regulation of antigen processing and presentation of peptide antigen via MHC class I
SC / 11B	Q14699	Q14699	1.16181	1.16181	7.81547e-06	0.000181095	12	Q14699	RFTN1	Raftlin	RFTN1_HUMAN	12	123.739	2.23739	SC	11B	cytoplasm,endosome,early endosome,plasma membrane,membrane raft,extracellular exosome,macromolecular complex	double-stranded RNA binding	dsRNA transport,toll-like receptor 3 signaling pathway,response to exogenous dsRNA,membrane raft assembly,T cell antigen processing and presentation,protein transport into membrane raft,positive regulation of interleukin-17 production,positive regulation of growth rate,T cell receptor signaling pathway,B cell receptor signaling pathway,protein localization to membrane raft
SC / 11B	P09972	P09972	-0.833164	0.833164	7.91798e-06	0.000181771	12	P09972	ALDOC	Fructose-bisphosphate aldolase C	ALDOC_HUMAN	13	-43.8703	0.561297	SC	11B	extracellular region,cytosol,cytoskeleton,secretory granule lumen,extracellular exosome,tertiary granule lumen,ficolin-1-rich granule lumen	fructose-bisphosphate aldolase activity,protein binding,cytoskeletal protein binding	fructose metabolic process,gluconeogenesis,glycolytic process,fructose 1,6-bisphosphate metabolic process,epithelial cell differentiation
SC / 11B	P26583	P26583	-0.883709	0.883709	7.91253e-06	0.000181771	12	P26583	HMGB2	High mobility group protein B2	HMGB2_HUMAN	9	-45.8028	0.541972	SC	11B	condensed chromosome,extracellular space,nucleus,nucleoplasm,nucleolus,cytoplasm,perinuclear region of cytoplasm,chromatin,macromolecular complex	four-way junction DNA binding,transcription regulatory region sequence-specific DNA binding,core promoter proximal region sequence-specific DNA binding,DNA binding,damaged DNA binding,double-stranded DNA binding,single-stranded DNA binding,transcription coactivator activity,RNA binding,protein binding,transcription factor binding,DNA binding, bending,protein domain specific binding,chemoattractan…	negative regulation of transcription from RNA polymerase II promoter,positive regulation of endothelial cell proliferation,inflammatory response to antigenic stimulus,DNA topological change,double-strand break repair via nonhomologous end joining,chromatin organization,nucleosome assembly,regulation of transcription from RNA polymerase II promoter,spermatid nucleus differentiation,male gonad deve…
SC / 11B	Q8N6H7	Q8N6H7	-0.510582	0.510582	8.02571e-06	0.000183678	12	Q8N6H7	ARFGAP2	ADP-ribosylation factor GTPase-activating protein 2	ARFG2_HUMAN	12	-29.8061	0.701939	SC	11B	Golgi membrane,Golgi apparatus,cytosol,plasma membrane	metal ion binding,GTPase activator activity	protein transport,COPI coating of Golgi vesicle
SC / 11B	Q96RK0	Q96RK0	0.620083	0.620083	8.41086e-06	0.000190732	12	Q96RK0	CIC	Protein capicua homolog	CIC_HUMAN	17	53.6964	1.53696	SC	11B	nucleoplasm,intracellular membrane-bounded organelle,chromatin,nucleus	RNA polymerase II transcription factor activity, sequence-specific DNA binding,protein binding,RNA polymerase II regulatory region sequence-specific DNA binding	brain development,learning,memory,social behavior,negative regulation of transcription, DNA-templated,regulation of transcription from RNA polymerase II promoter
SC / 11B	Q99613	Q99613	-0.522411	0.522411	8.39117e-06	0.000190732	12	Q99613	EIF3C	Eukaryotic translation initiation factor 3 subunit C	EIF3C_HUMAN	35	-30.3793	0.696207	SC	11B	cytosol,eukaryotic translation initiation factor 3 complex,eukaryotic 43S preinitiation complex,eukaryotic 48S preinitiation complex	translation initiation factor activity,RNA binding,protein binding,ribosome binding,translation initiation factor binding	formation of cytoplasmic translation initiation complex,translational initiation,positive regulation of translation,positive regulation of mRNA binding
SC / 11B	O75131	O75131	-0.709994	0.709994	8.58909e-06	0.000191001	12	O75131	CPNE3	Copine-3	CPNE3_HUMAN	19	-38.8677	0.611323	SC	11B	nucleus,nucleoplasm,nucleolus,cytoplasm,mitochondrion,cytosol,plasma membrane,focal adhesion,cell junction,azurophil granule membrane,extracellular exosome	RNA binding,protein serine/threonine kinase activity,protein binding,calcium-dependent phospholipid binding,receptor tyrosine kinase binding,metal ion binding,calcium-dependent protein binding	positive regulation of cell migration,ERBB2 signaling pathway,cellular response to calcium ion,cellular response to growth factor stimulus
SC / 11B	O76094	O76094	-0.698915	0.698915	8.65384e-06	0.000191001	12	O76094	SRP72	Signal recognition particle subunit SRP72	SRP72_HUMAN	29	-38.3965	0.616035	SC	11B	endoplasmic reticulum,cytosol,signal recognition particle, endoplasmic reticulum targeting,signal recognition particle	ribosome binding,RNA binding,signal recognition particle binding,protein binding,7S RNA binding,TPR domain binding	SRP-dependent cotranslational protein targeting to membrane
SC / 11B	P49247	P49247	-0.582126	0.582126	8.57442e-06	0.000191001	12	P49247	RPIA	Ribose-5-phosphate isomerase	RPIA_HUMAN	9	-33.2021	0.667979	SC	11B	cytosol,cytoplasm	ribose-5-phosphate isomerase activity,protein binding,identical protein binding,monosaccharide binding	pentose-phosphate shunt,pentose-phosphate shunt, non-oxidative branch,D-ribose metabolic process
SC / 11B	Q08AM6	Q08AM6	-0.504085	0.504085	8.57916e-06	0.000191001	12	Q08AM6	VAC14	Protein VAC14 homolog	VAC14_HUMAN	16	-29.4892	0.705108	SC	11B	Golgi membrane,endoplasmic reticulum,cytosol,endosome membrane,early endosome membrane,late endosome membrane,intracellular membrane-bounded organelle,presynaptic endosome,PAS complex	protein binding,signaling receptor activity,identical protein binding	signal transduction,Requires Ontology,phosphatidylinositol biosynthetic process
SC / 6C	Q6IN85	Q6IN85	-0.430227	0.430227	8.64647e-06	0.000191001	12	Q6IN85	PPP4R3A	Serine/threonine-protein phosphatase 4 regulatory subunit 3A	P4R3A_HUMAN	21	-25.7855	0.742145	SC	6C	nucleoplasm,centrosome,cytosol,nuclear speck,protein phosphatase 4 complex	protein phosphatase activator activity	cellular response to DNA damage stimulus,protein dephosphorylation
SC / 6C	Q8WX92	Q8WX92	-0.300078	0.300078	8.64218e-06	0.000191001	12	Q8WX92	NELFB	Negative elongation factor B	NELFB_HUMAN	17	-18.7792	0.812208	SC	6C	nucleus,nucleoplasm,cytoplasm,NELF complex	RNA binding,protein binding	cell proliferation,negative regulation of transcription elongation from RNA polymerase II promoter,stem cell differentiation,negative regulation of stem cell differentiation
SC / 11B	Q9Y3A5	Q9Y3A5	-0.761725	0.761725	8.62228e-06	0.000191001	12	Q9Y3A5	SBDS	Ribosome maturation protein SBDS	SBDS_HUMAN	9	-41.0209	0.589791	SC	11B	spindle pole,nucleus,nucleoplasm,nucleolus,cytoplasm,cytosol	RNA binding,protein binding,microtubule binding,rRNA binding,ribosome binding	inner cell mass cell proliferation,hematopoietic progenitor cell differentiation,rRNA processing,mitotic spindle organization,bone mineralization,leukocyte chemotaxis,mature ribosome assembly,bone marrow development
SC / 11B	P16949	P16949	-0.613941	0.613941	8.72024e-06	0.000191897	12	P16949	STMN1	Stathmin	STMN1_HUMAN	14	-34.6591	0.653409	SC	11B	cytosol,microtubule,membrane,extracellular exosome,neuron projection,cytoplasm	protein binding,tubulin binding	microtubule depolymerization,mitotic spindle organization,mitotic cytokinesis,signal transduction,axonogenesis,response to virus,regulation of cell migration,regulation of microtubule polymerization or depolymerization,negative regulation of microtubule polymerization,negative regulation of Rho protein signal transduction,intracellular signal transduction,hepatocyte growth factor receptor signali…
SC / 11B	P07195	P07195	-0.967827	0.967827	8.88443e-06	0.000194933	12	P07195	LDHB	L-lactate dehydrogenase B chain	LDHB_HUMAN	21	-48.8724	0.511276	SC	11B	cytoplasm,mitochondrial inner membrane,cytosol,membrane,membrane raft,extracellular exosome,oxidoreductase complex,mitochondrion	L-lactate dehydrogenase activity,protein binding,kinase binding,identical protein binding,NAD binding	lactate metabolic process,pyruvate metabolic process,NAD metabolic process
SC / 11B	Q13564	Q13564	-0.6162	0.6162	8.93456e-06	0.000195457	12	Q13564	NAE1	NEDD8-activating enzyme E1 regulatory subunit	ULA1_HUMAN	14	-34.7613	0.652387	SC	11B	cytosol,plasma membrane,macromolecular complex,cytoplasm,nucleus	NEDD8 activating enzyme activity,protein binding,ubiquitin protein ligase binding,protein heterodimerization activity,ubiquitin activating enzyme activity	signal transduction,mitotic DNA replication checkpoint,regulation of apoptotic process,regulation of neuron apoptotic process,protein neddylation,neuron apoptotic process,ubiquitin-dependent protein catabolic process,cellular response to DNA damage stimulus,protein ubiquitination
SC / 11B	Q99426	Q99426	-0.719968	0.719968	9.01834e-06	0.000196711	12	Q99426	TBCB	Tubulin-folding cofactor B	TBCB_HUMAN	11	-39.2889	0.607111	SC	11B	cytoplasm,cytosol,microtubule cytoskeleton,microtubule plus-end,nucleus,cell cortex	protein binding,alpha-tubulin binding,microtubule plus-end binding	tubulin complex assembly,post-chaperonin tubulin folding pathway,nervous system development,cell differentiation,cytoplasmic microtubule organization
SC / 11B	Q15257	Q15257	-0.708684	0.708684	9.16714e-06	0.000199372	12	Q15257	PTPA	Serine/threonine-protein phosphatase 2A activator	PTPA_HUMAN	11	-38.8122	0.611878	SC	11B	nucleus,nucleoplasm,cytoplasm,extracellular exosome,protein phosphatase type 2A complex,calcium channel complex,ATPase complex	phosphoprotein phosphatase activity,receptor binding,protein binding,ATP binding,protein tyrosine phosphatase activator activity,protein phosphatase regulator activity,protein homodimerization activity,protein phosphatase 2A binding,peptidyl-prolyl cis-trans isomerase activity	negative regulation of phosphoprotein phosphatase activity,positive regulation of phosphoprotein phosphatase activity,positive regulation of protein dephosphorylation,negative regulation of protein dephosphorylation,positive regulation of apoptotic process,regulation of phosphoprotein phosphatase activity,mitotic spindle organization
SC / 11B	Q9UP38	Q9UP38	0.827139	0.827139	9.25679e-06	0.000200151	12	Q9UP38	FZD1	Frizzled-1	FZD1_HUMAN	5	77.4163	1.77416	SC	11B	plasma membrane,focal adhesion,cell surface,Wnt signalosome	G-protein coupled receptor activity,receptor binding,frizzled binding,protein binding,Wnt-protein binding,PDZ domain binding,Wnt-activated receptor activity	positive regulation of protein phosphorylation,membranous septum morphogenesis,muscular septum morphogenesis,outflow tract morphogenesis,G-protein coupled receptor signaling pathway,cell-cell signaling,response to xenobiotic stimulus,positive regulation of neuron projection development,neuron differentiation,negative regulation of BMP signaling pathway,autocrine signaling,astrocyte-dopaminergic n…
SC / 11B	P12532	P12532	-1.35134	1.35134	9.3437e-06	0.000200863	12	P12532	CKMT1B	Creatine kinase U-type, mitochondrial	KCRU_HUMAN	13	-60.8071	0.391929	SC	11B	mitochondrial inner membrane,mitochondrion	protein binding,ATP binding,creatine kinase activity	phosphorylation,phosphocreatine biosynthetic process
SC / 11B	Q14258	Q14258	-0.625619	0.625619	9.3397e-06	0.000200863	12	Q14258	TRIM25	E3 ubiquitin/ISG15 ligase TRIM25	TRI25_HUMAN	24	-35.1858	0.648142	SC	11B	cytoplasm,nucleoplasm,cytosol,cytoplasmic stress granule,nuclear body	transcription coactivator activity,RNA binding,ubiquitin-protein transferase activity,protein binding,ligase activity,RIG-I binding,cadherin binding,metal ion binding,ubiquitin protein ligase activity	RIG-I signaling pathway,cytoplasmic pattern recognition receptor signaling pathway,ubiquitin-dependent protein catabolic process,protein monoubiquitination,response to oxidative stress,viral release from host cell,regulation of protein localization,response to vitamin D,ERAD pathway,positive regulation of I-kappaB kinase/NF-kappaB signaling,response to estrogen,negative regulation by host of vira…
SC / 6C	P56937	P56937	0.352623	0.352623	9.37112e-06	0.000200871	12	P56937	HSD17B7	3-keto-steroid reductase/17-beta-hydroxysteroid dehydrogenase 7	DHB7_HUMAN	8	27.688	1.27688	SC	6C	endoplasmic reticulum membrane	3-keto sterol reductase activity,estradiol 17-beta-dehydrogenase activity,5alpha-androstane-3beta,17beta-diol dehydrogenase activity	cholesterol biosynthetic process,estrogen biosynthetic process,androgen metabolic process
SC / 11B	P00491	P00491	-1.01783	1.01783	9.45229e-06	0.000201256	12	P00491	PNP	Purine nucleoside phosphorylase	PNPH_HUMAN	14	-50.6143	0.493857	SC	11B	extracellular region,cytoplasm,cytosol,secretory granule lumen,extracellular exosome,ficolin-1-rich granule lumen	nucleoside binding,purine nucleobase binding,purine-nucleoside phosphorylase activity,protein binding,phosphate ion binding,identical protein binding,guanosine phosphorylase activity	inosine catabolic process,urate biosynthetic process,positive regulation of T cell proliferation,positive regulation of alpha-beta T cell differentiation,allantoin metabolic process,nucleobase-containing compound metabolic process,deoxyinosine catabolic process,deoxyadenosine catabolic process,purine ribonucleoside salvage,IMP catabolic process,nicotinamide riboside catabolic process,immune respo…
SC / 11B	Q13608	Q13608	0.440435	0.440435	9.48874e-06	0.000201256	12	Q13608	PEX6	Peroxisomal ATPase PEX6	PEX6_HUMAN	24	35.7014	1.35701	SC	11B	peroxisomal membrane,photoreceptor outer segment,cytoplasm,peroxisome,cytosol,Requires Ontology	protein binding,ATP binding,ATPase activity,macromolecular complex binding,Requires Ontology	protein targeting to peroxisome,peroxisome organization,protein import into peroxisome matrix, translocation,protein import into peroxisome matrix, receptor recycling,protein unfolding,protein stabilization,protein import into peroxisome matrix
SC / 11B	Q9UHB9	Q9UHB9	-0.587487	0.587487	9.51909e-06	0.000201256	12	Q9UHB9	SRP68	Signal recognition particle subunit SRP68	SRP68_HUMAN	30	-33.4499	0.665501	SC	11B	nucleolus,endoplasmic reticulum,cytosol,ribosome,focal adhesion,signal recognition particle, endoplasmic reticulum targeting,signal recognition particle	ribosome binding,RNA binding,signal recognition particle binding,protein binding,7S RNA binding,protein domain specific binding,endoplasmic reticulum signal peptide binding	SRP-dependent cotranslational protein targeting to membrane,response to xenobiotic stimulus
SC / 11B	Q9Y490	Q9Y490	-0.793488	0.793488	9.52437e-06	0.000201256	12	Q9Y490	TLN1	Talin-1	TLN1_HUMAN	110	-42.3052	0.576948	SC	11B	ruffle,extracellular region,cytosol,cytoskeleton,adherens junction,focal adhesion,cell surface,ruffle membrane,extracellular exosome,plasma membrane	phosphatidylserine binding,integrin binding,structural constituent of cytoskeleton,protein binding,vinculin binding,LIM domain binding,phosphatidylinositol binding,cadherin binding,actin filament binding	cell-cell junction assembly,cell-substrate junction assembly,integrin-mediated signaling pathway,cortical actin cytoskeleton organization,integrin activation,regulation of focal adhesion assembly,platelet aggregation,cell-cell adhesion
SC / 11B	Q8NE62	Q8NE62	0.945795	0.945795	9.68309e-06	0.000204031	12	Q8NE62	CHDH	Choline dehydrogenase, mitochondrial	CHDH_HUMAN	8	92.625	1.92625	SC	11B	mitochondrial inner membrane	protein binding,choline dehydrogenase activity,flavin adenine dinucleotide binding	glycine betaine biosynthetic process from choline,choline catabolic process
SC / 11B	Q96C86	Q96C86	-0.758778	0.758778	9.77328e-06	0.000205349	12	Q96C86	DCPS	m7GpppX diphosphatase	DCPS_HUMAN	7	-40.9003	0.590997	SC	11B	nucleus,nucleoplasm,cytoplasm,mitochondrion,cytosol,cytoplasmic mRNA processing body	RNA 7-methylguanosine cap binding,exoribonuclease activity,protein binding,identical protein binding,Requires Ontology	nuclear-transcribed mRNA catabolic process, deadenylation-dependent decay,exonucleolytic nuclear-transcribed mRNA catabolic process involved in deadenylation-dependent decay,mRNA cis splicing, via spliceosome,Requires Ontology,deadenylation-dependent decapping of nuclear-transcribed mRNA
SC / 11B	O60841	O60841	-0.667003	0.667003	1.00604e-05	0.000206525	12	O60841	EIF5B	Eukaryotic translation initiation factor 5B	IF2P_HUMAN	51	-37.0186	0.629814	SC	11B	nucleus,cytoplasm,cytosol,synapse	tRNA binding,RNA binding,translation initiation factor activity,GTPase activity,protein binding,GTP binding,metal ion binding	regulation of translational initiation,ribosome assembly,translational initiation
SC / 11B	P26639	P26639	-0.662141	0.662141	1.00549e-05	0.000206525	12	P26639	TARS1	Threonine--tRNA ligase 1, cytoplasmic	SYTC_HUMAN	38	-36.806	0.63194	SC	11B	cytosol,extracellular exosome	tRNA binding,threonine-tRNA ligase activity,protein binding,ATP binding,zinc ion binding,identical protein binding	threonyl-tRNA aminoacylation
SC / 11B	Q96FZ2	Q96FZ2	-0.730746	0.730746	9.94991e-06	0.000206525	12	Q96FZ2	HMCES	Abasic site processing protein HMCES	HMCES_HUMAN	13	-39.7408	0.602592	SC	11B	replication fork	DNA-(apurinic or apyrimidinic site) lyase activity,single-stranded DNA binding,protein binding,peptidase activity,Requires Ontology	proteolysis,cellular response to DNA damage stimulus,somatic hypermutation of immunoglobulin genes,interstrand cross-link repair,positive regulation of isotype switching,double-strand break repair via alternative nonhomologous end joining,Requires Ontology
SC / 11B	Q9BS26	Q9BS26	0.787663	0.787663	1.00746e-05	0.000206525	12	Q9BS26	ERP44	Endoplasmic reticulum resident protein 44	ERP44_HUMAN	13	72.6276	1.72628	SC	11B	extracellular region,endoplasmic reticulum lumen,endoplasmic reticulum membrane,endoplasmic reticulum-Golgi intermediate compartment,cell surface,specific granule lumen,extracellular exosome	protein disulfide isomerase activity,protein binding	protein folding,response to unfolded protein,glycoprotein metabolic process,response to endoplasmic reticulum stress,cell redox homeostasis
SC / 11B	Q9P2J8	Q9P2J8	0.538253	0.538253	1.00791e-05	0.000206525	12	Q9P2J8	ZNF624	Zinc finger protein 624	ZN624_HUMAN	5	45.2213	1.45221	SC	11B	nucleus	protein binding,metal ion binding,RNA polymerase II core promoter proximal region sequence-specific DNA binding,RNA polymerase II transcription factor activity, sequence-specific DNA binding	regulation of transcription from RNA polymerase II promoter
SC / 11B	Q9UBI6	Q9UBI6	1.06426	1.06426	9.95771e-06	0.000206525	12	Q9UBI6	GNG12	Guanine nucleotide-binding protein G(I)/G(S)/G(O) subunit gamma-12	GBG12_HUMAN	5	109.11	2.0911	SC	11B	plasma membrane,extracellular exosome,heterotrimeric G-protein complex	protein binding,PDZ domain binding,G-protein beta-subunit binding	signal transduction,G-protein coupled receptor signaling pathway
SC / 6C	O95967	O95967	0.842005	0.842005	1.02772e-05	0.000208626	12	O95967	EFEMP2	EGF-containing fibulin-like extracellular matrix protein 2	FBLN4_HUMAN	5	79.254	1.79254	SC	6C	microfibril,extracellular region,basement membrane,extracellular matrix,Requires Ontology,extracellular exosome,elastic fiber,extracellular vesicle	extracellular matrix structural constituent,calcium ion binding,protein binding,heparin binding,protein homodimerization activity	aorta development,elastic fiber assembly,aorta smooth muscle tissue morphogenesis,vascular smooth muscle cell development,regulation of collagen fibril organization,positive regulation of collagen fibril organization,negative regulation of vascular smooth muscle cell proliferation,positive regulation of aortic smooth muscle cell differentiation,Requires Ontology
SC / 11B	P55957	P55957	-1.08028	1.08028	1.02938e-05	0.000208626	12	P55957	BID	BH3-interacting domain death agonist	BID_HUMAN	5	-52.7063	0.472937	SC	11B	mitochondrial outer membrane,cytosol,membrane,mitochondrion	death receptor binding,protein binding,ubiquitin protein ligase binding	release of cytochrome c from mitochondria,protein targeting to mitochondrion,extrinsic apoptotic signaling pathway via death domain receptors,positive regulation of mitochondrial membrane potential,positive regulation of protein complex assembly,regulation of T cell proliferation,signal transduction in response to DNA damage,mitochondrial ATP synthesis coupled electron transport,positive regulati…
SC / 11B	Q8IZ69	Q8IZ69	-0.596314	0.596314	1.02252e-05	0.000208626	12	Q8IZ69	TRMT2A	tRNA (uracil-5-)-methyltransferase homolog A	TRM2A_HUMAN	15	-33.8558	0.661442	SC	11B	cytosol	RNA binding,protein binding,C-methyltransferase activity,S-adenosylmethionine-dependent tRNA (m5U54) methyltransferase activity	mRNA processing,tRNA processing,methylation
SC / 11B	Q9Y2Z0	Q9Y2Z0	-0.750811	0.750811	1.02738e-05	0.000208626	12	Q9Y2Z0	SUGT1	Protein SGT1 homolog	SGT1_HUMAN	19	-40.5731	0.594269	SC	11B	kinetochore,nucleus,cytosol,ubiquitin ligase complex,macromolecular complex	protein binding,chaperone binding,Requires Ontology	spindle organization,skeletal muscle satellite cell proliferation,regulation of protein stability,kinetochore assembly
SC / 11B	P26641	P26641	-0.786773	0.786773	1.04523e-05	0.000210119	12	P26641	EEF1G	Elongation factor 1-gamma	EF1G_HUMAN	19	-42.0361	0.579639	SC	11B	endoplasmic reticulum,nucleus,cytoplasm,cytosol,membrane,extracellular exosome	translation elongation factor activity,protein binding,cadherin binding	response to virus,translational elongation
SC / 11B	Q14651	Q14651	-0.642003	0.642003	1.04052e-05	0.000210119	12	Q14651	PLS1	Plastin-1	PLSI_HUMAN	21	-35.9177	0.640823	SC	11B	cytosol,plasma membrane,brush border,stereocilium,extracellular exosome,terminal web,actin filament bundle,actin filament,cytoplasm	structural constituent of cytoskeleton,calcium ion binding,actin filament binding	intestinal D-glucose absorption,regulation of microvillus length,positive regulation of multicellular organism growth,auditory receptor cell stereocilium organization,vestibular receptor cell stereocilium organization,terminal web assembly,positive regulation of protein localization to plasma membrane,actin filament bundle assembly,actin filament network formation
SC / 11B	Q8WUY3	Q8WUY3	-1.24756	1.24756	1.04243e-05	0.000210119	12	Q8WUY3	PRUNE2	Protein prune homolog 2	PRUN2_HUMAN	25	-57.884	0.42116	SC	11B	cytosol,cytoplasm	protein binding,pyrophosphatase activity,metal ion binding	apoptotic process
SC / 11B	O95470	O95470	0.318266	0.318266	1.05095e-05	0.000210701	12	O95470	SGPL1	Sphingosine-1-phosphate lyase 1	SGPL1_HUMAN	14	24.6831	1.24683	SC	11B	endoplasmic reticulum,endoplasmic reticulum membrane	protein binding,sphinganine-1-phosphate aldolase activity,pyridoxal phosphate binding	luteinization,vasculogenesis,kidney development,fatty acid metabolic process,sphingolipid metabolic process,ceramide metabolic process,spermatogenesis,androgen metabolic process,estrogen metabolic process,post-embryonic development,fibroblast migration,hemopoiesis,sphingolipid catabolic process,Leydig cell differentiation,regulation of multicellular organism growth,platelet-derived growth factor …
SC / 6C	Q5R3F8	Q5R3F8	1.46142	1.46142	1.05521e-05	0.000210985	12	Q5R3F8	ELFN2	Protein phosphatase 1 regulatory subunit 29	PPR29_HUMAN	2	175.379	2.75379	SC	6C	extracellular space,membrane,extracellular matrix	protein phosphatase inhibitor activity
SC / 11B	Q6YN16	Q6YN16	0.990086	0.990086	1.07215e-05	0.000213798	12	Q6YN16	HSDL2	Hydroxysteroid dehydrogenase-like protein 2	HSDL2_HUMAN	26	98.6304	1.9863	SC	11B	mitochondrion,peroxisome,membrane	steroid dehydrogenase activity,molecular_function	biological_process
SC / 11B	P14859	P14859	-0.517022	0.517022	1.08391e-05	0.000214425	12	P14859	POU2F1	POU domain, class 2, transcription factor 1	PO2F1_HUMAN	6	-30.1187	0.698813	SC	11B	nucleus,nucleoplasm,endoplasmic reticulum,intracellular membrane-bounded organelle,chromatin,RNA polymerase II transcription factor complex	RNA polymerase II core promoter proximal region sequence-specific DNA binding,RNA polymerase II core promoter sequence-specific DNA binding,RNA polymerase II transcription factor activity, sequence-specific DNA binding,transcriptional activator activity, RNA polymerase II transcription regulatory region sequence-specific binding,DNA binding,protein binding,sequence-specific DNA binding	negative regulation of transcription, DNA-templated,positive regulation of transcription from RNA polymerase II promoter,positive regulation of pri-miRNA transcription from RNA polymerase II promoter,regulation of transcription from RNA polymerase II promoter
SC / 11B	P30041	P30041	-0.759403	0.759403	1.09034e-05	0.000214425	12	P30041	PRDX6	Peroxiredoxin-6	PRDX6_HUMAN	16	-40.9259	0.590741	SC	11B	extracellular region,extracellular space,nucleus,cytoplasm,cytosol,membrane,azurophil granule lumen,perinuclear region of cytoplasm,extracellular exosome,mitochondrion	glutathione peroxidase activity,phospholipase A2 activity,protein binding,ubiquitin protein ligase binding,identical protein binding,cadherin binding,1-acylglycerophosphocholine O-acyltransferase activity,calcium-independent phospholipase A2 activity,peroxiredoxin activity	response to oxidative stress,glycerophospholipid catabolic process,positive regulation of mRNA splicing, via spliceosome,cellular oxidant detoxification,cell redox homeostasis
SC / 11B	Q14152	Q14152	-0.486258	0.486258	1.08868e-05	0.000214425	12	Q14152	EIF3A	Eukaryotic translation initiation factor 3 subunit A	EIF3A_HUMAN	60	-28.6126	0.713874	SC	11B	nucleoplasm,nucleolus,cytoplasm,cytosol,eukaryotic translation initiation factor 3 complex,postsynaptic density,membrane,eukaryotic 43S preinitiation complex,eukaryotic 48S preinitiation complex,multi-eIF complex,eukaryotic translation initiation factor 3 complex, eIF3m,eukaryotic translation initiation factor 3 complex, eIF3e	translation initiation factor activity,RNA binding,structural molecule activity,protein binding,mRNA binding	formation of cytoplasmic translation initiation complex,translational initiation,IRES-dependent viral translational initiation,viral translational termination-reinitiation,translation reinitiation
SC / 6C	Q8IYK4	Q8IYK4	1.09813	1.09813	1.08607e-05	0.000214425	12	Q8IYK4	COLGALT2	Procollagen galactosyltransferase 2	GT252_HUMAN	12	114.077	2.14077	SC	6C	endoplasmic reticulum lumen	protein binding,procollagen galactosyltransferase activity	collagen fibril organization
SC / 11B	Q96G46	Q96G46	-0.591098	0.591098	1.09548e-05	0.000214425	12	Q96G46	DUS3L	tRNA-dihydrouridine(47) synthase [NAD(P)(+)]-like	DUS3L_HUMAN	12	-33.6162	0.663838	SC	11B		RNA binding,protein binding,tRNA dihydrouridine synthase activity,metal ion binding,flavin adenine dinucleotide binding,Requires Ontology	tRNA dihydrouridine synthesis,mRNA processing,regulation of translation
SC / 11B	Q9UBF8	Q9UBF8	-0.340729	0.340729	1.09378e-05	0.000214425	12	Q9UBF8	PI4KB	Phosphatidylinositol 4-kinase beta	PI4KB_HUMAN	19	-21.0358	0.789642	SC	11B	Golgi membrane,mitochondrial outer membrane,endosome,Golgi apparatus,cytosol,rough endoplasmic reticulum membrane,perinuclear region of cytoplasm,cytoplasm,membrane	1-phosphatidylinositol 4-kinase activity,protein binding,ATP binding,14-3-3 protein binding	lysosome organization,phosphatidylinositol biosynthetic process,receptor-mediated endocytosis,signal transduction,phosphorylation,inner ear development,phosphatidylinositol-mediated signaling,phosphatidylinositol phosphorylation
SC / 11B	Q9UIV1	Q9UIV1	-0.567136	0.567136	1.08087e-05	0.000214425	12	Q9UIV1	CNOT7	CCR4-NOT transcription complex subunit 7	CNOT7_HUMAN	9	-32.5045	0.674955	SC	11B	intracellular non-membrane-bounded organelle,cytoplasmic mRNA processing body,nucleus,cytoplasm,cytosol,membrane,nuclear body,nuclear speck,CCR4-NOT complex,CCR4-NOT core complex	3'-5'-exoribonuclease activity,transcription corepressor activity,RNA binding,exoribonuclease activity,poly(A)-specific ribonuclease activity,protein binding,metal ion binding,Requires Ontology	nuclear-transcribed mRNA poly(A) tail shortening,deadenylation-dependent decapping of nuclear-transcribed mRNA,regulation of translation,positive regulation of cell proliferation,negative regulation of cell proliferation,negative regulation of gene expression,gene silencing by RNA,cytoplasmic mRNA processing body assembly,gene silencing by miRNA,regulation of tyrosine phosphorylation of STAT prot…
SC / 11B	A6NDG6	A6NDG6	-0.543537	0.543537	1.12601e-05	0.000214457	12	A6NDG6	PGP	Glycerol-3-phosphate phosphatase	PGP_HUMAN	10	-31.3913	0.686087	SC	11B	cytoplasm	glycerol-1-phosphatase activity,magnesium ion binding,protein tyrosine phosphatase activity,phosphoglycolate phosphatase activity,glycerol-3-phosphatase activity,adenosine-diphosphatase activity	glycerol biosynthetic process,glycerophospholipid metabolic process,negative regulation of gluconeogenesis
SC / 11B	O95573	O95573	0.465961	0.465961	1.11464e-05	0.000214457	12	O95573	ACSL3	Fatty acid CoA ligase Acsl3	ACSL3_HUMAN	30	38.1237	1.38124	SC	11B	mitochondrial outer membrane,peroxisomal membrane,endoplasmic reticulum,endoplasmic reticulum membrane,Golgi apparatus,lipid particle,membrane,perinuclear region of cytoplasm,plasma membrane	long-chain fatty acid-CoA ligase activity,protein binding,ATP binding,protein kinase binding,protein domain specific binding,medium-chain fatty acid-CoA ligase activity,arachidonate-CoA ligase activity,palmitoyl-CoA ligase activity	long-chain fatty acid import,long-chain fatty acid metabolic process,fatty acid metabolic process,very-low-density lipoprotein particle assembly,long-chain fatty-acyl-CoA biosynthetic process,positive regulation of Golgi to plasma membrane protein transport,positive regulation of secretion,positive regulation of phosphatidylcholine biosynthetic process,neuron differentiation,long-chain fatty-acyl…
SC / 11B	P04181	P04181	0.529349	0.529349	1.13242e-05	0.000214457	12	P04181	OAT	Ornithine aminotransferase, mitochondrial	OAT_HUMAN	16	44.3277	1.44328	SC	11B	nucleoplasm,mitochondrion,mitochondrial matrix,cytoplasm	ornithine-oxo-acid transaminase activity,protein binding,identical protein binding,pyridoxal phosphate binding	visual perception,L-proline biosynthetic process,arginine catabolic process to proline via ornithine,arginine catabolic process to glutamate
SC / 6C	P14859	P14859	-0.486959	0.486959	1.136e-05	0.000214457	12	P14859	POU2F1	POU domain, class 2, transcription factor 1	PO2F1_HUMAN	6	-28.6473	0.713527	SC	6C	nucleus,nucleoplasm,endoplasmic reticulum,intracellular membrane-bounded organelle,chromatin,RNA polymerase II transcription factor complex	RNA polymerase II core promoter proximal region sequence-specific DNA binding,RNA polymerase II core promoter sequence-specific DNA binding,RNA polymerase II transcription factor activity, sequence-specific DNA binding,transcriptional activator activity, RNA polymerase II transcription regulatory region sequence-specific binding,DNA binding,protein binding,sequence-specific DNA binding	negative regulation of transcription, DNA-templated,positive regulation of transcription from RNA polymerase II promoter,positive regulation of pri-miRNA transcription from RNA polymerase II promoter,regulation of transcription from RNA polymerase II promoter
SC / 11B	P20618	P20618	-0.49854	0.49854	1.10848e-05	0.000214457	12	P20618	PSMB1	Proteasome subunit beta type-1	PSB1_HUMAN	11	-29.2177	0.707823	SC	11B	nucleus,cytoplasm,proteasome complex,extracellular region,nucleoplasm,cytosol,secretory granule lumen,extracellular exosome,ficolin-1-rich granule lumen,proteasome core complex,proteasome core complex, beta-subunit complex	protein binding	proteasome-mediated ubiquitin-dependent protein catabolic process,proteolysis involved in cellular protein catabolic process
SC / 6C	P20827	P20827	0.819582	0.819582	1.13419e-05	0.000214457	12	P20827	EFNA1	Ephrin-A1	EFNA1_HUMAN	3	76.4894	1.76489	SC	6C	extracellular region,plasma membrane,side of membrane	receptor binding,protein binding,ephrin receptor binding	negative regulation of transcription from RNA polymerase II promoter,angiogenesis,positive regulation of protein phosphorylation,aortic valve morphogenesis,mitral valve morphogenesis,endocardial cushion to mesenchymal transition involved in heart valve formation,cell-cell signaling,negative regulation of epithelial to mesenchymal transition,notochord formation,cell migration,regulation of cell ad…
SC / 6C	P25686	P25686	0.388741	0.388741	1.13478e-05	0.000214457	12	P25686	DNAJB2	DnaJ homolog subfamily B member 2	DNJB2_HUMAN	8	30.925	1.30925	SC	6C	nucleus,endoplasmic reticulum membrane,cytosol,nuclear membrane	ATPase activator activity,protein binding,Hsp70 protein binding,ubiquitin binding,unfolded protein binding,chaperone binding,Requires Ontology	response to unfolded protein,negative regulation of cell proliferation,negative regulation of cell growth,regulation of protein ubiquitination,negative regulation of protein binding,positive regulation of proteasomal ubiquitin-dependent protein catabolic process,positive regulation of ATPase activity,protein refolding,chaperone-mediated protein folding,neuron cellular homeostasis,negative regulat…
SC / 11B	P28290	P28290	0.372718	0.372718	1.11015e-05	0.000214457	12	P28290	ITPRID2	Protein ITPRID2	ITPI2_HUMAN	19	29.479	1.29479	SC	11B	nucleoplasm,cytosol,plasma membrane	receptor binding,protein binding,actin filament binding
SC / 11B	P33897	P33897	0.533501	0.533501	1.10847e-05	0.000214457	12	P33897	ABCD1	ATP-binding cassette sub-family D member 1	ABCD1_HUMAN	21	44.7438	1.44744	SC	11B	cytoplasm,lysosomal membrane,peroxisome,peroxisomal membrane,endoplasmic reticulum membrane,cytosol,membrane,mitochondrial membrane,perinuclear region of cytoplasm	long-chain fatty acid transporter activity,protein binding,ATP binding,fatty-acyl-CoA transporter activity,ATPase activity,enzyme binding,ATPase activity, coupled to transmembrane movement of substances,identical protein binding,protein homodimerization activity,ADP binding,protein heterodimerization activity,acyl-CoA hydrolase activity	very long-chain fatty acid metabolic process,regulation of oxidative phosphorylation,fatty acid beta-oxidation,peroxisome organization,peroxisomal long-chain fatty acid import,fatty-acyl-CoA transport,peroxisomal membrane transport,fatty acid elongation,regulation of fatty acid beta-oxidation,positive regulation of fatty acid beta-oxidation,alpha-linolenic acid metabolic process,very long-chain f…
SC / 11B	P37235	P37235	-0.42219	0.42219	1.11665e-05	0.000214457	12	P37235	HPCAL1	Hippocalcin-like protein 1	HPCL1_HUMAN	11	-25.3709	0.746291	SC	11B	membrane	protein binding,calcium ion binding
SC / 11B	Q6NS38	Q6NS38	-0.762505	0.762505	1.12122e-05	0.000214457	12	Q6NS38	ALKBH2	DNA oxidative demethylase ALKBH2	ALKB2_HUMAN	9	-41.0528	0.589472	SC	11B	nucleus,nucleoplasm,nucleolus	rDNA binding,protein binding,ferrous iron binding,oxidative DNA demethylase activity,cytosine C-5 DNA demethylase activity	DNA dealkylation involved in DNA repair,oxidative demethylation,DNA demethylation
SC / 11B	Q8WWI5	Q8WWI5	0.746274	0.746274	1.12427e-05	0.000214457	12	Q8WWI5	SLC44A1	Choline transporter-like protein 1	CTL1_HUMAN	9	67.7455	1.67746	SC	11B	nucleoplasm,mitochondrion,mitochondrial outer membrane,cytosol,plasma membrane,membrane,extracellular exosome	choline transmembrane transporter activity,antiporter activity,ethanolamine transmembrane transporter activity	phosphatidylcholine biosynthetic process,choline transport,ethanolamine transport,choline catabolic process,transmembrane transport,Requires Ontology
SC / 11B	Q02241	Q02241	0.58228	0.58228	1.1438e-05	0.000214837	12	Q02241	KIF23	Kinesin-like protein KIF23	KIF23_HUMAN	29	49.7214	1.49721	SC	11B	nucleus,nucleoplasm,centrosome,spindle,cytosol,focal adhesion,midbody,mitotic spindle,Flemming body,centralspindlin complex,microtubule,kinesin complex	protein binding,ATP binding,microtubule binding,microtubule motor activity,ATPase activity	mitotic spindle elongation,mitotic cytokinesis,positive regulation of cytokinesis,mitotic spindle midzone assembly,microtubule-based movement
SC / 11B	Q9P258	Q9P258	-1.02715	1.02715	1.14107e-05	0.000214837	12	Q9P258	RCC2	Protein RCC2	RCC2_HUMAN	22	-50.9322	0.490678	SC	11B	membrane,nucleolus,cytosol,microtubule,plasma membrane,midbody,early endosome membrane,chromosome, centromeric core domain,mitotic spindle midzone	RNA binding,guanyl-nucleotide exchange factor activity,protein binding,microtubule binding,protein kinase binding,protein domain specific binding,small GTPase binding	cell cycle,integrin-mediated signaling pathway,regulation of fibroblast migration,positive regulation of G2/M transition of mitotic cell cycle,regulation of cell migration,negative regulation of GTPase activity,establishment of protein localization,focal adhesion assembly,cell division,negative regulation of focal adhesion assembly,positive regulation of attachment of spindle microtubules to kine…
SC / 11B	P23921	P23921	-0.683689	0.683689	1.15608e-05	0.000216054	12	P23921	RRM1	Ribonucleoside-diphosphate reductase large subunit	RIR1_HUMAN	29	-37.7429	0.622571	SC	11B	nuclear envelope,mitochondrion,cytosol,ribonucleoside-diphosphate reductase complex,cell projection,neuronal cell body	ribonucleoside-diphosphate reductase activity, thioredoxin disulfide as acceptor,protein binding,identical protein binding,ribonucleoside-diphosphate reductase activity,disordered domain specific binding,ATP binding	DNA synthesis involved in DNA repair,pyrimidine nucleobase metabolic process,mitochondrial DNA replication,DNA repair,male gonad development,ribonucleoside diphosphate metabolic process,deoxyribonucleotide biosynthetic process,2'-deoxyribonucleotide biosynthetic process,response to ionizing radiation,positive regulation of G2/M transition of mitotic cell cycle,cell proliferation in forebrain,prot…
SC / 11B	Q9Y4E8	Q9Y4E8	-0.489422	0.489422	1.15381e-05	0.000216054	12	Q9Y4E8	USP15	Ubiquitin carboxyl-terminal hydrolase 15	UBP15_HUMAN	35	-28.769	0.71231	SC	11B	nucleus,nucleoplasm,cytoplasm,mitochondrion,cytosol,nuclear body	cysteine-type endopeptidase activity,thiol-dependent ubiquitin-specific protease activity,transforming growth factor beta receptor binding,protein binding,identical protein binding,SMAD binding,ubiquitinated histone binding,ubiquitinyl hydrolase activity,Lys48-specific deubiquitinase activity	proteolysis,transforming growth factor beta receptor signaling pathway,protein deubiquitination,BMP signaling pathway,negative regulation of transforming growth factor beta receptor signaling pathway,monoubiquitinated protein deubiquitination,Requires Ontology,positive regulation of RIG-I signaling pathway,regulation of intrinsic apoptotic signaling pathway in response to osmotic stress by p53 cl…
SC / 11B	P04216	P04216	2.0037	2.0037	1.1615e-05	0.000216523	12	P04216	THY1	Thy-1 membrane glycoprotein	THY1_HUMAN	3	301.026	4.01026	SC	11B	extracellular region,endoplasmic reticulum,plasma membrane,focal adhesion,external side of plasma membrane,cell surface,apical plasma membrane,growth cone,axolemma,dendrite membrane,neuronal cell body membrane,membrane raft,extracellular exosome,dendrite	GTPase activator activity,integrin binding,protein binding,GPI anchor binding	angiogenesis,regulation of cell-matrix adhesion,positive regulation of cellular extravasation,negative regulation of protein kinase activity,cytoskeleton organization,integrin-mediated signaling pathway,cell-cell signaling,negative regulation of cell migration,heterotypic cell-cell adhesion,receptor clustering,positive regulation of GTPase activity,retinal cone cell development,focal adhesion ass…
SC / 11B	P09110	P09110	0.603081	0.603081	1.17001e-05	0.000216584	12	P09110	ACAA1	3-ketoacyl-CoA thiolase, peroxisomal	THIK_HUMAN	15	51.8957	1.51896	SC	11B	peroxisome,extracellular region,peroxisomal matrix,cytosol,membrane,specific granule lumen	acetyl-CoA C-acetyltransferase activity,acetyl-CoA C-acyltransferase activity,protein binding,acetate CoA-transferase activity,palmitoyl-CoA oxidase activity,acetyl-CoA C-myristoyltransferase activity	very long-chain fatty acid metabolic process,fatty acid beta-oxidation,bile acid metabolic process,fatty acid beta-oxidation using acyl-CoA oxidase,alpha-linolenic acid metabolic process,phenylacetate catabolic process
SC / 11B	Q96N21	Q96N21	-0.464318	0.464318	1.16499e-05	0.000216584	12	Q96N21	TEPSIN	AP-4 complex accessory subunit Tepsin	AP4AT_HUMAN	7	-27.5186	0.724814	SC	11B	cytoplasm,cytosol,coated vesicle membrane,organelle membrane,extrinsic component of organelle membrane,trans-Golgi network membrane,intracellular membrane-bounded organelle	protein binding,macromolecular complex binding
SC / 11B	P62495	P62495	-0.669187	0.669187	1.17745e-05	0.000216778	12	P62495	ETF1	Eukaryotic peptide chain release factor subunit 1	ERF1_HUMAN	18	-37.1139	0.628861	SC	11B	nucleus,cytosolic ribosome,cytoplasm,cytosol,translation release factor complex	RNA binding,translation release factor activity,aminoacyl-tRNA hydrolase activity,protein binding,translation termination factor activity,ribosome binding,sequence-specific mRNA binding,translation release factor activity, codon specific	translational termination,protein methylation,nuclear-transcribed mRNA catabolic process, nonsense-mediated decay,regulation of translational termination,cytoplasmic translational termination
SC / 11B	Q9Y4C2	Q9Y4C2	-0.694119	0.694119	1.17706e-05	0.000216778	12	Q9Y4C2	TCAF1	TRPM8 channel-associated factor 1	TCAF1_HUMAN	16	-38.1913	0.618087	SC	11B	plasma membrane	protein binding,ion channel binding	negative regulation of cell migration,positive regulation of protein targeting to membrane,positive regulation of anion channel activity
SC / 11B	P49366	P49366	-0.97084	0.97084	1.1808e-05	0.000216859	12	P49366	DHPS	Deoxyhypusine synthase	DHYS_HUMAN	15	-48.9791	0.510209	SC	11B	cytosol,cytoplasm	protein binding,deoxyhypusine synthase activity,identical protein binding	translation,spermidine metabolic process,positive regulation of cell proliferation,peptidyl-lysine modification to peptidyl-hypusine,positive regulation of T cell proliferation,glucose homeostasis,spermidine catabolic process
SC / 11B	O75391	O75391	-0.920757	0.920757	1.19179e-05	0.000217866	12	O75391	SPAG7	Sperm-associated antigen 7	SPAG7_HUMAN	11	-47.1768	0.528232	SC	11B	nucleus	nucleic acid binding,protein binding
SC / 11B	Q8TB37	Q8TB37	0.589046	0.589046	1.19214e-05	0.000217866	12	Q8TB37	NUBPL	Iron-sulfur cluster transfer protein NUBPL	NUBPL_HUMAN	8	50.4251	1.50425	SC	11B	mitochondrion,mitochondrial matrix,plasma membrane	protein binding,ATP binding,metal ion binding,4 iron, 4 sulfur cluster binding,Requires Ontology	mitochondrion organization,mitochondrial respiratory chain complex I assembly,iron-sulfur cluster assembly
SC / 11B	P28482	P28482	-0.450171	0.450171	1.19529e-05	0.000217906	12	P28482	MAPK1	Mitogen-activated protein kinase 1	MK01_HUMAN	10	-26.8044	0.731956	SC	11B	extracellular region,nucleus,nucleoplasm,cytoplasm,mitochondrion,early endosome,late endosome,endoplasmic reticulum lumen,Golgi apparatus,centrosome,cytosol,cytoskeleton,plasma membrane,caveola,focal adhesion,pseudopodium,azurophil granule lumen,synapse,mitotic spindle,ficolin-1-rich granule lumen	phosphotyrosine binding,DNA binding,protein serine/threonine kinase activity,MAP kinase activity,protein binding,ATP binding,RNA polymerase II carboxy-terminal domain kinase activity,phosphatase binding,identical protein binding,Requires Ontology	positive regulation of macrophage chemotaxis,Requires Ontology,regulation of transcription from RNA polymerase II promoter,protein phosphorylation,apoptotic process,chemotaxis,cellular response to DNA damage stimulus,cell cycle,signal transduction,chemical synaptic transmission,learning or memory,insulin receptor signaling pathway,positive regulation of peptidyl-threonine phosphorylation,Schwann …
SC / 6C	O60245	O60245	0.447092	0.447092	1.20999e-05	0.000218845	12	O60245	PCDH7	Protocadherin-7	PCDH7_HUMAN	26	36.329	1.36329	SC	6C	plasma membrane,platelet alpha granule membrane	calcium ion binding	homophilic cell adhesion via plasma membrane adhesion molecules,cell adhesion
SC / 6C	Q8N6L1	Q8N6L1	0.293284	0.293284	1.21029e-05	0.000218845	12	Q8N6L1	KRTCAP2	Keratinocyte-associated protein 2	KTAP2_HUMAN	1	22.5426	1.22543	SC	6C	oligosaccharyltransferase complex	enzyme activator activity	protein N-linked glycosylation,protein N-linked glycosylation via arginine
SC / 11B	Q8WU20	Q8WU20	0.641377	0.641377	1.21221e-05	0.000218845	12	Q8WU20	FRS2	Fibroblast growth factor receptor substrate 2	FRS2_HUMAN	6	55.9817	1.55982	SC	11B	cytosol,plasma membrane,adherens junction,endomembrane system,membrane,cytoplasm,cell-cell junction	transmembrane receptor protein tyrosine kinase adaptor activity,fibroblast growth factor receptor binding,neurotrophin TRKA receptor binding,protein binding,phosphatase activator activity	fibroblast growth factor receptor signaling pathway,gastrulation with mouth forming second,organ induction,ventricular septum development,transmembrane receptor protein tyrosine phosphatase signaling pathway,G-protein coupled receptor signaling pathway,neuroblast proliferation,anterior/posterior axis specification, embryo,forebrain development,regulation of apoptotic process,positive regulation o…
SC / 11B	P00492	P00492	-0.588272	0.588272	1.21611e-05	0.000219017	12	P00492	HPRT1	Hypoxanthine-guanine phosphoribosyltransferase	HPRT_HUMAN	10	-33.4861	0.665139	SC	11B	cytoplasm,cytosol,extracellular exosome	nucleotide binding,magnesium ion binding,hypoxanthine phosphoribosyltransferase activity,protein binding,identical protein binding,guanine phosphoribosyltransferase activity	T cell mediated cytotoxicity,response to amphetamine,purine nucleotide biosynthetic process,purine ribonucleoside salvage,guanine salvage,grooming behavior,locomotory behavior,striatum development,cerebral cortex neuron differentiation,central nervous system neuron development,GMP salvage,IMP salvage,dopamine metabolic process,hypoxanthine salvage,AMP salvage,positive regulation of dopamine metab…
SC / 11B	Q9UK59	Q9UK59	-0.626506	0.626506	1.236e-05	0.000221527	12	Q9UK59	DBR1	Lariat debranching enzyme	DBR1_HUMAN	14	-35.2257	0.647743	SC	11B	nucleus,nucleoplasm	RNA binding,RNA lariat debranching enzyme activity,metal ion binding	RNA splicing, via transesterification reactions,mRNA splicing, via spliceosome
SC / 11B	O75884	O75884	-1.06406	1.06406	1.24961e-05	0.000223428	12	O75884	RBBP9	Serine hydrolase RBBP9	RBBP9_HUMAN	6	-52.1714	0.478286	SC	11B	nucleoplasm	protein binding,hydrolase activity	response to nematode,positive regulation of gene expression,Type II pneumocyte differentiation
SC / 11B	Q9C004	Q9C004	-1.80166	1.80166	1.25408e-05	0.000223689	12	Q9C004	SPRY4	Protein sprouty homolog 4	SPY4_HUMAN	2	-71.3156	0.286844	SC	11B	cytoplasm,focal adhesion,ruffle membrane,cytosol	protein kinase inhibitor activity,protein binding	negative regulation of substrate adhesion-dependent cell spreading,cellular response to leukemia inhibitory factor,negative regulation of fibroblast growth factor receptor signaling pathway,negative regulation of Ras protein signal transduction,negative regulation of MAP kinase activity,animal organ development
SC / 11B	O75821	O75821	-0.482171	0.482171	1.26298e-05	0.000224225	12	O75821	EIF3G	Eukaryotic translation initiation factor 3 subunit G	EIF3G_HUMAN	17	-28.4101	0.715899	SC	11B	nucleus,cytoplasm,cytosol,eukaryotic translation initiation factor 3 complex,perinuclear region of cytoplasm,eukaryotic 43S preinitiation complex,eukaryotic 48S preinitiation complex	translation initiation factor activity,RNA binding,protein binding	formation of cytoplasmic translation initiation complex,translational initiation,viral translational termination-reinitiation
SC / 11B	P05556	P05556	0.636269	0.636269	1.26502e-05	0.000224225	12	P05556	ITGB1	Integrin beta-1	ITB1_HUMAN	27	55.4304	1.5543	SC	11B	focal adhesion,ruffle membrane,ruffle,cytoplasm,plasma membrane,external side of plasma membrane,cell surface,endosome membrane,intercalated disc,membrane,lamellipodium,filopodium,neuromuscular junction,cleavage furrow,integrin alpha5-beta1 complex,integrin alphav-beta1 complex,myelin sheath abaxonal region,sarcolemma,melanosome,dendritic spine,membrane raft,perinuclear region of cytoplasm,recycl…	C-X3-C chemokine binding,magnesium ion binding,virus receptor activity,fibronectin binding,protease binding,actin binding,integrin binding,calcium ion binding,protein binding,coreceptor activity,macromolecular complex binding,cadherin binding,protein heterodimerization activity,cell adhesion molecule binding,collagen binding involved in cell-matrix adhesion,integrin binding involved in cell-matri…	transforming growth factor beta receptor signaling pathway,stress fiber assembly,calcium-independent cell-matrix adhesion,positive regulation of apoptotic process,positive regulation of glutamate uptake involved in transmission of nerve impulse,regulation of inward rectifier potassium channel activity,Requires Ontology,G1/S transition of mitotic cell cycle,establishment of mitotic spindle orienta…
SC / 11B	Q16181	Q16181	-0.501695	0.501695	1.26613e-05	0.000224225	12	Q16181	SEPTIN7	Septin-7	SEPT7_HUMAN	21	-29.3724	0.706276	SC	11B	apical plasma membrane,kinetochore,stress fiber,nucleus,spindle,cytosol,axoneme,midbody,cleavage furrow,extracellular exosome,sperm annulus,Requires Ontology,septin complex,cell division site,microtubule cytoskeleton,septin ring	structural molecule activity,protein binding,GTP binding,identical protein binding,cadherin binding,GTPase activity,binding, bridging	spermatogenesis,regulation of embryonic cell shape,cell differentiation,cilium morphogenesis,positive regulation of nonmotile primary cilium assembly,cytoskeleton-dependent cytokinesis
SC / 11B	Q9BUE6	Q9BUE6	0.685233	0.685233	1.27436e-05	0.000224613	12	Q9BUE6	ISCA1	Iron-sulfur cluster assembly 1 homolog, mitochondrial	ISCA1_HUMAN	5	60.7961	1.60796	SC	11B	mitochondrial matrix,mitochondrion,cytoplasm	protein binding,metal ion binding,2 iron, 2 sulfur cluster binding	protein maturation by iron-sulfur cluster transfer,iron-sulfur cluster assembly
SC / 11B	Q8IYB5	Q8IYB5	-0.820652	0.820652	1.27765e-05	0.000224662	12	Q8IYB5	SMAP1	Stromal membrane-associated protein 1	SMAP1_HUMAN	5	-43.3814	0.566186	SC	11B	plasma membrane,cytoplasm	clathrin binding,metal ion binding,GTPase activator activity	positive regulation of erythrocyte differentiation,regulation of clathrin-dependent endocytosis
SC / 11B	P10301	P10301	1.24294	1.24294	1.288e-05	0.000225479	12	P10301	RRAS	Ras-related protein R-Ras	RRAS_HUMAN	10	136.681	2.36681	SC	11B	plasma membrane,focal adhesion,extracellular exosome	GTPase activity,protein binding,GDP binding,macromolecular complex binding,GTP binding	leukocyte differentiation,Ras protein signal transduction,positive regulation of endothelial cell migration,Schwann cell migration,positive regulation of angiogenesis,regulation of protein kinase B signaling,face morphogenesis,regulation of ERK1 and ERK2 cascade,negative regulation of Schwann cell migration,positive regulation of endothelial cell-matrix adhesion via fibronectin,positive regulatio…
SC / 11B	Q6PGP7	Q6PGP7	-0.491216	0.491216	1.2935e-05	0.000225846	12	Q6PGP7	SKIC3	Superkiller complex protein 3	SKI3_HUMAN	38	-28.8575	0.711425	SC	11B	nucleus,nucleoplasm,cytoplasm,cytosol,euchromatin,Ski complex	protein binding	nuclear-transcribed mRNA catabolic process, 3'-5' exonucleolytic nonsense-mediated decay,rescue of stalled ribosome,nuclear-transcribed mRNA catabolic process, exonucleolytic, 3'-5'
SC / 6C	P23634	P23634	0.731898	0.731898	1.29697e-05	0.000225922	12	P23634	ATP2B4	Plasma membrane calcium-transporting ATPase 4	AT2B4_HUMAN	23	66.0822	1.66082	SC	6C	plasma membrane,caveola,membrane,basolateral plasma membrane,Z disc,T-tubule,sperm flagellum,membrane raft,presynaptic active zone membrane,sperm principal piece,glutamatergic synapse,macromolecular complex,intracellular membrane-bounded organelle	calcium-transporting ATPase activity,protein binding,calmodulin binding,ATP binding,calcium ion transmembrane transporter activity,ATPase activity,sodium channel regulator activity,protein kinase binding,protein phosphatase 2B binding,nitric-oxide synthase inhibitor activity,metal ion binding,nitric-oxide synthase binding,scaffold protein binding,PDZ domain binding	neural retina development,regulation of transcription from RNA polymerase II promoter,cellular calcium ion homeostasis,spermatogenesis,negative regulation of gene expression,negative regulation of nitric oxide mediated signal transduction,urinary bladder smooth muscle contraction,negative regulation of angiogenesis,hippocampus development,flagellated sperm motility,positive regulation of peptidyl…
SC / 11B	Q05193	Q05193	-0.881816	0.881816	1.30555e-05	0.000226219	12	Q05193	DNM1	Dynamin-1	DYN1_HUMAN	16	-45.7316	0.542684	SC	11B	photoreceptor inner segment,plasma membrane,clathrin-coated pit,endocytic vesicle,chromaffin granule,cell projection,extracellular exosome,Requires Ontology,presynapse,presynaptic endocytic zone membrane,glutamatergic synapse,membrane coat,synapse,cytoplasm,microtubule	RNA binding,GTPase activity,protein binding,GTP binding,phosphatidylinositol-4,5-bisphosphate binding,phosphatidylinositol-3,4,5-trisphosphate binding,GDP binding,protein kinase binding,identical protein binding,protein homodimerization activity,protein self-association,microtubule binding	endocytosis,receptor-mediated endocytosis,endosome organization,synaptic vesicle budding from presynaptic endocytic zone membrane,modulation of synaptic transmission,protein homooligomerization,protein homotetramerization,regulation of vesicle size,clathrin coat assembly involved in endocytosis,vesicle scission,receptor internalization
SC / 11B	Q9H0Z9	Q9H0Z9	-1.22654	1.22654	1.30234e-05	0.000226219	12	Q9H0Z9	RBM38	RNA-binding protein 38	RBM38_HUMAN	7	-57.2658	0.427342	SC	11B	cytosol,nucleus	RNA binding,protein binding,mRNA 3'-UTR binding	mRNA processing,cell cycle,RNA splicing,regulation of myotube differentiation,cell differentiation,regulation of RNA splicing
SC / 11B	Q9NNW5	Q9NNW5	-0.560148	0.560148	1.3078e-05	0.000226219	12	Q9NNW5	WDR6	tRNA (34-2'-O)-methyltransferase regulator WDR6	WDR6_HUMAN	18	-32.1767	0.678233	SC	11B	COP9 signalosome,cytoplasm,cytosol,plasma membrane	tRNA binding,RNA binding,protein binding,enzyme regulator activity	G1 to G0 transition,wobble position ribose methylation,negative regulation of cell proliferation,negative regulation of autophagy,tRNA methylation
SC / 11B	P08294	P08294	2.6514	2.6514	1.31673e-05	0.00022671	12	P08294	SOD3	Extracellular superoxide dismutase [Cu-Zn]	SODE_HUMAN	4	528.278	6.28278	SC	11B	Requires Ontology,extracellular region,extracellular space,Golgi lumen,extracellular exosome	protein binding,heparin binding,binding, bridging,superoxide dismutase activity,copper ion binding	response to hypoxia,response to copper ion,Requires Ontology,removal of superoxide radicals
SC / 6C	Q9NVH6	Q9NVH6	0.323573	0.323573	1.31636e-05	0.00022671	12	Q9NVH6	TMLHE	Trimethyllysine dioxygenase, mitochondrial	TMLH_HUMAN	6	25.1426	1.25143	SC	6C	mitochondrion,mitochondrial matrix	iron ion binding,trimethyllysine dioxygenase activity	carnitine biosynthetic process
SC / 11B	Q6IA86	Q6IA86	-0.498436	0.498436	1.32383e-05	0.000227406	12	Q6IA86	ELP2	Elongator complex protein 2	ELP2_HUMAN	16	-29.2126	0.707874	SC	11B	nucleoplasm,cytoplasm,cytosol,Elongator holoenzyme complex,transcription elongation factor complex	RNA polymerase II core binding,protein kinase binding	tRNA wobble uridine modification,regulation of transcription from RNA polymerase II promoter,transcription elongation from RNA polymerase II promoter,regulation of translation,regulation of JAK-STAT cascade
SC / 6C	P08294	P08294	1.41888	1.41888	1.32739e-05	0.000227441	12	P08294	SOD3	Extracellular superoxide dismutase [Cu-Zn]	SODE_HUMAN	4	167.377	2.67377	SC	6C	Requires Ontology,extracellular region,extracellular space,Golgi lumen,extracellular exosome	protein binding,heparin binding,binding, bridging,superoxide dismutase activity,copper ion binding	response to hypoxia,response to copper ion,Requires Ontology,removal of superoxide radicals
SC / 11B	P20290	P20290	-0.882805	0.882805	1.33298e-05	0.000227441	12	P20290	BTF3	Transcription factor BTF3	BTF3_HUMAN	7	-45.7688	0.542312	SC	11B	nucleus,cytoplasm,cytosol,nascent polypeptide-associated complex	RNA binding,protein binding	in utero embryonic development,protein transport,Requires Ontology
SC / 11B	P49903	P49903	-0.833044	0.833044	1.33321e-05	0.000227441	12	P49903	SEPHS1	Selenide, water dikinase 1	SPS1_HUMAN	10	-43.8657	0.561343	SC	11B	plasma membrane,nuclear membrane,cytoplasm	protein binding,ATP binding,GTP binding,identical protein binding,metal ion binding,selenide, water dikinase activity	phosphorylation,protein modification process,selenocysteine biosynthetic process
SC / 11B	O14734	O14734	0.27086	0.27086	1.34559e-05	0.000228504	12	O14734	ACOT8	Acyl-coenzyme A thioesterase 8	ACOT8_HUMAN	13	20.6527	1.20653	SC	11B	peroxisomal matrix,cytosol	long-chain acyl-CoA hydrolase activity,acetyl-CoA hydrolase activity,succinyl-CoA hydrolase activity,protein binding,CoA hydrolase activity,choloyl-CoA hydrolase activity,acyl-CoA hydrolase activity,acetoacetyl-CoA hydrolase activity,hydroxymethylglutaryl-CoA hydrolase activity,carboxylic ester hydrolase activity,medium-chain acyl-CoA hydrolase activity	acyl-CoA metabolic process,bile acid biosynthetic process,peroxisome fission,fatty acid beta-oxidation using acyl-CoA oxidase,alpha-linolenic acid metabolic process,dicarboxylic acid catabolic process,negative regulation of CD4 biosynthetic process,fatty acid catabolic process
SC / 11B	Q14527	Q14527	-0.527226	0.527226	1.34474e-05	0.000228504	12	Q14527	HLTF	Helicase-like transcription factor	HLTF_HUMAN	36	-30.6113	0.693887	SC	11B	nucleoplasm,nucleolus,cytoplasm,plasma membrane,membrane,nuclear matrix,RNA polymerase II transcription factor complex,nucleus	DNA binding,RNA binding,helicase activity,protein binding,ATP binding,zinc ion binding,hydrolase activity, acting on acid anhydrides, in phosphorus-containing anhydrides,ubiquitin protein ligase binding,ubiquitin protein ligase activity,Requires Ontology,DNA-dependent ATPase activity	chromatin remodeling,protein ubiquitination,mRNA transcription from RNA polymerase II promoter,positive regulation of transcription from RNA polymerase II promoter,regulation of neurogenesis,DNA repair
SC / 11B	P29401	P29401	-0.680011	0.680011	1.35085e-05	0.000228663	12	P29401	TKT	Transketolase	TKT_HUMAN	28	-37.584	0.62416	SC	11B	nucleoplasm,peroxisome,cytosol,nuclear body,vesicle,extracellular exosome,endoplasmic reticulum membrane	magnesium ion binding,transketolase activity,calcium ion binding,protein binding,protein homodimerization activity,thiamine pyrophosphate binding	pentose-phosphate shunt,pentose-phosphate shunt, non-oxidative branch,regulation of growth,glyceraldehyde-3-phosphate biosynthetic process,xylulose 5-phosphate biosynthetic process
SC / 11B	Q92545	Q92545	0.303814	0.303814	1.35267e-05	0.000228663	12	Q92545	TMEM131	Transmembrane protein 131	TM131_HUMAN	27	23.4403	1.2344	SC	11B	cellular_component,membrane	molecular_function	biological_process
SC / 11B	O15027	O15027	-0.49353	0.49353	1.35995e-05	0.000229372	12	O15027	SEC16A	Protein transport protein Sec16A	SC16A_HUMAN	54	-28.9715	0.710285	SC	11B	Golgi membrane,endoplasmic reticulum membrane,cytosol,organelle membrane,perinuclear region of cytoplasm,endoplasmic reticulum exit site,ER to Golgi transport vesicle membrane	protein binding	ER to Golgi vesicle-mediated transport,Golgi to plasma membrane transport,autophagy,endoplasmic reticulum organization,substantia nigra development,protein exit from endoplasmic reticulum,response to endoplasmic reticulum stress,COPII vesicle coating,protein stabilization,protein localization to endoplasmic reticulum exit site,protein localization to plasma membrane,Golgi organization
SC / 11B	Q9Y4X5	Q9Y4X5	-0.546742	0.546742	1.37249e-05	0.000230963	12	Q9Y4X5	ARIH1	E3 ubiquitin-protein ligase ARIH1	ARI1_HUMAN	10	-31.5436	0.684564	SC	11B	Cul2-RING ubiquitin ligase complex,SCF ubiquitin ligase complex,Cul3-RING ubiquitin ligase complex,Cul4A-RING E3 ubiquitin ligase complex,nucleoplasm,cytoplasm,cytosol,Cajal body,nuclear body,Lewy body,ubiquitin ligase complex,nucleus	ubiquitin-protein transferase activity,protein binding,zinc ion binding,ubiquitin-like protein transferase activity,ubiquitin conjugating enzyme binding,ubiquitin protein ligase binding,ubiquitin protein ligase activity	ubiquitin-dependent protein catabolic process,protein ubiquitination,PKR signal transduction,protein polyubiquitination
SC / 11B	P11172	P11172	-0.490868	0.490868	1.38049e-05	0.00023127	12	P11172	UMPS	Uridine 5'-monophosphate synthase	UMPS_HUMAN	18	-28.8403	0.711597	SC	11B	nucleus,cytoplasm,cytosol	orotate phosphoribosyltransferase activity,orotidine-5'-phosphate decarboxylase activity	'de novo' pyrimidine nucleobase biosynthetic process,UMP biosynthetic process,UDP biosynthetic process,female pregnancy,lactation,'de novo' UMP biosynthetic process,cellular response to xenobiotic stimulus,pyrimidine nucleobase biosynthetic process
SC / 11B	Q6N043	Q6N043	0.237173	0.237173	1.38053e-05	0.00023127	12	Q6N043	ZNF280D	Zinc finger protein 280D	Z280D_HUMAN	20	17.8681	1.17868	SC	11B	nucleus	metal ion binding,RNA polymerase II transcription factor activity, sequence-specific DNA binding,RNA polymerase II core promoter proximal region sequence-specific DNA binding	regulation of transcription from RNA polymerase II promoter,regulation of transcription, DNA-templated
SC / 11B	Q5TGY3	Q5TGY3	0.578047	0.578047	1.38603e-05	0.000231669	12	Q5TGY3	AHDC1	Transcription factor Gibbin	AHDC1_HUMAN	43	49.2827	1.49283	SC	11B	nucleus,chromosome	transcription factor activity, sequence-specific DNA binding,protein binding,Requires Ontology	mesoderm formation,regulation of transcription, DNA-templated,cell differentiation,skin morphogenesis
SC / 11B	Q8IXM6	Q8IXM6	0.373813	0.373813	1.39069e-05	0.000231927	12	Q8IXM6	NRM	Nurim	NRM_HUMAN	6	29.5773	1.29577	SC	11B	nuclear envelope,nuclear inner membrane,membrane,nuclear membrane	molecular_function,protein binding	biological_process
SC / 11B	Q9H299	Q9H299	-0.601618	0.601618	1.41378e-05	0.00023525	12	Q9H299	SH3BGRL3	SH3 domain-binding glutamic acid-rich-like protein 3	SH3L3_HUMAN	5	-34.0985	0.659015	SC	11B	cytosol,nuclear body,ruffle membrane,extracellular exosome,cytoplasm	glutathione transferase activity,protein binding	cytoskeleton organization
SC / 11B	O43670	O43670	-0.566002	0.566002	1.44044e-05	0.000239151	12	O43670	ZNF207	BUB3-interacting and GLEBS motif-containing protein ZNF207	ZN207_HUMAN	9	-32.4514	0.675486	SC	11B	kinetochore,nucleus,nucleoplasm,nucleolus,cytoplasm,spindle,microtubule,spindle matrix	DNA binding,RNA binding,protein binding,microtubule binding,heparin binding,metal ion binding	mitotic sister chromatid segregation,microtubule bundle formation,mitotic spindle assembly checkpoint,attachment of spindle microtubules to kinetochore,microtubule polymerization,protein stabilization,cell division,regulation of chromosome segregation,mitotic spindle assembly
SC / 11B	P20742	P20742	2.1864	2.1864	1.449e-05	0.000240038	12	P20742	PZP	Pregnancy zone protein	PZP_HUMAN	2	355.169	4.55169	SC	11B	Requires Ontology,extracellular region,extracellular exosome,blood microparticle,extracellular space	endopeptidase inhibitor activity,serine-type endopeptidase inhibitor activity,protease binding	female pregnancy
SC / 11B	P01130	P01130	0.746838	0.746838	1.46873e-05	0.00024169	12	P01130	LDLR	Low-density lipoprotein receptor	LDLR_HUMAN	18	67.8111	1.67811	SC	11B	lysosome,early endosome,late endosome,Golgi apparatus,plasma membrane,clathrin-coated pit,external side of plasma membrane,cell surface,endosome membrane,membrane,basolateral plasma membrane,clathrin-coated endocytic vesicle membrane,endolysosome membrane,somatodendritic compartment,apical part of cell,sorting endosome,PCSK9-LDLR complex,low-density lipoprotein particle,receptor complex	beta-amyloid binding,virus receptor activity,protease binding,low-density lipoprotein receptor activity,calcium ion binding,protein binding,low-density lipoprotein particle binding,very-low-density lipoprotein particle receptor activity,clathrin heavy chain binding,identical protein binding,binding, bridging,lipoprotein particle binding	negative regulation of receptor recycling,lipid metabolic process,endocytosis,receptor-mediated endocytosis,phagocytosis,long-term memory,cholesterol metabolic process,positive regulation of gene expression,negative regulation of gene expression,positive regulation of triglyceride biosynthetic process,regulation of phosphatidylcholine catabolic process,negative regulation of low-density lipoprote…
SC / 11B	Q15181	Q15181	-1.06978	1.06978	1.46795e-05	0.00024169	12	Q15181	PPA1	Inorganic pyrophosphatase	IPYR_HUMAN	17	-52.3608	0.476392	SC	11B	cytoplasm,cytosol,extracellular exosome	magnesium ion binding,inorganic diphosphatase activity	phosphate-containing compound metabolic process
SC / 11B	Q9BYD3	Q9BYD3	0.638019	0.638019	1.48791e-05	0.000242699	12	Q9BYD3	MRPL4	Large ribosomal subunit protein uL4m	RM04_HUMAN	12	55.6191	1.55619	SC	11B	mitochondrion,mitochondrial inner membrane,mitochondrial large ribosomal subunit	RNA binding,protein binding,structural constituent of ribosome	mitochondrial translation
SC / 11B	Q9NTJ5	Q9NTJ5	0.507095	0.507095	1.48566e-05	0.000242699	12	Q9NTJ5	SACM1L	Phosphatidylinositol-3-phosphatase SAC1	SAC1_HUMAN	19	42.1186	1.42119	SC	11B	Golgi membrane,endoplasmic reticulum membrane,Golgi apparatus,Requires Ontology,endoplasmic reticulum	phosphatidylinositol-3-phosphatase activity,protein binding,phosphatase activity,phosphatidylinositol phosphate 4-phosphatase activity,phosphatidylinositol-4-phosphate phosphatase activity	phosphatidylinositol biosynthetic process,phosphatidylinositol dephosphorylation
SC / 11B	Q9Y5A9	Q9Y5A9	-0.516041	0.516041	1.47836e-05	0.000242699	12	Q9Y5A9	YTHDF2	YTH domain-containing family protein 2	YTHD2_HUMAN	12	-30.0712	0.699288	SC	11B	cytoplasmic mRNA processing body,nucleus,cytoplasm,cytosol,cytoplasmic stress granule,centriolar satellite,cytoplasmic ribonucleoprotein granule	RNA binding,protein binding,Requires Ontology,N6-methyladenosine-containing RNA binding,mRNA binding	positive regulation of translational initiation,oocyte maturation,mRNA catabolic process,humoral immune response,cell cycle,gamete generation,spermatogonial cell division,regulation of cell adhesion,stress granule assembly,regulation of mRNA stability,innate immune response,negative regulation of Notch signaling pathway,embryonic morphogenesis,regulation of neurogenesis,negative regulation of typ…
SC / 11B	Q86TI2	Q86TI2	-0.604372	0.604372	1.50384e-05	0.000244226	12	Q86TI2	DPP9	Dipeptidyl peptidase 9	DPP9_HUMAN	15	-34.2242	0.657758	SC	11B	cytosol,nucleus,microtubule,cell leading edge	aminopeptidase activity,protein binding,serine-type peptidase activity,dipeptidyl-peptidase activity,identical protein binding	pyroptosis,negative regulation of programmed cell death,proteolysis
SC / 11B	O75882	O75882	0.47239	0.47239	1.51056e-05	0.000244251	12	O75882	ATRN	Attractin	ATRN_HUMAN	17	38.7406	1.38741	SC	11B	extracellular space,plasma membrane,extracellular exosome,Golgi apparatus	carbohydrate binding,signaling receptor activity	inflammatory response,cerebellum development,regulation of multicellular organism growth,myelination,pigmentation
SC / 6C	Q08J23	Q08J23	-0.46943	0.46943	1.52418e-05	0.00024567	12	Q08J23	NSUN2	RNA cytosine C(5)-methyltransferase NSUN2	NSUN2_HUMAN	43	-27.775	0.72225	SC	6C	nucleoplasm,nucleolus,cytoplasm,mitochondrion,spindle,chromatoid body,extracellular exosome,nucleus	RNA binding,tRNA (cytosine-5-)-methyltransferase activity,Requires Ontology,tRNA binding	in utero embryonic development,tRNA modification,spermatid development,regulation of mRNA export from nucleus,tRNA methylation,meiotic cell cycle checkpoint,tRNA stabilization,hair follicle maturation,cell division,mRNA methylation,regulation of stem cell differentiation
SC / 6C	Q6V0I7	Q6V0I7	0.495171	0.495171	1.52594e-05	0.00024567	12	Q6V0I7	FAT4	Protocadherin Fat 4	FAT4_HUMAN	49	40.9488	1.40949	SC	6C	plasma membrane,extracellular exosome	calcium ion binding,protein binding	homophilic cell adhesion via plasma membrane adhesion molecules,heterophilic cell-cell adhesion via plasma membrane cell adhesion molecules,cerebral cortex development,neurogenesis,hippo signaling,cell-cell adhesion
SC / 11B	Q13085	Q13085	-0.336643	0.336643	1.53127e-05	0.000245939	12	Q13085	ACACA	Acetyl-CoA carboxylase 1	ACACA_HUMAN	51	-20.8118	0.791882	SC	11B	fibrillar center,cytosol,actin cytoskeleton,mitochondrion	acetyl-CoA carboxylase activity,protein binding,ATP binding,identical protein binding,metal ion binding	tissue homeostasis,acetyl-CoA metabolic process,fatty acid biosynthetic process,protein metabolic process,fatty-acyl-CoA biosynthetic process,protein homotetramerization,lipid homeostasis,cellular response to prostaglandin E stimulus,malonyl-CoA biosynthetic process
SC / 11B	Q14203	Q14203	-0.513637	0.513637	1.53423e-05	0.000245939	12	Q14203	DCTN1	Dynactin subunit 1	DCTN1_HUMAN	53	-29.9545	0.700455	SC	11B	cell cortex,retromer complex,kinetochore,spindle pole,nuclear envelope,cytoplasm,centrosome,centriole,spindle,cytosol,microtubule,microtubule cytoskeleton,membrane,cell leading edge,microtubule plus-end,ciliary basal body,neuron projection,neuronal cell body,intercellular bridge,mitotic spindle,cell cortex region,microtubule associated complex,dynein complex,Requires Ontology,axon	protein binding,microtubule binding,tubulin binding,protein kinase binding,tau protein binding	axonal transport,establishment of mitotic spindle orientation,mitotic cell cycle,nervous system development,neuromuscular junction development,centriole-centriole cohesion,ventral spinal cord development,positive regulation of microtubule polymerization,melanosome transport,microtubule anchoring at centrosome,retrograde transport, endosome to Golgi,neuromuscular process,nuclear envelope disassemb…
SC / 11B	P60174	P60174	-1.02146	1.02146	1.54545e-05	0.000247205	12	P60174	TPI1	Triosephosphate isomerase	TPIS_HUMAN	16	-50.7383	0.492617	SC	11B	extracellular space,nucleus,cytosol,extracellular exosome	triose-phosphate isomerase activity,protein binding,methylglyoxal synthase activity,ubiquitin protein ligase binding,protein homodimerization activity	gluconeogenesis,methylglyoxal biosynthetic process,glyceraldehyde-3-phosphate biosynthetic process,canonical glycolysis,glycerol catabolic process,glycolytic process
SC / 11B	O15116	O15116	-0.627274	0.627274	1.56966e-05	0.000250003	12	O15116	LSM1	U6 snRNA-associated Sm-like protein LSm1	LSM1_HUMAN	2	-35.2602	0.647398	SC	11B	nucleus,cytoplasm,cytosol,axon,dendrite,neuronal cell body,messenger ribonucleoprotein complex,cytoplasmic mRNA processing body,Lsm1-7-Pat1 complex	RNA binding,mRNA binding,protein binding,pre-mRNA binding	RNA splicing, via transesterification reactions,mRNA processing,RNA splicing,stem cell population maintenance,neuron differentiation,negative regulation of neuron differentiation,histone mRNA catabolic process,deadenylation-dependent decapping of nuclear-transcribed mRNA
SC / 11B	Q9UBT2	Q9UBT2	-0.862534	0.862534	1.58076e-05	0.000251232	12	Q9UBT2	UBA2	SUMO-activating enzyme subunit 2	SAE2_HUMAN	27	-45.0014	0.549986	SC	11B	nucleoplasm,SUMO activating enzyme complex,cytoplasm	SUMO activating enzyme activity,magnesium ion binding,protein binding,ATP binding,transferase activity,SUMO binding,small protein activating enzyme binding,ubiquitin-like protein conjugating enzyme binding,protein heterodimerization activity	protein sumoylation,positive regulation of protein sumoylation
SC / 11B	Q9H9Q2	Q9H9Q2	-0.674117	0.674117	1.59067e-05	0.000252269	12	Q9H9Q2	COPS7B	COP9 signalosome complex subunit 7b	CSN7B_HUMAN	10	-37.3284	0.626716	SC	11B	nucleus,nucleoplasm,cytoplasm,cytosol,COP9 signalosome	protein binding	protein deneddylation,COP9 signalosome assembly,regulation of protein neddylation
SC / 11B	Q32P28	Q32P28	0.726704	0.726704	1.59744e-05	0.000252804	12	Q32P28	P3H1	Prolyl 3-hydroxylase 1	P3H1_HUMAN	24	65.4855	1.65485	SC	11B	Requires Ontology,endoplasmic reticulum,endoplasmic reticulum lumen,membrane,extracellular exosome,macromolecular complex	collagen binding,molecular_function,iron ion binding,protein binding,procollagen-proline 3-dioxygenase activity,L-ascorbic acid binding	protein folding,negative regulation of cell proliferation,positive regulation of neuron projection development,protein hydroxylation,collagen metabolic process,regulation of protein secretion,protein stabilization,bone development,chaperone-mediated protein folding,negative regulation of post-translational protein modification
SC / 11B	O75521	O75521	0.798403	0.798403	1.60937e-05	0.000254151	12	O75521	ECI2	Enoyl-CoA delta isomerase 2	ECI2_HUMAN	15	73.9175	1.73918	SC	11B	mitochondrion,peroxisome,peroxisomal matrix,cytosol,membrane,intracellular membrane-bounded organelle	fatty-acyl-CoA binding,protein binding,dodecenoyl-CoA delta-isomerase activity	fatty acid beta-oxidation
SC / 11B	Q14938	Q14938	0.448092	0.448092	1.61654e-05	0.000254742	12	Q14938	NFIX	Nuclear factor 1 X-type	NFIX_HUMAN	11	36.4235	1.36423	SC	11B	chromatin,nucleus	RNA polymerase II transcription factor activity, sequence-specific DNA binding,transcription factor activity, sequence-specific DNA binding,protein binding,sequence-specific double-stranded DNA binding,RNA polymerase II core promoter proximal region sequence-specific DNA binding	negative regulation of transcription from RNA polymerase II promoter,DNA replication,transcription from RNA polymerase II promoter,positive regulation of transcription from RNA polymerase II promoter,regulation of transcription from RNA polymerase II promoter
SC / 6C	O15031	O15031	0.359321	0.359321	1.63236e-05	0.000256149	12	O15031	PLXNB2	Plexin-B2	PLXB2_HUMAN	48	28.2822	1.28282	SC	6C	plasma membrane,cell surface,extracellular exosome,semaphorin receptor complex	protein binding,semaphorin receptor activity	neural tube closure,regulation of protein phosphorylation,homophilic cell adhesion via plasma membrane adhesion molecules,neuroblast proliferation,brain development,regulation of cell shape,positive regulation of neuron projection development,regulation of GTPase activity,positive regulation of translation,semaphorin-plexin signaling pathway,excitatory synapse assembly,regulation of neuron migrat…
SC / 11B	P50395	P50395	-0.642144	0.642144	1.63073e-05	0.000256149	12	P50395	GDI2	Rab GDP dissociation inhibitor beta	GDIB_HUMAN	33	-35.924	0.64076	SC	11B	extracellular region,cytoplasm,Golgi apparatus,cytosol,focal adhesion,membrane,vesicle,secretory granule lumen,azurophil granule lumen,synapse,extracellular exosome	RNA binding,GTPase activator activity,protein binding,small GTPase binding,Rab GDP-dissociation inhibitor activity	signal transduction,small GTPase mediated signal transduction,protein transport,negative regulation of cilium assembly,negative regulation of protein localization to cilium,vesicle-mediated transport
SC / 11B	Q7L2H7	Q7L2H7	-0.710233	0.710233	1.64272e-05	0.000256154	12	Q7L2H7	EIF3M	Eukaryotic translation initiation factor 3 subunit M	EIF3M_HUMAN	15	-38.8779	0.611221	SC	11B	cytosol,eukaryotic translation initiation factor 3 complex,eukaryotic 43S preinitiation complex,eukaryotic 48S preinitiation complex,eukaryotic translation initiation factor 3 complex, eIF3m	translation initiation factor activity,protein binding,translation initiation factor binding	formation of cytoplasmic translation initiation complex,translational initiation,cytoplasmic translational initiation
SC / 11B	Q9HAU4	Q9HAU4	-0.621626	0.621626	1.64034e-05	0.000256154	12	Q9HAU4	SMURF2	E3 ubiquitin-protein ligase SMURF2	SMUF2_HUMAN	11	-35.0062	0.649938	SC	11B	nucleus,nucleoplasm,cytosol,plasma membrane,nuclear speck,membrane raft,ubiquitin ligase complex,cytoplasm	ubiquitin-protein transferase activity,protein binding,identical protein binding,SMAD binding,ubiquitin protein ligase activity	negative regulation of transcription from RNA polymerase II promoter,ubiquitin-dependent protein catabolic process,protein ubiquitination,regulation of transforming growth factor beta receptor signaling pathway,negative regulation of transforming growth factor beta receptor signaling pathway,negative regulation of BMP signaling pathway,negative regulation of transcription, DNA-templated,Wnt signa…
SC / 11B	P31153	P31153	-0.887849	0.887849	1.65669e-05	0.000256837	12	P31153	MAT2A	S-adenosylmethionine synthase isoform type-2	METK2_HUMAN	15	-45.9581	0.540419	SC	11B	cytosol,methionine adenosyltransferase complex	methionine adenosyltransferase activity,protein binding,ATP binding,small molecule binding,identical protein binding,metal ion binding	S-adenosylmethionine biosynthetic process,one-carbon metabolic process,protein hexamerization,protein heterooligomerization,cellular response to leukemia inhibitory factor
SC / 11B	P31948	P31948	-0.542328	0.542328	1.66782e-05	0.000256837	12	P31948	STIP1	Stress-induced-phosphoprotein 1	STIP1_HUMAN	36	-31.3338	0.686662	SC	11B	nucleus,Golgi apparatus,cytosol,Requires Ontology,macromolecular complex	RNA binding,protein binding,Hsp90 protein binding	cellular response to interleukin-7
SC / 11B	P40818	P40818	-0.512093	0.512093	1.667e-05	0.000256837	12	P40818	USP8	Ubiquitin carboxyl-terminal hydrolase 8	UBP8_HUMAN	21	-29.8796	0.701204	SC	11B	cytosol,nucleus,cytoplasm,early endosome,endosome membrane,midbody,glutamatergic synapse,dendritic spine,postsynaptic density	cysteine-type endopeptidase activity,thiol-dependent ubiquitin-specific protease activity,protein binding,SH3 domain binding,cadherin binding,Lys63-specific deubiquitinase activity,Lys48-specific deubiquitinase activity	mitotic cytokinesis,protein deubiquitination,proteolysis,regulation of protein stability,regulation of protein localization,protein K63-linked deubiquitination,protein K48-linked deubiquitination,cellular response to dexamethasone stimulus,positive regulation of canonical Wnt signaling pathway,regulation of protein catabolic process at postsynapse, modulating synaptic transmission,negative regula…
SC / 11B	Q92508	Q92508	0.652716	0.652716	1.66507e-05	0.000256837	12	Q92508	PIEZO1	Piezo-type mechanosensitive ion channel component 1	PIEZ1_HUMAN	32	57.2125	1.57212	SC	11B	endoplasmic reticulum,endoplasmic reticulum membrane,plasma membrane,lamellipodium membrane,endoplasmic reticulum-Golgi intermediate compartment membrane	cation channel activity,protein binding,mechanically-gated ion channel activity	cation transport,positive regulation of myotube differentiation,positive regulation of integrin activation,positive regulation of cell-cell adhesion mediated by integrin,cation transmembrane transport,cellular response to mechanical stimulus,detection of mechanical stimulus,regulation of membrane potential
SC / 11B	Q9UBE0	Q9UBE0	-0.951052	0.951052	1.66242e-05	0.000256837	12	Q9UBE0	SAE1	SUMO-activating enzyme subunit 1	SAE1_HUMAN	17	-48.2745	0.517255	SC	11B	nucleus,nucleoplasm,SUMO activating enzyme complex,cytoplasm	SUMO activating enzyme activity,ubiquitin activating enzyme activity,protein binding,enzyme activator activity,ATP-dependent protein binding,small protein activating enzyme binding,protein heterodimerization activity	protein ubiquitination,protein sumoylation,positive regulation of protein sumoylation,positive regulation of protein targeting to mitochondrion
SC / 11B	Q96PZ0	Q96PZ0	-0.652698	0.652698	1.67322e-05	0.000257137	12	Q96PZ0	PUS7	Pseudouridylate synthase 7 homolog	PUS7_HUMAN	26	-36.391	0.63609	SC	11B	nucleus	RNA binding,pseudouridine synthase activity,enzyme binding	mRNA processing,RNA splicing,negative regulation of translation,tRNA pseudouridine synthesis,regulation of hematopoietic stem cell differentiation,mRNA pseudouridine synthesis,regulation of mesoderm development,pseudouridine synthesis
SC / 11B	P23588	P23588	-0.799625	0.799625	1.68935e-05	0.000257887	12	P23588	EIF4B	Eukaryotic translation initiation factor 4B	IF4B_HUMAN	20	-42.5501	0.574499	SC	11B	cytosol,eukaryotic translation initiation factor 4F complex	RNA binding,translation initiation factor activity,protein binding	translational initiation,regulation of translational initiation
SC / 11B	Q16352	Q16352	0.76665	0.76665	1.69197e-05	0.000257887	12	Q16352	INA	Alpha-internexin	AINX_HUMAN	20	70.1315	1.70131	SC	11B	extracellular space,neurofilament,cytoplasmic ribonucleoprotein granule,Requires Ontology,cytoplasm,intermediate filament	structural constituent of cytoskeleton,protein binding,Requires Ontology	substantia nigra development,cell differentiation,neurofilament cytoskeleton organization,Requires Ontology,cellular response to leukemia inhibitory factor,intermediate filament organization
SC / 11B	Q16739	Q16739	0.829408	0.829408	1.69196e-05	0.000257887	12	Q16739	UGCG	Ceramide glucosyltransferase	CEGT_HUMAN	8	77.6956	1.77696	SC	11B	Golgi membrane,membrane	protein binding,ceramide glucosyltransferase activity,Requires Ontology	protein lipidation,glucosylceramide biosynthetic process,glycosphingolipid biosynthetic process,epidermis development,regulation of signal transduction,cell differentiation,keratinocyte differentiation,leptin-mediated signaling pathway,neuron development,establishment of skin barrier,intestinal lipid absorption,cornified envelope assembly
SC / 11B	Q96PE2	Q96PE2	0.470439	0.470439	1.70924e-05	0.000258927	12	Q96PE2	ARHGEF17	Rho guanine nucleotide exchange factor 17	ARHGH_HUMAN	34	38.5531	1.38553	SC	11B	cytosol	guanyl-nucleotide exchange factor activity,protein binding	actin cytoskeleton organization,regulation of small GTPase mediated signal transduction
SC / 11B	Q9H7F0	Q9H7F0	0.679995	0.679995	1.70749e-05	0.000258927	12	Q9H7F0	ATP13A3	Polyamine-transporting ATPase 13A3	AT133_HUMAN	21	60.2135	1.60213	SC	11B	membrane,early endosome membrane,late endosome membrane,recycling endosome membrane	ATP binding,putrescine-importing ATPase activity,ATPase activity, coupled to transmembrane movement of ions, phosphorylative mechanism,ATPase activity,metal ion binding,Requires Ontology,cation-transporting ATPase activity,polyamine transmembrane transporter activity	putrescine transport,cation transmembrane transport,polyamine transmembrane transport,cellular calcium ion homeostasis
SC / 11B	O75396	O75396	0.24913	0.24913	1.71362e-05	0.000259063	12	O75396	SEC22B	Vesicle-trafficking protein SEC22b	SC22B_HUMAN	13	18.849	1.18849	SC	11B	Golgi membrane,endoplasmic reticulum membrane,endoplasmic reticulum-Golgi intermediate compartment,ER to Golgi transport vesicle membrane,transport vesicle,phagocytic vesicle membrane,endoplasmic reticulum-Golgi intermediate compartment membrane,melanosome,SNARE complex	protein binding,SNAP receptor activity	protein transport,positive regulation of protein catabolic process,negative regulation of autophagosome assembly,retrograde vesicle-mediated transport, Golgi to ER,ER to Golgi vesicle-mediated transport,vesicle fusion with Golgi apparatus
SC / 6C	O60518	O60518	-0.453909	0.453909	1.73398e-05	0.000259568	12	O60518	RANBP6	Ran-binding protein 6	RNBP6_HUMAN	24	-26.9938	0.730062	SC	6C	synapse,cytoplasm,nucleus	protein binding,nuclear localization sequence binding,nuclear import signal receptor activity	protein import into nucleus
SC / 11B	P46108	P46108	-0.616288	0.616288	1.73063e-05	0.000259568	12	P46108	CRK	Adapter molecule crk	CRK_HUMAN	10	-34.7653	0.652347	SC	11B	nucleus,cytoplasm,cytosol,plasma membrane,actin cytoskeleton,membrane,neuromuscular junction,extracellular exosome,macromolecular complex	phosphotyrosine binding,insulin-like growth factor receptor binding,protein binding,cytoskeletal protein binding,SH3 domain binding,kinase binding,receptor signaling complex scaffold activity,ubiquitin protein ligase binding,signaling adaptor activity,SH2 domain binding,protein self-association,protein phosphorylated amino acid binding,ephrin receptor binding,scaffold protein binding,protein tyro…	neuron migration,response to yeast,regulation of transcription from RNA polymerase II promoter,lipid metabolic process,cell proliferation,regulation of cell shape,regulation of signal transduction,positive regulation of smooth muscle cell migration,dendrite development,hippocampus development,cerebral cortex development,establishment of cell polarity,actin cytoskeleton organization,regulation of …
SC / 11B	P52888	P52888	-0.657147	0.657147	1.73602e-05	0.000259568	12	P52888	THOP1	Thimet oligopeptidase	THOP1_HUMAN	23	-36.5869	0.634131	SC	11B	cytosol,mitochondrial intermembrane space	metalloendopeptidase activity,protein binding,metal ion binding	protein polyubiquitination,peptide metabolic process,proteolysis
SC / 11B	Q8N3C0	Q8N3C0	-0.561593	0.561593	1.74139e-05	0.000259568	12	Q8N3C0	ASCC3	Activating signal cointegrator 1 complex subunit 3	ASCC3_HUMAN	69	-32.2447	0.677553	SC	11B	cytosolic ribosome,nucleus,nucleoplasm,cytosol,membrane,nuclear speck,DNA repair complex,activating signal cointegrator 1 complex	RNA binding,protein binding,ATP binding,ATPase activity,3'-5' DNA helicase activity	DNA dealkylation involved in DNA repair,cell proliferation,DNA duplex unwinding,ribosome disassembly,rescue of stalled ribosome,ribosome-associated ubiquitin-dependent protein catabolic process
SC / 11B	Q92890	Q92890	-0.78409	0.78409	1.74132e-05	0.000259568	12	Q92890	UFD1	Ubiquitin recognition factor in ER-associated degradation protein 1	UFD1_HUMAN	12	-41.9282	0.580718	SC	11B	nucleus,nucleoplasm,cytosol,VCP-NPL4-UFD1 AAA ATPase complex,UFD1-NPL4 complex	thiol-dependent ubiquitin-specific protease activity,protein binding,K48-linked polyubiquitin binding,polyubiquitin binding	skeletal system development,ubiquitin-dependent protein catabolic process,ERAD pathway,retrograde protein transport, ER to cytosol,negative regulation of type I interferon production,negative regulation of RIG-I signaling pathway,cellular response to misfolded protein
SC / 6C	Q9UP38	Q9UP38	0.649602	0.649602	1.73781e-05	0.000259568	12	Q9UP38	FZD1	Frizzled-1	FZD1_HUMAN	5	56.8735	1.56874	SC	6C	plasma membrane,focal adhesion,cell surface,Wnt signalosome	G-protein coupled receptor activity,receptor binding,frizzled binding,protein binding,Wnt-protein binding,PDZ domain binding,Wnt-activated receptor activity	positive regulation of protein phosphorylation,membranous septum morphogenesis,muscular septum morphogenesis,outflow tract morphogenesis,G-protein coupled receptor signaling pathway,cell-cell signaling,response to xenobiotic stimulus,positive regulation of neuron projection development,neuron differentiation,negative regulation of BMP signaling pathway,autocrine signaling,astrocyte-dopaminergic n…
SC / 11B	O15067	O15067	-0.816928	0.816928	1.76095e-05	0.000260769	12	O15067	PFAS	Phosphoribosylformylglycinamidine synthase	PUR4_HUMAN	29	-43.2351	0.567649	SC	11B	cytosol,extracellular exosome,cytoplasm	phosphoribosylformylglycinamidine synthase activity,ATP binding,metal ion binding	GMP biosynthetic process,'de novo' IMP biosynthetic process,glutamine metabolic process,purine ribonucleoside monophosphate biosynthetic process,response to xenobiotic stimulus,'de novo' AMP biosynthetic process,anterior head development,'de novo' XMP biosynthetic process,purine nucleotide biosynthetic process
SC / 11B	O60343	O60343	-0.697595	0.697595	1.80056e-05	0.000260769	12	O60343	TBC1D4	TBC1 domain family member 4	TBCD4_HUMAN	33	-38.3401	0.616599	SC	11B	cytosol,vesicle	protein binding,GTPase activator activity	vesicle-mediated transport,negative regulation of vesicle fusion,cellular response to insulin stimulus,activation of GTPase activity
SC / 11B	O95630	O95630	-0.634248	0.634248	1.80204e-05	0.000260769	12	O95630	STAMBP	STAM-binding protein	STABP_HUMAN	12	-35.5723	0.644277	SC	11B	nucleus,nucleoplasm,early endosome,cytosol,plasma membrane,cleavage furrow,extracellular exosome,endosome	protein binding,protein domain specific binding,metal ion binding,Lys63-specific deubiquitinase activity,ubiquitinyl hydrolase activity,Requires Ontology	mitotic cytokinesis,protein deubiquitination,proteolysis,JAK-STAT cascade,positive regulation of cell proliferation,negative regulation of Ras protein signal transduction,negative regulation of protein kinase B signaling,Requires Ontology,protein K63-linked deubiquitination
SC / 6C	P12277	P12277	5.88888	5.88888	1.78934e-05	0.000260769	12	P12277	CKB	Creatine kinase B-type	KCRB_HUMAN	19	5825.58	59.2558	SC	6C	mitochondrion,extracellular space,cytosol,plasma membrane,extracellular exosome	creatine kinase activity,protein binding,ATP binding,ubiquitin protein ligase binding	phosphorylation,substantia nigra development,Requires Ontology,phosphocreatine biosynthetic process
SC / 11B	P12277	P12277	5.88264	5.88264	1.7945e-05	0.000260769	12	P12277	CKB	Creatine kinase B-type	KCRB_HUMAN	19	5800.01	59.0001	SC	11B	mitochondrion,extracellular space,cytosol,plasma membrane,extracellular exosome	creatine kinase activity,protein binding,ATP binding,ubiquitin protein ligase binding	phosphorylation,substantia nigra development,Requires Ontology,phosphocreatine biosynthetic process
SC / 11B	P41091	P41091	-0.617816	0.617816	1.79853e-05	0.000260769	12	P41091	EIF2S3	Eukaryotic translation initiation factor 2 subunit 3	IF2G_HUMAN	18	-34.8343	0.651657	SC	11B	nucleus,cytoplasm,cytosol,extracellular exosome,eukaryotic translation initiation factor 2 complex	translation initiation factor activity,GTPase activity,protein binding,GTP binding,translation factor activity, RNA binding,cadherin binding,methionyl-initiator methionine tRNA binding,tRNA binding	cytoplasmic translational initiation,translational initiation,formation of translation preinitiation complex
SC / 6C	P80723	P80723	-0.445335	0.445335	1.77593e-05	0.000260769	12	P80723	BASP1	Brain acid soluble protein 1	BASP1_HUMAN	16	-26.5586	0.734414	SC	6C	COP9 signalosome,nucleus,cytoplasm,cytoskeleton,plasma membrane,nuclear matrix,PML body,nuclear speck,cell junction,growth cone,vesicle,extracellular exosome,chromatin	transcription regulatory region sequence-specific DNA binding,transcription corepressor activity,protein binding,protein domain specific binding	thorax and anterior abdomen determination,gonad development,substantia nigra development,negative regulation of transcription, DNA-templated,mesenchymal to epithelial transition,positive regulation of heart growth,diaphragm development,metanephric mesenchyme development,glomerular visceral epithelial cell differentiation,positive regulation of metanephric ureteric bud development
SC / 11B	Q13325	Q13325	-0.509965	0.509965	1.7832e-05	0.000260769	12	Q13325	IFIT5	Interferon-induced protein with tetratricopeptide repeats 5	IFIT5_HUMAN	14	-29.7761	0.702239	SC	11B	IkappaB kinase complex,cytosol,plasma membrane,actin cytoskeleton,ruffle membrane,apical part of cell	tRNA binding,RNA cap binding,double-stranded DNA binding,RNA binding,single-stranded RNA binding,protein binding,poly(U) RNA binding	positive regulation of I-kappaB kinase/NF-kappaB signaling,negative regulation of viral genome replication,innate immune response,defense response to virus
SC / 11B	Q8WTS6	Q8WTS6	-0.705398	0.705398	1.77137e-05	0.000260769	12	Q8WTS6	SETD7	Histone-lysine N-methyltransferase SETD7	SETD7_HUMAN	6	-38.6727	0.613273	SC	11B	nucleoplasm,chromosome,nucleolus,nucleus	p53 binding,protein binding,protein-lysine N-methyltransferase activity,histone methyltransferase activity,Requires Ontology,chromatin binding	cellular response to DNA damage stimulus,heterochromatin organization,chromatin organization,peptidyl-lysine monomethylation,peptidyl-lysine dimethylation,response to ethanol,positive regulation of transcription, DNA-templated
SC / 11B	Q99873	Q99873	-0.482029	0.482029	1.79158e-05	0.000260769	12	Q99873	PRMT1	Protein arginine N-methyltransferase 1	ANM1_HUMAN	22	-28.403	0.71597	SC	11B	nucleus,nucleoplasm,cytoplasm,cytosol,methylosome	RNA binding,protein binding,methyltransferase activity,N-methyltransferase activity,protein methyltransferase activity,methyl-CpG binding,protein-arginine N-methyltransferase activity,enzyme binding,protein-arginine omega-N monomethyltransferase activity,protein-arginine omega-N asymmetric methyltransferase activity,histone methyltransferase activity,identical protein binding,histone methyltransf…	in utero embryonic development,chromatin remodeling,protein methylation,cell surface receptor signaling pathway,positive regulation of cell proliferation,RNA splicing,peptidyl-arginine methylation,viral protein processing,regulation of BMP signaling pathway,neuron projection development,positive regulation of erythrocyte differentiation,regulation of megakaryocyte differentiation,negative regulat…
SC / 11B	Q9H6B4	Q9H6B4	0.858921	0.858921	1.78224e-05	0.000260769	12	Q9H6B4	CLMP	CXADR-like membrane protein	CLMP_HUMAN	6	81.3681	1.81368	SC	11B	cytoplasmic microtubule,plasma membrane,bicellular tight junction,cell surface	protein binding	digestive tract development
SC / 11B	Q9Y6C2	Q9Y6C2	0.653668	0.653668	1.79961e-05	0.000260769	12	Q9Y6C2	EMILIN1	EMILIN-1	EMIL1_HUMAN	18	57.3162	1.57316	SC	11B	Requires Ontology,extracellular region,extracellular space,extracellular exosome,EMILIN complex,collagen trimer,integrin alpha4-beta1 complex	extracellular matrix structural constituent,protein binding,extracellular matrix constituent conferring elasticity,identical protein binding,binding, bridging,integrin binding involved in cell-matrix adhesion	aortic valve morphogenesis,cell adhesion,cell-matrix adhesion,regulation of blood pressure,positive regulation of gene expression,negative regulation of gene expression,positive regulation of cell-substrate adhesion,cell migration,negative regulation of angiogenesis,positive regulation of blood coagulation,negative regulation of cell migration,negative regulation of vascular endothelial growth fa…
SC / 11B	Q92766	Q92766	0.466071	0.466071	1.80591e-05	0.000260822	12	Q92766	RREB1	Ras-responsive element-binding protein 1	RREB1_HUMAN	28	38.1342	1.38134	SC	11B	fibrillar center,nucleus,cytoplasm,nuclear body,nuclear speck,extracellular exosome	RNA polymerase II regulatory region sequence-specific DNA binding,RNA polymerase II core promoter proximal region sequence-specific DNA binding,transcriptional activator activity, RNA polymerase II transcription regulatory region sequence-specific binding,metal ion binding	negative regulation of transcription from RNA polymerase II promoter,regulation of transcription, DNA-templated,transcription from RNA polymerase II promoter,positive regulation of epithelial cell migration,positive regulation of mammary gland epithelial cell proliferation,positive regulation of transcription, DNA-templated,positive regulation of transcription from RNA polymerase II promoter,posi…
SC / 11B	P00374	P00374	-0.704838	0.704838	1.81004e-05	0.000260912	12	P00374	DHFR	Dihydrofolate reductase	DYR_HUMAN	8	-38.6489	0.613511	SC	11B	mitochondrion,cytosol	translation repressor activity, nucleic acid binding,mRNA binding,dihydrofolate reductase activity,folic acid binding,NADPH binding,sequence-specific mRNA binding,NADP binding	glycine biosynthetic process,tetrahydrobiopterin biosynthetic process,one-carbon metabolic process,negative regulation of translation,axon regeneration,response to methotrexate,dihydrofolate metabolic process,tetrahydrofolate metabolic process,tetrahydrofolate biosynthetic process,folic acid metabolic process,positive regulation of nitric-oxide synthase activity,regulation of removal of superoxid…
SC / 11B	P08865	P08865	-0.631736	0.631736	1.81589e-05	0.000261249	12	P08865	RPSA	Small ribosomal subunit protein uS2	RSSA_HUMAN	12	-35.4601	0.645399	SC	11B	nucleus,nucleoplasm,cytoplasm,cytosol,plasma membrane,membrane,cytosolic small ribosomal subunit,extracellular exosome,cytosolic ribosome	virus receptor activity,RNA binding,structural constituent of ribosome,laminin receptor activity,protein binding,ribosome binding,laminin binding	cytoplasmic translation,translation,cell adhesion,viral entry into host cell,ribosomal small subunit assembly
SC / 6C	Q9NUJ1	Q9NUJ1	0.491012	0.491012	1.82328e-05	0.000261807	12	Q9NUJ1	ABHD10	Palmitoyl-protein thioesterase ABHD10, mitochondrial	ABHDA_HUMAN	12	40.543	1.40543	SC	6C	mitochondrion,mitochondrial matrix,cytosol	hydrolase activity, hydrolyzing O-glycosyl compounds,palmitoyl-(protein) hydrolase activity,mycophenolic acid acyl-glucuronide esterase activity	protein depalmitoylation,glucuronoside catabolic process,cellular glucuronidation
SC / 11B	Q2TAA2	Q2TAA2	-0.748548	0.748548	1.82937e-05	0.000262174	12	Q2TAA2	IAH1	Isoamyl acetate-hydrolyzing esterase 1 homolog	IAH1_HUMAN	7	-40.4798	0.595202	SC	11B		hydrolase activity, acting on ester bonds,identical protein binding	lipid catabolic process
SC / 11B	A1L390	A1L390	0.344387	0.344387	1.83532e-05	0.000262215	12	A1L390	PLEKHG3	Pleckstrin homology domain-containing family G member 3	PKHG3_HUMAN	23	26.9611	1.26961	SC	11B	cytosol,cytoskeleton	actin binding,guanyl-nucleotide exchange factor activity,small GTPase binding	regulation of cell migration,regulation of small GTPase mediated signal transduction,regulation of establishment of cell polarity
SC / 11B	P38935	P38935	-0.494076	0.494076	1.8367e-05	0.000262215	12	P38935	IGHMBP2	DNA-binding protein SMUBP-2	SMBP2_HUMAN	16	-28.9983	0.710017	SC	11B	nucleus,nucleoplasm,cytoplasm,membrane,nuclear body,axon,growth cone,ribonucleoprotein complex	tRNA binding,DNA binding,DNA helicase activity,single-stranded DNA binding,RNA binding,single-stranded RNA binding,protein binding,ATP binding,DNA-dependent ATPase activity,transcription factor binding,RNA-dependent ATPase activity,zinc ion binding,ATPase activity,5'-3' RNA helicase activity,double-stranded DNA-dependent ATP-dependent DNA helicase activity,identical protein binding,ribosome bindi…	RNA secondary structure unwinding,DNA duplex unwinding
SC / 6C	O94875	O94875	0.903431	0.903431	1.84989e-05	0.000262586	12	O94875	SORBS2	Sorbin and SH3 domain-containing protein 2	SRBS2_HUMAN	13	87.0509	1.87051	SC	6C	nucleus,focal adhesion,actin cytoskeleton,apical plasma membrane,Z disc,lamellipodium,perinuclear region of cytoplasm,synapse,plasma membrane,neuronal cell body,dendrite	RNA binding,structural constituent of cytoskeleton,protein binding,cytoskeletal adaptor activity,structural constituent of muscle	cytoskeleton organization,biological_process,cell growth involved in cardiac muscle cell development,Notch signaling pathway
SC / 11B	P16144	P16144	1.24751	1.24751	1.84969e-05	0.000262586	12	P16144	ITGB4	Integrin beta-4	ITB4_HUMAN	39	137.432	2.37432	SC	11B	basement membrane,nucleolus,plasma membrane,basal plasma membrane,cell surface,cell junction,hemidesmosome,cell leading edge,nuclear membrane,extracellular exosome,receptor complex,focal adhesion,integrin complex	insulin-like growth factor I binding,neuregulin binding,G-protein coupled receptor binding,protein binding,metal ion binding,integrin binding	autophagy,cell adhesion,cell-matrix adhesion,response to wounding,hemidesmosome assembly,peripheral nervous system myelin formation,nail development,skin morphogenesis,filopodium assembly,mesodermal cell differentiation,cell motility,trophoblast cell migration,cell adhesion mediated by integrin,integrin-mediated signaling pathway,cell-cell adhesion,cell migration
SC / 11B	Q9BZX2	Q9BZX2	-0.785883	0.785883	1.84337e-05	0.000262586	12	Q9BZX2	UCK2	Uridine-cytidine kinase 2	UCK2_HUMAN	10	-42.0003	0.579997	SC	11B	cellular_component,cytosol,cytoplasm	uridine kinase activity,ATP binding,identical protein binding,cytidine kinase activity	CMP biosynthetic process,phosphorylation,UMP salvage,CTP salvage
SC / 11B	Q9HC78	Q9HC78	0.64553	0.64553	1.85975e-05	0.000262981	12	Q9HC78	ZBTB20	Zinc finger and BTB domain-containing protein 20	ZBT20_HUMAN	17	56.4314	1.56431	SC	11B	nucleus,nucleoplasm,cytoplasm,nuclear body	transcription regulatory region sequence-specific DNA binding,metal ion binding,sequence-specific double-stranded DNA binding,transcriptional repressor activity, RNA polymerase II transcription regulatory region sequence-specific binding,RNA polymerase II core promoter proximal region sequence-specific DNA binding	negative regulation of gene expression,positive regulation of interferon-beta production,positive regulation of interleukin-6 production,positive regulation of tumor necrosis factor production,positive regulation of glycolytic process,positive regulation of lipid biosynthetic process,lipid homeostasis,cellular response to glucose stimulus,regulation of cytokine production,regulation of immune sys…
SC / 11B	Q14566	Q14566	-0.67339	0.67339	1.87119e-05	0.000263509	12	Q14566	MCM6	DNA replication licensing factor MCM6	MCM6_HUMAN	30	-37.2968	0.627032	SC	11B	chromosome, telomeric region,nucleus,nucleoplasm,MCM complex,CMG complex	DNA helicase activity,single-stranded DNA binding,protein binding,ATP binding,ATPase activity,identical protein binding,single-stranded DNA-dependent ATP-dependent 3'-5' DNA helicase activity	DNA replication,DNA unwinding involved in DNA replication,DNA replication initiation,regulation of DNA-dependent DNA replication initiation,mitotic DNA replication,double-strand break repair via break-induced replication
SC / 11B	Q7KZF4	Q7KZF4	-0.494639	0.494639	1.87765e-05	0.000263509	12	Q7KZF4	SND1	Staphylococcal nuclease domain-containing protein 1	SND1_HUMAN	49	-29.0261	0.709739	SC	11B	cytosol,membrane,melanosome,extracellular exosome,dense body,RISC complex,nucleus	transcription cofactor activity,RNA binding,endonuclease activity,endoribonuclease activity,protein binding,endonuclease activity, active with either ribo- or deoxyribonucleic acids and producing 3'-phosphomonoesters,cadherin binding,RISC complex binding,nuclease activity	osteoblast differentiation,regulation of cell cycle process,miRNA catabolic process,gene silencing by RNA,mRNA catabolic process
SC / 11B	Q9UGJ1	Q9UGJ1	-0.620248	0.620248	1.8679e-05	0.000263509	12	Q9UGJ1	TUBGCP4	Gamma-tubulin complex component 4	GCP4_HUMAN	12	-34.9441	0.650559	SC	11B	spindle pole,centrosome,cytosol,microtubule,microtubule cytoskeleton,membrane,recycling endosome,gamma-tubulin large complex,equatorial microtubule organizing center,gamma-tubulin complex	structural constituent of cytoskeleton,protein binding,microtubule minus-end binding,gamma-tubulin binding	microtubule nucleation,macromolecular complex assembly,spindle assembly,mitotic cell cycle,cytoplasmic microtubule organization,meiotic cell cycle
SC / 11B	Q16288	Q16288	1.05634	1.05634	1.88698e-05	0.000263822	12	Q16288	NTRK3	NT-3 growth factor receptor	NTRK3_HUMAN	6	107.965	2.07965	SC	11B	plasma membrane,receptor complex,axon	p53 binding,neurotrophin receptor activity,protein binding,ATP binding,transmembrane receptor protein tyrosine kinase activity,neurotrophin binding	activation of protein kinase B activity,positive regulation of MAP kinase activity,negative regulation of protein phosphorylation,positive regulation of protein phosphorylation,transmembrane receptor protein tyrosine kinase signaling pathway,nervous system development,heart development,positive regulation of cell proliferation,positive regulation of gene expression,phosphorylation,cell differenti…
SC / 11B	Q9NUU7	Q9NUU7	-0.470307	0.470307	1.88441e-05	0.000263822	12	Q9NUU7	DDX19A	ATP-dependent RNA helicase DDX19A	DD19A_HUMAN	20	-27.8189	0.721811	SC	11B	nucleoplasm,membrane,nucleus,cytoplasmic stress granule	molecular_function,protein binding,ATP binding,ATPase activity,mRNA binding,RNA helicase activity	biological_process,response to zinc ion,positive regulation of apoptotic process,poly(A)+ mRNA export from nucleus
SC / 11B	O00423	O00423	-0.559571	0.559571	1.90866e-05	0.000264115	12	O00423	EML1	Echinoderm microtubule-associated protein-like 1	EMAL1_HUMAN	18	-32.1496	0.678504	SC	11B	microtubule cytoskeleton,mitotic spindle pole,mitotic spindle midzone,cytosol,microtubule,perinuclear region of cytoplasm,microtubule associated complex,mitotic spindle	calcium ion binding,protein binding,microtubule binding,tubulin binding	microtubule cytoskeleton organization,hematopoietic progenitor cell differentiation,mitotic spindle organization,neuroblast proliferation,brain development
SC / 11B	P62633	P62633	-0.710753	0.710753	1.91363e-05	0.000264115	12	P62633	CNBP	CCHC-type zinc finger nucleic acid binding protein	CNBP_HUMAN	9	-38.8999	0.611001	SC	11B	nucleus,endoplasmic reticulum,cytosol,cytoplasm	RNA binding,protein binding,zinc ion binding,G-quadruplex DNA binding,single-stranded RNA binding,mRNA binding,translation regulator activity	negative regulation of transcription from RNA polymerase II promoter,regulation of transcription, DNA-templated,positive regulation of cell proliferation,cholesterol homeostasis,positive regulation of transcription, DNA-templated,positive regulation of transcription from RNA polymerase II promoter,G-quadruplex DNA formation,positive regulation of cytoplasmic translation
SC / 11B	Q12959	Q12959	0.635429	0.635429	1.91268e-05	0.000264115	12	Q12959	DLG1	Disks large homolog 1	DLG1_HUMAN	29	55.34	1.5534	SC	11B	immunological synapse,basement membrane,nucleus,cytoplasm,endoplasmic reticulum,endoplasmic reticulum membrane,Golgi apparatus,cytosol,microtubule,plasma membrane,cell-cell junction,adherens junction,bicellular tight junction,cytoplasmic side of plasma membrane,intercalated disc,basolateral plasma membrane,apical plasma membrane,lateral plasma membrane,cell junction,cell projection membrane,node …	guanylate kinase activity,phosphoprotein phosphatase activity,protein binding,cytoskeletal protein binding,potassium channel regulator activity,kinase binding,phosphatase binding,ion channel binding,cadherin binding,binding, bridging,L27 domain binding,structural constituent of postsynaptic density	regulation of NIK/NF-kappaB signaling,negative regulation of transcription from RNA polymerase II promoter,branching involved in ureteric bud morphogenesis,immunological synapse formation,endothelial cell proliferation,lens development in camera-type eye,actin filament organization,establishment or maintenance of cell polarity,positive regulation of cell proliferation,regulation of cell shape,act…
SC / 6C	Q13449	Q13449	0.867397	0.867397	1.91393e-05	0.000264115	12	Q13449	LSAMP	Limbic system-associated membrane protein	LSAMP_HUMAN	6	82.4368	1.82437	SC	6C	extracellular region,cytosol,plasma membrane,side of membrane	protein binding	cell adhesion,nervous system development
SC / 11B	Q6UVJ0	Q6UVJ0	-0.633575	0.633575	1.90645e-05	0.000264115	12	Q6UVJ0	SASS6	Spindle assembly abnormal protein 6 homolog	SAS6_HUMAN	22	-35.5423	0.644577	SC	11B	cytoplasm,centrosome,centriole,deuterosome,Requires Ontology	protein binding	centriole replication,positive regulation of centriole replication,centrosome duplication,regulation of mitotic spindle organization,positive regulation of G1/S transition of mitotic cell cycle,Requires Ontology
SC / 6C	Q9UIA9	Q9UIA9	-0.372805	0.372805	1.91128e-05	0.000264115	12	Q9UIA9	XPO7	Exportin-7	XPO7_HUMAN	33	-22.772	0.77228	SC	6C	nucleus,cytoplasm,nuclear pore	nuclear export signal receptor activity,protein binding,small GTPase binding	protein export from nucleus
SC / 6C	O00192	O00192	0.475309	0.475309	1.93925e-05	0.000264692	12	O00192	ARVCF	Splicing regulator ARVCF	ARVC_HUMAN	14	39.0216	1.39022	SC	6C	nucleus,cytoplasm,adherens junction,messenger ribonucleoprotein complex,plasma membrane	protein binding,cadherin binding	mRNA processing,cell adhesion,RNA splicing,cell-cell adhesion
SC / 11B	O75923	O75923	1.02707	1.02707	1.92445e-05	0.000264692	12	O75923	DYSF	Dysferlin	DYSF_HUMAN	81	103.789	2.03789	SC	11B	endosome,early endosome,late endosome,plasma membrane,endocytic vesicle,T-tubule,cytoplasmic vesicle membrane,centriolar satellite,sarcolemma,extracellular exosome,synaptic vesicle membrane	calcium ion binding,protein binding,phospholipid binding,calcium-dependent phospholipid binding	monocyte activation involved in immune response,macrophage activation involved in immune response,negative regulation of phagocytosis,regulation of neurotransmitter secretion
SC / 11B	O96006	O96006	-0.697165	0.697165	1.93946e-05	0.000264692	12	O96006	ZBED1	E3 SUMO-protein ligase ZBED1	ZBED1_HUMAN	5	-38.3217	0.616783	SC	11B	nucleus,nucleoplasm,centrosome,PML body,nuclear membrane,chromatin	RNA polymerase II core promoter proximal region sequence-specific DNA binding,RNA polymerase II transcription factor activity, sequence-specific DNA binding,transcriptional activator activity, RNA polymerase II transcription regulatory region sequence-specific binding,transcription cofactor activity,transcription coactivator activity,protein binding,SUMO transferase activity,identical protein bin…	regulation of transcription, DNA-templated,protein sumoylation,negative regulation by host of viral genome replication,positive regulation of transcription from RNA polymerase II promoter,protein autosumoylation,regulation of transcription from RNA polymerase II promoter
SC / 6C	P47895	P47895	-0.682425	0.682425	1.92695e-05	0.000264692	12	P47895	ALDH1A3	Retinaldehyde dehydrogenase 3	AL1A3_HUMAN	18	-37.6883	0.623117	SC	6C	cytoplasm,cytosol,extracellular exosome	retinal dehydrogenase activity,aldehyde dehydrogenase [NAD(P)+] activity,protein homodimerization activity,thyroid hormone binding,NAD+ binding,aldehyde dehydrogenase (NAD) activity	optic cup morphogenesis involved in camera-type eye development,retinoic acid biosynthetic process,apoptotic process,locomotory behavior,nucleus accumbens development,embryonic camera-type eye development,inner ear morphogenesis,retinol metabolic process,retinoic acid metabolic process,retinal metabolic process,positive regulation of apoptotic process,embryonic eye morphogenesis,neuromuscular pro…
SC / 11B	Q9BUL8	Q9BUL8	-0.580608	0.580608	1.93421e-05	0.000264692	12	Q9BUL8	PDCD10	Programmed cell death protein 10	PDC10_HUMAN	9	-33.1318	0.668682	SC	11B	Golgi apparatus,Golgi membrane,cytoplasm,cytosol,plasma membrane,extracellular exosome,FAR/SIN/STRIPAK complex	protein binding,protein homodimerization activity,protein kinase binding	regulation of Rho protein signal transduction,stress fiber assembly,angiogenesis,endothelium development,positive regulation of cell proliferation,positive regulation of gene expression,negative regulation of gene expression,positive regulation of cell migration,stress-activated protein kinase signaling cascade,positive regulation of stress-activated MAPK cascade,positive regulation of peptidyl-s…
SC / 11B	Q86SR1	Q86SR1	0.3475	0.3475	1.96271e-05	0.000266886	12	Q86SR1	GALNT10	Polypeptide N-acetylgalactosaminyltransferase 10	GLT10_HUMAN	14	27.2354	1.27235	SC	11B	Golgi membrane,Golgi apparatus	polypeptide N-acetylgalactosaminyltransferase activity,carbohydrate binding,metal ion binding	protein O-linked glycosylation,O-glycan processing
SC / 11B	P05107	P05107	-0.604783	0.604783	1.97045e-05	0.00026739	12	P05107	ITGB2	Integrin beta-2	ITB2_HUMAN	21	-34.243	0.65757	SC	11B	plasma membrane,external side of plasma membrane,cell surface,membrane,specific granule membrane,plasma membrane raft,extracellular exosome,tertiary granule membrane,ficolin-1-rich granule membrane,extracellular vesicle,integrin complex,integrin alphaL-beta2 complex,integrin alphaM-beta2 complex,integrin alphaX-beta2 complex,receptor complex,focal adhesion	cargo receptor activity,beta-amyloid binding,complement component C3b binding,integrin binding,protein binding,protein kinase binding,ICAM-3 receptor activity,heat shock protein binding,metal ion binding,cell adhesion molecule binding	microglial cell activation,receptor-mediated endocytosis,phagocytosis, engulfment,apoptotic process,inflammatory response,cell adhesion,leukocyte cell-cell adhesion,cell-matrix adhesion,integrin-mediated signaling pathway,cell-cell signaling,regulation of cell shape,neutrophil chemotaxis,receptor internalization,positive regulation of superoxide anion generation,heterotypic cell-cell adhesion,end…
SC / 11B	Q9Y3I0	Q9Y3I0	-0.451558	0.451558	1.97361e-05	0.00026739	12	Q9Y3I0	RTCB	RNA-splicing ligase RtcB homolog	RTCB_HUMAN	19	-26.8747	0.731253	SC	11B	nucleus,nuclear envelope,nucleoplasm,cytoplasm,endoplasmic reticulum membrane,cytosol,intracellular membrane-bounded organelle,tRNA-splicing ligase complex	RNA binding,RNA ligase (ATP) activity,protein binding,GTP binding,vinculin binding,metal ion binding	in utero embryonic development,placenta development,tRNA splicing, via endonucleolytic cleavage and ligation,tRNA exon ligation utilizing 2',3' cyclic phosphate of 5'-exon as source of linkage phosphate
SC / 11B	Q9P0K7	Q9P0K7	0.611741	0.611741	1.97983e-05	0.000267745	12	Q9P0K7	RAI14	Ankycorbin	RAI14_HUMAN	52	52.8102	1.5281	SC	11B	fibrillar center,stress fiber,nucleoplasm,cytosol,cell cortex,anchoring junction	protein binding	spermatogenesis,cell differentiation
SC / 6C	P33992	P33992	-0.398441	0.398441	1.99024e-05	0.000268178	12	P33992	MCM5	DNA replication licensing factor MCM5	MCM5_HUMAN	40	-24.1322	0.758678	SC	6C	chromosome, telomeric region,nucleus,nucleoplasm,membrane,MCM complex,CMG complex	DNA replication origin binding,protein binding,ATP binding,ATPase activity,single-stranded DNA binding,single-stranded DNA-dependent ATP-dependent DNA helicase activity,3'-5' DNA helicase activity	DNA replication,DNA unwinding involved in DNA replication,cell cycle,regulation of DNA-dependent DNA replication initiation,DNA replication initiation,double-strand break repair via break-induced replication
SC / 6C	Q5SWX8	Q5SWX8	0.373859	0.373859	1.98987e-05	0.000268178	12	Q5SWX8	ODR4	Protein odr-4 homolog	ODR4_HUMAN	12	29.5814	1.29581	SC	6C	membrane		protein localization
SC / 11B	Q12899	Q12899	-0.537643	0.537643	1.9953e-05	0.000268374	12	Q12899	TRIM26	Tripartite motif-containing protein 26	TRI26_HUMAN	14	-31.1105	0.688895	SC	11B	cellular_component,nucleus,cytoplasm,cytosol	DNA binding,protein binding,zinc ion binding,metal ion binding,ubiquitin protein ligase activity	proteasome-mediated ubiquitin-dependent protein catabolic process,negative regulation by host of viral release from host cell,innate immune response,negative regulation of viral entry into host cell,positive regulation of sequence-specific DNA binding transcription factor activity,protein K11-linked ubiquitination,positive regulation of NIK/NF-kappaB signaling,protein ubiquitination
SC / 11B	Q15738	Q15738	0.389348	0.389348	2.00257e-05	0.000268381	12	Q15738	NSDHL	Sterol-4-alpha-carboxylate 3-dehydrogenase, decarboxylating	NSDHL_HUMAN	17	30.9801	1.3098	SC	11B	endoplasmic reticulum,endoplasmic reticulum membrane,lipid particle	C-3 sterol dehydrogenase (C-4 sterol decarboxylase) activity,3-beta-hydroxy-delta5-steroid dehydrogenase activity,protein binding,sterol-4-alpha-carboxylate 3-dehydrogenase (decarboxylating) activity,Requires Ontology,oxidoreductase activity, acting on the CH-OH group of donors, NAD or NADP as acceptor	hair follicle development,cholesterol biosynthetic process,smoothened signaling pathway,labyrinthine layer blood vessel development,cholesterol metabolic process
SC / 11B	Q674X7	Q674X7	-2.05793	2.05793	2.00178e-05	0.000268381	12	Q674X7	KAZN	Kazrin	KAZRN_HUMAN	6	-75.9839	0.240161	SC	11B	cornified envelope,nucleoplasm,cytosol,cytoskeleton,nuclear speck,desmosome	protein binding	keratinization
SC / 11B	O00401	O00401	-0.579853	0.579853	2.00669e-05	0.000268449	12	O00401	WASL	Actin nucleation-promoting factor WASL	WASL_HUMAN	11	-33.0968	0.669032	SC	11B	nucleus,cytosol,plasma membrane,actin cytoskeleton,lamellipodium,actin cap,endocytic vesicle membrane,cytoplasmic vesicle,extracellular exosome,glutamatergic synapse,endoplasmic reticulum membrane,cytoplasm	actin binding,protein binding,GTPase regulator activity,microtubule binding	membrane budding,actin polymerization or depolymerization,response to bacterium,vesicle organization,actin filament polymerization,vesicle transport along actin filament,protein complex localization,regulation of protein localization,positive regulation of transcription from RNA polymerase II promoter,cell division,positive regulation of filopodium assembly,spindle localization,dendritic spine mo…
SC / 6C	Q92598	Q92598	-0.467369	0.467369	2.04592e-05	0.000273205	12	Q92598	HSPH1	Heat shock protein 105 kDa	HS105_HUMAN	44	-27.6718	0.723282	SC	6C	extracellular region,nucleoplasm,cytoplasm,cytosol,microtubule,extracellular exosome,endocytic vesicle lumen,macromolecular complex,nucleus	adenyl-nucleotide exchange factor activity,protein binding,ATP binding,alpha-tubulin binding,Requires Ontology	response to unfolded protein,positive regulation of MHC class I biosynthetic process,chaperone mediated protein folding requiring cofactor,positive regulation of NK T cell activation,protein folding
SC / 11B	P25054	P25054	0.25535	0.25535	2.07366e-05	0.000275919	12	P25054	APC	Adenomatous polyposis coli protein	APC_HUMAN	37	19.3625	1.19363	SC	11B	microtubule,plasma membrane,adherens junction,kinetochore,nucleus,nucleoplasm,cytoplasm,Golgi apparatus,centrosome,cytosol,bicellular tight junction,lateral plasma membrane,lamellipodium,beta-catenin destruction complex,ruffle membrane,perinuclear region of cytoplasm,catenin complex,Wnt signalosome,cytoplasmic microtubule	cadherin binding,protein binding,beta-catenin binding,microtubule binding,protein kinase regulator activity,protein kinase binding,ubiquitin protein ligase binding,gamma-catenin binding,microtubule plus-end binding,dynein complex binding	mitotic cytokinesis,negative regulation of microtubule depolymerization,mitotic spindle assembly checkpoint,positive regulation of cell migration,positive regulation of pseudopodium assembly,positive regulation of apoptotic process,positive regulation of protein catabolic process,regulation of attachment of spindle microtubules to kinetochore,negative regulation of canonical Wnt signaling pathway…
SC / 6C	Q01105	Q01105	-0.609432	0.609432	2.07124e-05	0.000275919	12	Q01105	SET	Protein SET	SET_HUMAN	10	-34.4545	0.655455	SC	6C	nucleus,nucleoplasm,cytoplasm,endoplasmic reticulum,lipid particle,cytosol,perinuclear region of cytoplasm,macromolecular complex,chromatin	DNA binding,protein phosphatase inhibitor activity,protein binding,protein phosphatase regulator activity,histone binding,chromatin binding	negative regulation of neuron apoptotic process,DNA replication,nucleosome assembly,nucleosome disassembly,negative regulation of transcription, DNA-templated
SC / 11B	P14324	P14324	-0.934347	0.934347	2.08673e-05	0.000276949	12	P14324	FDPS	Farnesyl pyrophosphate synthase	FPPS_HUMAN	12	-47.6721	0.523279	SC	11B	nucleoplasm,cytosol,cytoplasm	RNA binding,protein binding,metal ion binding,dimethylallyltranstransferase activity,geranyltranstransferase activity	cholesterol biosynthetic process,geranyl diphosphate biosynthetic process,farnesyl diphosphate biosynthetic process
SC / 11B	P20839	P20839	-0.522798	0.522798	2.09163e-05	0.000276949	12	P20839	IMPDH1	Inosine-5'-monophosphate dehydrogenase 1	IMDH1_HUMAN	16	-30.3979	0.696021	SC	11B	extracellular region,nucleus,cytoplasm,cytosol,secretory granule lumen,azurophil granule lumen,ficolin-1-rich granule lumen	nucleotide binding,nucleic acid binding,DNA binding,RNA binding,metal ion binding,IMP dehydrogenase activity	GMP biosynthetic process,GTP biosynthetic process
SC / 11B	P68371	P68371	-0.520858	0.520858	2.10002e-05	0.000276949	12	P68371	TUBB4B	Tubulin beta-4B chain	TBB4B_HUMAN	24	-30.3043	0.696957	SC	11B	extracellular region,nucleus,cytosol,cytoskeleton,microtubule,axonemal microtubule,microtubule cytoskeleton,azurophil granule lumen,intercellular bridge,extracellular exosome,mitotic spindle,extracellular vesicle,cytoplasm	double-stranded RNA binding,GTPase activity,protein binding,MHC class I protein binding,metal ion binding,unfolded protein binding,structural constituent of cytoskeleton,GTP binding	natural killer cell mediated cytotoxicity,mitotic cell cycle,microtubule cytoskeleton organization
SC / 11B	Q69YN4	Q69YN4	0.256614	0.256614	2.09883e-05	0.000276949	12	Q69YN4	VIRMA	Protein virilizer homolog	VIR_HUMAN	40	19.4671	1.19467	SC	11B	MIS complex,nucleus,nucleoplasm,cytosol,nuclear body,nuclear speck	RNA binding,protein binding	RNA splicing,mRNA methylation,Requires Ontology
SC / 11B	Q7L1Q6	Q7L1Q6	-0.695002	0.695002	2.09358e-05	0.000276949	12	Q7L1Q6	BZW1	eIF5-mimic protein 2	5MP2_HUMAN	13	-38.2291	0.617709	SC	11B	cytoplasm,membrane	RNA binding,cadherin binding	regulation of translational initiation
SC / 11B	P18084	P18084	0.666332	0.666332	2.11744e-05	0.000277823	12	P18084	ITGB5	Integrin beta-5	ITB5_HUMAN	24	58.7033	1.58703	SC	11B	plasma membrane,focal adhesion,cell surface,integrin alphav-beta5 complex,phagocytic vesicle,extracellular exosome,receptor complex,integrin complex	virus receptor activity,protein binding,metal ion binding,integrin binding	cell-matrix adhesion,transforming growth factor beta receptor signaling pathway,integrin-mediated signaling pathway,cell migration,wound healing, spreading of epidermal cells,endodermal cell differentiation,stress fiber assembly,viral entry into host cell,epithelial cell-cell adhesion,cell-cell adhesion,cell adhesion mediated by integrin
SC / 11B	Q6P1Q9	Q6P1Q9	-1.00586	1.00586	2.11625e-05	0.000277823	12	Q6P1Q9	METTL2B	tRNA N(3)-methylcytidine methyltransferase METTL2B	MET2B_HUMAN	4	-50.2025	0.497975	SC	11B	cytoplasm	protein binding,tRNA (cytosine) methyltransferase activity,tRNA (cytosine-3-)-methyltransferase activity	tRNA methylation
SC / 11B	Q8WWM7	Q8WWM7	-0.380796	0.380796	2.11785e-05	0.000277823	12	Q8WWM7	ATXN2L	Ataxin-2-like protein	ATX2L_HUMAN	27	-23.1986	0.768014	SC	11B	cytosol,cytoplasmic stress granule,membrane,nuclear speck	RNA binding,protein binding,cadherin binding,mRNA binding	mRNA metabolic process,stress granule assembly
SC / 11B	Q712K3	Q712K3	-0.871432	0.871432	2.12842e-05	0.000278718	12	Q712K3	UBE2R2	Ubiquitin-conjugating enzyme E2 R2	UB2R2_HUMAN	5	-45.3396	0.546604	SC	11B	cytosol	ubiquitin-protein transferase activity,protein binding,ATP binding,ubiquitin conjugating enzyme activity	protein monoubiquitination,protein K48-linked ubiquitination,ubiquitin-dependent protein catabolic process,protein polyubiquitination
SC / 6C	Q14149	Q14149	-0.430692	0.430692	2.14108e-05	0.000279883	12	Q14149	MORC3	MORC family CW-type zinc finger protein 3	MORC3_HUMAN	26	-25.8094	0.741906	SC	6C	PML body,nucleoplasm,nuclear matrix,chromatin,nucleus	DNA binding,RNA binding,protein binding,zinc ion binding,ATPase activity,protein binding, bridging,methylated histone binding	protein phosphorylation,peptidyl-serine phosphorylation,negative regulation of fibroblast proliferation,protein stabilization,maintenance of protein location in nucleus,positive regulation of cellular senescence,negative regulation of transcription from RNA polymerase II promoter,post-embryonic development,negative regulation of interferon-beta production,Requires Ontology
SC / 11B	P61163	P61163	-0.46351	0.46351	2.14698e-05	0.000280162	12	P61163	ACTR1A	Alpha-centractin	ACTZ_HUMAN	18	-27.478	0.72522	SC	11B	cytoplasm,centrosome,cytosol,cell cortex,microtubule cytoskeleton,extracellular exosome,dynactin complex,microtubule associated complex	protein binding,ATP binding	vesicle-mediated transport
SC / 11B	Q5H9R7	Q5H9R7	-0.581482	0.581482	2.17294e-05	0.000282559	12	Q5H9R7	PPP6R3	Serine/threonine-protein phosphatase 6 regulatory subunit 3	PP6R3_HUMAN	32	-33.1723	0.668277	SC	11B	nucleoplasm,cytosol,plasma membrane,nucleus	protein binding,protein phosphatase binding,protein phosphatase regulator activity	regulation of phosphoprotein phosphatase activity
SC / 11B	O95757	O95757	-0.762357	0.762357	2.18659e-05	0.000283343	12	O95757	HSPA4L	Heat shock 70 kDa protein 4L	HS74L_HUMAN	36	-41.0467	0.589533	SC	11B	nucleus,cytoplasm,cytosol	ATP binding,Requires Ontology,adenyl-nucleotide exchange factor activity	protein folding,response to unfolded protein
SC / 11B	Q96T76	Q96T76	-0.461271	0.461271	2.19127e-05	0.000283455	12	Q96T76	MMS19	MMS19 nucleotide excision repair protein homolog	MMS19_HUMAN	32	-27.3654	0.726346	SC	11B	nucleus,nucleoplasm,cytoplasm,centrosome,spindle,cytosol,membrane,holo TFIIH complex,MMXD complex,CIA complex	transcription coactivator activity,protein binding,enzyme binding,receptor signaling complex scaffold activity,estrogen receptor binding,protein binding, bridging	DNA repair,chromosome segregation,positive regulation of transcription, DNA-templated,protein maturation by iron-sulfur cluster transfer
SC / 11B	Q6Y7W6	Q6Y7W6	-0.495625	0.495625	2.21137e-05	0.000285526	12	Q6Y7W6	GIGYF2	GRB10-interacting GYF protein 2	GGYF2_HUMAN	30	-29.0746	0.709254	SC	11B	endosome,endoplasmic reticulum,Golgi apparatus,cytosol,cytoplasmic stress granule,membrane,perikaryon,proximal dendrite,macromolecular complex,vesicle	RNA binding,protein binding,cadherin binding,binding, bridging,proline-rich region binding	negative regulation of translation,feeding behavior,adult locomotory behavior,post-embryonic development,posttranscriptional gene silencing,spinal cord motor neuron differentiation,mitotic G1 DNA damage checkpoint,multicellular organism growth,negative regulation of translational initiation,insulin-like growth factor receptor signaling pathway,homeostasis of number of cells within a tissue,muscul…
SC / 11B	Q7Z2K8	Q7Z2K8	0.537471	0.537471	2.21496e-05	0.000285526	12	Q7Z2K8	GPRIN1	G protein-regulated inducer of neurite outgrowth 1	GRIN1_HUMAN	23	45.1426	1.45143	SC	11B	growth cone,plasma membrane	protein binding,phosphoprotein binding	neuron projection development
SC / 11B	O95881	O95881	0.395046	0.395046	2.22204e-05	0.000285749	12	O95881	TXNDC12	Thioredoxin domain-containing protein 12	TXD12_HUMAN	5	31.4984	1.31498	SC	11B	endoplasmic reticulum lumen,endoplasmic reticulum	protein binding,protein disulfide oxidoreductase activity,protein-disulfide reductase (glutathione) activity	negative regulation of endoplasmic reticulum stress-induced intrinsic apoptotic signaling pathway
SC / 11B	Q99436	Q99436	-0.389305	0.389305	2.22876e-05	0.000285749	12	Q99436	PSMB7	Proteasome subunit beta type-7	PSB7_HUMAN	12	-23.6503	0.763497	SC	11B	nucleus,cytoplasm,proteasome complex,extracellular region,nucleoplasm,cytosol,nuclear body,secretory granule lumen,ficolin-1-rich granule lumen,proteasome core complex,proteasome core complex, beta-subunit complex	threonine-type endopeptidase activity,protein binding,endopeptidase activity	proteasome-mediated ubiquitin-dependent protein catabolic process
SC / 11B	Q9C040	Q9C040	-0.586177	0.586177	2.23205e-05	0.000285749	12	Q9C040	TRIM2	Tripartite motif-containing protein 2	TRIM2_HUMAN	21	-33.3894	0.666106	SC	11B	cytoplasm	ubiquitin-protein transferase activity,protein binding,zinc ion binding,translation repressor activity,ubiquitin protein ligase activity	regulation of neuron apoptotic process,protein polyubiquitination,negative regulation of translation,proteasome-mediated ubiquitin-dependent protein catabolic process
SC / 11B	P15880	P15880	-0.455078	0.455078	2.24187e-05	0.000286512	12	P15880	RPS2	Small ribosomal subunit protein uS5	RS2_HUMAN	12	-27.0529	0.729471	SC	11B	nucleolus,nucleus,nucleoplasm,cytoplasm,cytosol,focal adhesion,membrane,cytosolic small ribosomal subunit,extracellular exosome,cytosolic ribosome	RNA binding,mRNA binding,structural constituent of ribosome,protein binding,fibroblast growth factor binding,enzyme binding,cadherin binding	cytoplasmic translation,translation,positive regulation of ubiquitin-protein transferase activity
SC / 11B	O60869	O60869	-0.951644	0.951644	2.24722e-05	0.000286703	12	O60869	EDF1	Endothelial differentiation-related factor 1	EDF1_HUMAN	7	-48.2957	0.517043	SC	11B	nucleus,nucleoplasm,nucleolus,cytoplasm,cytosol	TFIID-class transcription factor binding,DNA binding,transcription coactivator activity,RNA binding,protein binding,calmodulin binding	regulation of transcription, DNA-templated,regulation of lipid metabolic process,positive regulation of DNA binding,endothelial cell differentiation,positive regulation of transcription, DNA-templated
SC / 11B	O14975	O14975	-0.521496	0.521496	2.26077e-05	0.000286955	12	O14975	SLC27A2	Long-chain fatty acid transport protein 2	S27A2_HUMAN	18	-30.3351	0.696649	SC	11B	peroxisomal membrane,endoplasmic reticulum lumen,endoplasmic reticulum membrane,cytosol,plasma membrane,specific granule membrane,extracellular exosome	long-chain fatty acid-CoA ligase activity,long-chain fatty acid transporter activity,ATP binding,enzyme binding,very long-chain fatty acid-CoA ligase activity,arachidonate-CoA ligase activity,cholate-CoA ligase activity,phytanate-CoA ligase activity,pristanate-CoA ligase activity,oleate transporter activity,fatty acid transporter activity	long-chain fatty acid import,fatty acid alpha-oxidation,long-chain fatty acid metabolic process,fatty acid beta-oxidation,bile acid biosynthetic process,fatty-acyl-CoA biosynthetic process,methyl-branched fatty acid metabolic process,bile acid metabolic process
SC / 11B	Q9UHY7	Q9UHY7	-0.831798	0.831798	2.25686e-05	0.000286955	12	Q9UHY7	ENOPH1	Enolase-phosphatase E1	ENOPH_HUMAN	10	-43.8171	0.561829	SC	11B	nucleus,cytosol	magnesium ion binding,protein binding,2,3-diketo-5-methylthiopentyl-1-phosphate enolase activity,2-hydroxy-3-keto-5-methylthiopentenyl-1-phosphate phosphatase activity,acireductone synthase activity	L-methionine biosynthetic process from S-adenosylmethionine,L-methionine biosynthetic process from methylthioadenosine
SC / 11B	O60610	O60610	-0.385008	0.385008	2.27044e-05	0.000287294	12	O60610	DIAPH1	Protein diaphanous homolog 1	DIAP1_HUMAN	39	-23.4225	0.765775	SC	11B	nucleus,cytoplasm,centrosome,cytosol,plasma membrane,secretory granule membrane,ruffle membrane,mitotic spindle,ficolin-1-rich granule membrane,actin filament	RNA binding,actin binding,receptor binding,protein binding,small GTPase binding,ion channel binding	cytoskeleton organization,sensory perception of sound,regulation of cell shape,actin cytoskeleton organization,actin filament polymerization,regulation of microtubule-based process,protein localization to microtubule,regulation of release of sequestered calcium ion into cytosol,regulation of cytoskeleton organization,cellular response to histamine
SC / 11B	Q9NZT2	Q9NZT2	-0.827289	0.827289	2.27794e-05	0.000287663	12	Q9NZT2	OGFR	Opioid growth factor receptor	OGFR_HUMAN	16	-43.6413	0.563587	SC	11B	cellular_component,nucleus,cytoplasm,membrane	protein binding,Requires Ontology	regulation of cell growth
SC / 11B	O00192	O00192	0.474681	0.474681	2.30893e-05	0.000289503	12	O00192	ARVCF	Splicing regulator ARVCF	ARVC_HUMAN	14	38.9611	1.38961	SC	11B	nucleus,cytoplasm,adherens junction,messenger ribonucleoprotein complex,plasma membrane	protein binding,cadherin binding	mRNA processing,cell adhesion,RNA splicing,cell-cell adhesion
SC / 11B	P15927	P15927	-0.417662	0.417662	2.31198e-05	0.000289503	12	P15927	RPA2	Replication protein A 32 kDa subunit	RFA2_HUMAN	7	-25.1363	0.748637	SC	11B	chromosome, telomeric region,PML body,site of double-strand break,nucleus,nucleoplasm,DNA replication factor A complex,nuclear body,chromatin	damaged DNA binding,single-stranded DNA binding,protein binding,enzyme binding,protein phosphatase binding,ubiquitin protein ligase binding,G-rich strand telomeric DNA binding,telomeric DNA binding	telomere maintenance,double-strand break repair via homologous recombination,DNA replication,base-excision repair,nucleotide-excision repair,mismatch repair,regulation of double-strand break repair via homologous recombination,mitotic G1 DNA damage checkpoint,protein localization to chromosome,regulation of DNA damage checkpoint
SC / 11B	P47813	P47813	-0.611034	0.611034	2.30954e-05	0.000289503	12	P47813	EIF1AX	Eukaryotic translation initiation factor 1A, X-chromosomal	IF1AX_HUMAN	7	-34.5273	0.654727	SC	11B	cytosol,synapse,eukaryotic 43S preinitiation complex,eukaryotic 48S preinitiation complex,multi-eIF complex,cytoplasm	tRNA binding,RNA binding,protein binding,translation factor activity, RNA binding,translation initiation factor activity	translational initiation,ribosome assembly
SC / 11B	Q9ULJ8	Q9ULJ8	-1.48182	1.48182	2.2976e-05	0.000289503	12	Q9ULJ8	PPP1R9A	Neurabin-1	NEB1_HUMAN	14	-64.1963	0.358037	SC	11B	filopodium,cortical actin cytoskeleton,dendritic spine,postsynaptic density,dendrite,actin cytoskeleton,cytoplasm	protein binding,actin filament binding	modulation of synaptic transmission,actin filament organization,neuron projection development,calcium-mediated signaling
SC / 11B	P14543	P14543	0.38763	0.38763	2.32738e-05	0.000290081	12	P14543	NID1	Nidogen-1	NID1_HUMAN	21	30.8243	1.30824	SC	11B	Requires Ontology,extracellular region,basement membrane,extracellular exosome,protein complex involved in cell-matrix adhesion	extracellular matrix structural constituent,calcium ion binding,collagen binding,laminin binding,laminin-1 binding,proteoglycan binding,Wnt-activated receptor activity,Wnt-protein binding	cell-matrix adhesion,positive regulation of cell-substrate adhesion,glomerular basement membrane development,positive regulation of cell adhesion,positive regulation of muscle cell differentiation,basement membrane organization,Requires Ontology,positive regulation of integrin-mediated signaling pathway,canonical Wnt signaling pathway
SC / 11B	P55060	P55060	-0.531949	0.531949	2.33609e-05	0.000290081	12	P55060	CSE1L	Exportin-2	XPO2_HUMAN	39	-30.838	0.69162	SC	11B	nucleus,nucleoplasm,cytoplasm,cytosol,membrane,extracellular exosome,nuclear envelope	protein binding,small GTPase binding,nuclear export signal receptor activity	protein import into nucleus,protein export from nucleus
SC / 6C	Q13884	Q13884	0.417558	0.417558	2.33026e-05	0.000290081	12	Q13884	SNTB1	Beta-1-syntrophin	SNTB1_HUMAN	18	33.5665	1.33566	SC	6C	cytoplasm,cytoskeleton,focal adhesion,sarcolemma,macromolecular complex,synapse,dystrophin-associated glycoprotein complex,intracellular	actin binding,structural molecule activity,protein binding,calmodulin binding,PDZ domain binding	muscle contraction
SC / 11B	Q9NQP4	Q9NQP4	-0.751206	0.751206	2.32901e-05	0.000290081	12	Q9NQP4	PFDN4	Prefoldin subunit 4	PFD4_HUMAN	4	-40.5893	0.594107	SC	11B	nucleus,cytoplasm,mitochondrion,cytosol,prefoldin complex	beta-amyloid binding,protein binding,unfolded protein binding,chaperone binding	protein folding,chaperone-mediated protein folding,Requires Ontology
SC / 11B	Q9UKM7	Q9UKM7	0.357401	0.357401	2.34399e-05	0.000290577	12	Q9UKM7	MAN1B1	Endoplasmic reticulum mannosyl-oligosaccharide 1,2-alpha-mannosidase	MA1B1_HUMAN	16	28.1116	1.28112	SC	11B	endoplasmic reticulum,endoplasmic reticulum membrane,Golgi apparatus,membrane,cytoplasmic vesicle,endoplasmic reticulum quality control compartment,extracellular vesicle	mannosyl-oligosaccharide 1,2-alpha-mannosidase activity,calcium ion binding	mannoprotein catabolic process,protein glycosylation,oligosaccharide metabolic process,viral protein processing,ERAD pathway,protein alpha-1,2-demannosylation,mannose trimming involved in glycoprotein ERAD pathway
SC / 11B	O00139	O00139	-0.587585	0.587585	2.35891e-05	0.00029194	12	O00139	KIF2A	Kinesin-like protein KIF2A	KIF2A_HUMAN	18	-33.4544	0.665456	SC	11B	spindle pole,microtubule,spindle microtubule,nucleoplasm,nucleolus,cytoplasm,centrosome,centriole,cytosol,membrane,nuclear body,Requires Ontology,spindle,kinesin complex	motor activity,protein binding,ATP binding,microtubule binding,microtubule motor activity,ATPase activity	microtubule cytoskeleton organization,microtubule depolymerization,mitotic spindle organization,nervous system development,cell differentiation,regulation of cell migration,cell division,mitotic spindle assembly,microtubule-based movement
SC / 6C	O75396	O75396	0.253933	0.253933	2.37094e-05	0.000292044	12	O75396	SEC22B	Vesicle-trafficking protein SEC22b	SC22B_HUMAN	13	19.2453	1.19245	SC	6C	Golgi membrane,endoplasmic reticulum membrane,endoplasmic reticulum-Golgi intermediate compartment,ER to Golgi transport vesicle membrane,transport vesicle,phagocytic vesicle membrane,endoplasmic reticulum-Golgi intermediate compartment membrane,melanosome,SNARE complex	protein binding,SNAP receptor activity	protein transport,positive regulation of protein catabolic process,negative regulation of autophagosome assembly,retrograde vesicle-mediated transport, Golgi to ER,ER to Golgi vesicle-mediated transport,vesicle fusion with Golgi apparatus
SC / 11B	P09601	P09601	0.655999	0.655999	2.37256e-05	0.000292044	12	P09601	HMOX1	Heme oxygenase 1	HMOX1_HUMAN	14	57.5706	1.57571	SC	11B	extracellular space,nucleus,nucleoplasm,mitochondrial outer membrane,endoplasmic reticulum,endoplasmic reticulum membrane,cytosol,membrane,perinuclear region of cytoplasm	heme oxygenase (decyclizing) activity,structural molecule activity,protein binding,enzyme binding,heme binding,identical protein binding,protein homodimerization activity,metal ion binding	angiogenesis,endothelial cell proliferation,wound healing involved in inflammatory response,negative regulation of leukocyte migration,regulation of transcription from RNA polymerase II promoter,heme oxidation,cellular iron ion homeostasis,response to oxidative stress,smooth muscle hyperplasia,macroautophagy,positive regulation of macroautophagy,negative regulation of macroautophagy,positive regu…
SC / 11B	P49591	P49591	-0.716093	0.716093	2.36383e-05	0.000292044	12	P49591	SARS1	Serine--tRNA ligase, cytoplasmic	SYSC_HUMAN	31	-39.1256	0.608744	SC	11B	nucleus,cytoplasm,cytosol,extracellular exosome	RNA polymerase II core promoter proximal region sequence-specific DNA binding,serine-tRNA ligase activity,protein binding,ATP binding,enzyme binding,protein homodimerization activity,binding, bridging,selenocysteine-tRNA ligase activity,tRNA binding	negative regulation of transcription from RNA polymerase II promoter,selenocysteine incorporation,cytoplasmic translation,tRNA modification,translation,seryl-tRNA aminoacylation,negative regulation of angiogenesis,negative regulation of vascular endothelial growth factor production
SC / 11B	Q9BWD1	Q9BWD1	-0.604225	0.604225	2.37546e-05	0.000292044	12	Q9BWD1	ACAT2	Acetyl-CoA acetyltransferase, cytosolic	THIC_HUMAN	11	-34.2175	0.657825	SC	11B	cytoplasm,cytosol,extracellular exosome,mitochondrion	acetyl-CoA C-acetyltransferase activity,protein binding	lipid metabolic process,fatty acid beta-oxidation
SC / 11B	P15531	P15531	-0.752645	0.752645	2.40863e-05	0.000293694	12	P15531	NME1	Nucleoside diphosphate kinase A	NDKA_HUMAN	5	-40.6486	0.593514	SC	11B	nucleus,cytoplasm,cytosol,membrane,ruffle membrane,extracellular exosome	magnesium ion binding,RNA binding,deoxyribonuclease activity,nucleoside diphosphate kinase activity,protein binding,ATP binding,GTP binding,3'-5' exonuclease activity,identical protein binding,ribosomal small subunit binding	GTP biosynthetic process,UTP biosynthetic process,CTP biosynthetic process,DNA metabolic process,endocytosis,nervous system development,lactation,negative regulation of cell proliferation,phosphorylation,cell differentiation,regulation of apoptotic process,positive regulation of DNA binding,positive regulation of epithelial cell proliferation
SC / 11B	Q9BXJ9	Q9BXJ9	-0.596686	0.596686	2.40725e-05	0.000293694	12	Q9BXJ9	NAA15	N-alpha-acetyltransferase 15, NatA auxiliary subunit	NAA15_HUMAN	30	-33.8729	0.661271	SC	11B	nucleus,cytoplasm,cytosol,membrane,nuclear body,NatA complex,intracellular membrane-bounded organelle,transcription factor complex	acetyltransferase activity,ribosome binding,RNA binding,protein binding	angiogenesis,N-terminal protein amino acid acetylation,cell differentiation,negative regulation of apoptotic process,positive regulation of transcription, DNA-templated,protein stabilization,N-terminal peptidyl-methionine acetylation
SC / 11B	Q9UI42	Q9UI42	2.2029	2.2029	2.40042e-05	0.000293694	12	Q9UI42	CPA4	Carboxypeptidase A4	CBPA4_HUMAN	4	360.402	4.60402	SC	11B	cellular_component,extracellular space	metallocarboxypeptidase activity,zinc ion binding	proteolysis
SC / 11B	O15084	O15084	-0.433393	0.433393	2.43622e-05	0.000293735	12	O15084	ANKRD28	Serine/threonine-protein phosphatase 6 regulatory ankyrin repeat subunit A	ANR28_HUMAN	15	-25.9482	0.740518	SC	11B	nucleoplasm,cytosol	protein binding
SC / 11B	O43556	O43556	0.548807	0.548807	2.42538e-05	0.000293735	12	O43556	SGCE	Epsilon-sarcoglycan	SGCE_HUMAN	9	46.2876	1.46288	SC	11B	Golgi apparatus,cytoskeleton,plasma membrane,dendrite membrane,sarcolemma,dystrophin-associated glycoprotein complex,sarcoglycan complex		cell-matrix adhesion,muscle organ development
SC / 11B	P51636	P51636	2.04647	2.04647	2.44055e-05	0.000293735	12	P51636	CAV2	Caveolin-2	CAV2_HUMAN	5	313.094	4.13094	SC	11B	focal adhesion,Golgi membrane,acrosomal membrane,nucleus,Golgi apparatus,plasma membrane,caveola,transport vesicle,cytoplasmic vesicle,plasma membrane raft,membrane raft,perinuclear region of cytoplasm,caveolar macromolecular signaling complex,macromolecular complex,sarcolemma	protein binding,protein binding, bridging,protein homodimerization activity,protein heterodimerization activity,scaffold protein binding,binding, bridging,protein kinase binding	endothelial cell proliferation,negative regulation of endothelial cell proliferation,positive regulation of endothelial cell proliferation,vesicle fusion,mitochondrion organization,endoplasmic reticulum organization,regulation of mitotic nuclear division,transforming growth factor beta receptor signaling pathway,insulin receptor signaling pathway,skeletal muscle cell proliferation,negative regula…
SC / 6C	P54687	P54687	-0.562181	0.562181	2.43616e-05	0.000293735	12	P54687	BCAT1	Branched-chain-amino-acid aminotransferase, cytosolic	BCAT1_HUMAN	6	-32.2722	0.677278	SC	6C	cytosol,mitochondrion	L-leucine:2-oxoglutarate aminotransferase activity,L-leucine transaminase activity,L-valine transaminase activity,L-isoleucine transaminase activity,branched-chain-amino-acid transaminase activity	G1/S transition of mitotic cell cycle,lipid metabolic process,branched-chain amino acid biosynthetic process,leucine biosynthetic process,valine biosynthetic process
SC / 11B	Q14181	Q14181	-0.473327	0.473327	2.43529e-05	0.000293735	12	Q14181	POLA2	DNA polymerase alpha subunit B	DPOA2_HUMAN	14	-27.9699	0.720301	SC	11B	nucleoplasm,alpha DNA polymerase:primase complex,cytosol	molecular_function,DNA binding,protein binding	DNA replication,DNA replication, synthesis of RNA primer,DNA replication initiation,protein import into nucleus
SC / 11B	Q92771	Q92771	-0.575337	0.575337	2.43483e-05	0.000293735	12	Q92771	DDX12P	Putative ATP-dependent RNA helicase DDX12	DDX12_HUMAN	12	-32.8871	0.671129	SC	11B	nucleus	DNA binding,RNA binding,RNA helicase activity,ATP binding,ATPase activity,DNA helicase activity	nucleobase-containing compound metabolic process,establishment of sister chromatid cohesion,DNA duplex unwinding
SC / 11B	O94985	O94985	0.366072	0.366072	2.4807e-05	0.000297343	12	O94985	CLSTN1	Calsyntenin-1	CSTN1_HUMAN	15	28.8839	1.28884	SC	11B	Golgi membrane,extracellular region,nucleus,endoplasmic reticulum membrane,postsynaptic density,neuron projection,postsynaptic endosome,glutamatergic synapse,cell surface,postsynaptic membrane	beta-amyloid binding,calcium ion binding,protein binding,kinesin binding,X11-like protein binding	regulation of cell growth,cell adhesion,homophilic cell adhesion via plasma membrane adhesion molecules,regulation of synapse maturation,neurotransmitter receptor transport to postsynaptic membrane,vesicle-mediated transport in synapse,positive regulation of synapse assembly,positive regulation of synaptic transmission
SC / 6C	Q5VT25	Q5VT25	0.34425	0.34425	2.49144e-05	0.00029753	12	Q5VT25	CDC42BPA	Serine/threonine-protein kinase MRCK alpha	MRCKA_HUMAN	35	26.9491	1.26949	SC	6C	cytosol,cell-cell junction,lamellipodium,cell leading edge,actomyosin,extracellular exosome,cytoplasm,cytoskeleton	magnesium ion binding,protein serine/threonine kinase activity,protein binding,ATP binding,identical protein binding,Requires Ontology	protein phosphorylation,cell migration,actin cytoskeleton organization,actomyosin structure organization,peptidyl-threonine phosphorylation
SC / 6C	Q9C0C9	Q9C0C9	-0.6453	0.6453	2.49208e-05	0.00029753	12	Q9C0C9	UBE2O	(E3-independent) E2 ubiquitin-conjugating enzyme	UBE2O_HUMAN	36	-36.064	0.63936	SC	6C	nucleus,nucleoplasm,cytoplasm,cytosol,nuclear body	RNA binding,ubiquitin-protein transferase activity,protein binding,ATP binding,ubiquitin protein ligase activity,ubiquitin conjugating enzyme activity	protein monoubiquitination,positive regulation of BMP signaling pathway,retrograde transport, endosome to Golgi,protein K63-linked ubiquitination
SC / 11B	P01893	P01893	1.16294	1.16294	2.49953e-05	0.000297656	12	P01893	HLA-H	Putative HLA class I histocompatibility antigen, alpha chain H	HLAH_HUMAN	1	123.913	2.23913	SC	11B	Golgi membrane,plasma membrane,cell surface,ER to Golgi transport vesicle membrane,phagocytic vesicle membrane,early endosome membrane,azurophil granule membrane,recycling endosome membrane,lumenal side of endoplasmic reticulum membrane,MHC class I protein complex,external side of plasma membrane,extracellular space	protein binding,beta-2-microglobulin binding,peptide antigen binding,receptor binding	immune response,antigen processing and presentation of endogenous peptide antigen via MHC class Ib,positive regulation of T cell mediated cytotoxicity,antigen processing and presentation of endogenous peptide antigen via MHC class I via ER pathway, TAP-independent
SC / 11B	Q9BZ71	Q9BZ71	0.532576	0.532576	2.51154e-05	0.000297939	12	Q9BZ71	PITPNM3	Membrane-associated phosphatidylinositol transfer protein 3	PITM3_HUMAN	7	44.651	1.44651	SC	11B	cytosol,endomembrane system,membrane,cell projection,cell body,cytoplasm	calcium ion binding,protein binding,lipid binding,phosphatidylinositol transporter activity,receptor tyrosine kinase binding,phospholipase activity	phosphatidylinositol biosynthetic process,phospholipid transport,Requires Ontology
SC / 11B	Q9NUW8	Q9NUW8	-0.714606	0.714606	2.53383e-05	0.00029903	12	Q9NUW8	TDP1	Tyrosyl-DNA phosphodiesterase 1	TYDP1_HUMAN	10	-39.0628	0.609372	SC	11B	nucleoplasm,cytoplasm,plasma membrane,intracellular membrane-bounded organelle,nucleus	double-stranded DNA binding,single-stranded DNA binding,exonuclease activity,protein binding,3'-tyrosyl-DNA phosphodiesterase activity	single strand break repair,DNA repair,double-strand break repair
SC / 11B	Q5TDH0	Q5TDH0	-0.970345	0.970345	2.55979e-05	0.000301261	12	Q5TDH0	DDI2	Protein DDI1 homolog 2	DDI2_HUMAN	11	-48.9616	0.510384	SC	11B	nucleoplasm,chromosome,cytosol	aspartic-type endopeptidase activity,protein binding,identical protein binding,ubiquitin binding	proteasomal protein catabolic process,protein processing,regulation of protein stability,cellular response to hydroxyurea,Requires Ontology
SC / 11B	Q92734	Q92734	-0.745327	0.745327	2.58407e-05	0.000303638	12	Q92734	TFG	Protein TFG	TFG_HUMAN	6	-40.3467	0.596533	SC	11B	cytoplasm,cytosol,intracellular membrane-bounded organelle,endoplasmic reticulum exit site	protein binding,identical protein binding	ER to Golgi vesicle-mediated transport,positive regulation of I-kappaB kinase/NF-kappaB signaling,COPII vesicle coating
SC / 11B	P49006	P49006	-0.85284	0.85284	2.59119e-05	0.000303995	12	P49006	MARCKSL1	MARCKS-related protein	MRP_HUMAN	2	-44.6306	0.553694	SC	11B	cytoskeleton,plasma membrane,extracellular exosome,cytoplasm	protein binding,calmodulin binding,actin filament binding	cell proliferation,positive regulation of cell proliferation,actin filament organization,central nervous system development
SC / 11B	Q01469	Q01469	-1.0117	1.0117	2.60459e-05	0.000305086	12	Q01469	FABP5	Fatty acid-binding protein 5	FABP5_HUMAN	12	-50.404	0.49596	SC	11B	extracellular region,nucleus,nucleoplasm,cytoplasm,cytosol,plasma membrane,postsynaptic density,secretory granule membrane,azurophil granule lumen,synapse,extracellular exosome	retinoic acid binding,long-chain fatty acid transporter activity,fatty acid binding,protein binding,lipid binding,identical protein binding	glucose metabolic process,lipid metabolic process,phosphatidylcholine biosynthetic process,epidermis development,negative regulation of glucose transport,long-chain fatty acid transport,regulation of prostaglandin biosynthetic process,positive regulation of peroxisome proliferator activated receptor signaling pathway,glucose homeostasis,regulation of sensory perception of pain,Requires Ontology,l…
SC / 11B	P24821	P24821	0.754125	0.754125	2.61968e-05	0.000306371	12	P24821	TNC	Tenascin	TENA_HUMAN	56	68.6608	1.68661	SC	11B	Requires Ontology,extracellular region,basement membrane,interstitial matrix,extracellular space,endoplasmic reticulum lumen,focal adhesion,membrane,perisynaptic extracellular matrix	integrin binding,extracellular matrix structural constituent,protein binding,syndecan binding	regulation of cell growth,osteoblast differentiation,morphogenesis of an epithelium,cell adhesion,negative regulation of cell adhesion,neuromuscular junction development,positive regulation of cell proliferation,response to wounding,response to mechanical stimulus,positive regulation of gene expression,peripheral nervous system axon regeneration,regulation of cell adhesion,regulation of cell migr…
SC / 11B	Q6P996	Q6P996	-0.381822	0.381822	2.63376e-05	0.000307052	12	Q6P996	PDXDC1	Pyridoxal-dependent decarboxylase domain-containing protein 1	PDXD1_HUMAN	25	-23.2532	0.767468	SC	11B	Golgi apparatus,intracellular membrane-bounded organelle	carboxy-lyase activity,pyridoxal phosphate binding,cadherin binding	carboxylic acid metabolic process
SC / 11B	O14936	O14936	0.264693	0.264693	2.65848e-05	0.000307353	12	O14936	CASK	Peripheral plasma membrane protein CASK	CSKP_HUMAN	32	20.138	1.20138	SC	11B	basement membrane,nuclear lamina,nucleolus,cytoplasm,cytosol,cell-cell junction,focal adhesion,actin cytoskeleton,nuclear matrix,vesicle,presynaptic membrane,ciliary membrane,Requires Ontology,plasma membrane,basolateral plasma membrane	guanylate kinase activity,protein serine/threonine kinase activity,protein binding,calmodulin binding,ATP binding,neurexin family protein binding,Requires Ontology,receptor binding	negative regulation of cell-matrix adhesion,cell adhesion,negative regulation of keratinocyte proliferation,phosphorylation,positive regulation of transcription from RNA polymerase II promoter,GMP metabolic process,GDP metabolic process,establishment of localization in cell,negative regulation of wound healing,calcium ion import,positive regulation of calcium ion import,negative regulation of cel…
SC / 11B	Q6FI81	Q6FI81	-0.732846	0.732846	2.65333e-05	0.000307353	12	Q6FI81	CIAPIN1	Anamorsin	CPIN1_HUMAN	16	-39.8284	0.601716	SC	11B	nucleoplasm,nucleolus,cytoplasm,mitochondrion,mitochondrial intermembrane space	iron ion binding,protein binding,electron carrier activity,2 iron, 2 sulfur cluster binding,4 iron, 4 sulfur cluster binding	apoptotic process,electron transport chain,hemopoiesis,negative regulation of apoptotic process,iron-sulfur cluster assembly
SC / 11B	Q9H6Y7	Q9H6Y7	0.35971	0.35971	2.66114e-05	0.000307353	12	Q9H6Y7	RNF167	E3 ubiquitin-protein ligase RNF167	RN167_HUMAN	1	28.3168	1.28317	SC	11B	lysosome,lysosomal membrane,endolysosome membrane,cytoplasm,endosome,cytosol,plasma membrane	ubiquitin-protein transferase activity,protein binding,zinc ion binding,ubiquitin protein ligase activity	lysosome localization,protein polyubiquitination,ubiquitin-dependent protein catabolic process,protein K29-linked ubiquitination,negative regulation of cell cycle,organelle localization,regulation of synaptic transmission, glutamatergic,protein K63-linked ubiquitination,negative regulation of TORC1 signaling,positive regulation of TORC1 signaling,cellular response to leucine starvation
SC / 6C	Q9UD71	Q9UD71	0.582268	0.582268	2.64169e-05	0.000307353	12	Q9UD71	PPP1R1B	Protein phosphatase 1 regulatory subunit 1B	PPR1B_HUMAN	5	49.7202	1.4972	SC	6C	nucleus,cytosol,neuronal cell body,cytoplasm	protein kinase inhibitor activity,cAMP-dependent protein kinase inhibitor activity,protein phosphatase inhibitor activity,protein binding,protein phosphatase regulator activity	response to amphetamine,transcription, DNA-templated,signal transduction,negative regulation of female receptivity,locomotory behavior,visual learning,negative regulation of phosphoprotein phosphatase activity,response to morphine,behavioral response to cocaine,cellular response to cocaine,intracellular signal transduction
SC / 11B	Q9ULT8	Q9ULT8	-0.384106	0.384106	2.65414e-05	0.000307353	12	Q9ULT8	HECTD1	E3 ubiquitin-protein ligase HECTD1	HECD1_HUMAN	59	-23.3746	0.766254	SC	11B	nuclear speck	protein binding,metal ion binding,ubiquitin protein ligase activity	heart valve development,ventricular septum development,aorta development,positive regulation of proteasomal ubiquitin-dependent protein catabolic process,anatomical structure development,proteasome-mediated ubiquitin-dependent protein catabolic process,protein K63-linked ubiquitination
SC / 11B	P52943	P52943	-0.84043	0.84043	2.66664e-05	0.000307511	12	P52943	CRIP2	Cysteine-rich protein 2	CRIP2_HUMAN	9	-44.1523	0.558477	SC	11B	cell cortex	protein binding,zinc ion binding	positive regulation of cell proliferation,hemopoiesis
SC / 11B	O95456	O95456	-0.496195	0.496195	2.67984e-05	0.000307603	12	O95456	PSMG1	Proteasome assembly chaperone 1	PSMG1_HUMAN	11	-29.1026	0.708974	SC	11B	nucleus,nucleoplasm,cytoplasm,endoplasmic reticulum,Golgi apparatus,cytosol,Requires Ontology	protein binding,binding, bridging,proteasome binding	cerebellar granule cell precursor proliferation,chaperone-mediated protein complex assembly,proteasome core complex assembly
SC / 11B	Q9NXG2	Q9NXG2	-0.854381	0.854381	2.6778e-05	0.000307603	12	Q9NXG2	THUMPD1	THUMP domain-containing protein 1	THUM1_HUMAN	11	-44.6897	0.553103	SC	11B	nucleoplasm	RNA binding,protein binding	tRNA modification
SC / 11B	Q9Y6I4	Q9Y6I4	-0.63728	0.63728	2.70599e-05	0.000310126	12	Q9Y6I4	USP3	Ubiquitin carboxyl-terminal hydrolase 3	UBP3_HUMAN	14	-35.7076	0.642924	SC	11B	nucleoplasm,cytoplasmic ribonucleoprotein granule,Flemming body,chromatin,cytoplasm,nucleus	RNA polymerase II core promoter proximal region sequence-specific DNA binding,thiol-dependent ubiquitin-specific protease activity,zinc ion binding,histone binding,Requires Ontology,promoter-specific chromatin binding	negative regulation of transcription from RNA polymerase II promoter,DNA repair,proteolysis,cell cycle,Requires Ontology
SC / 11B	Q76FK4	Q76FK4	0.4699	0.4699	2.72618e-05	0.000311959	12	Q76FK4	NOL8	Nucleolar protein 8	NOL8_HUMAN	35	38.5013	1.38501	SC	11B	chromosome,nucleolus	RNA binding,protein binding	rRNA processing,protein localization to nucleolus
SC / 11B	Q9Y4B4	Q9Y4B4	-0.589696	0.589696	2.74673e-05	0.000313346	12	Q9Y4B4	RAD54L2	Helicase ARIP4	ARIP4_HUMAN	18	-33.5517	0.664483	SC	11B	nucleus	DNA binding,helicase activity,protein binding,ATP binding,ATPase activity,Requires Ontology	chromatin remodeling
SC / 11B	P60228	P60228	-0.455289	0.455289	2.76227e-05	0.00031437	12	P60228	EIF3E	Eukaryotic translation initiation factor 3 subunit E	EIF3E_HUMAN	22	-27.0636	0.729364	SC	11B	PML body,nucleus,nucleoplasm,cytoplasm,cytosol,eukaryotic translation initiation factor 3 complex,postsynaptic density,membrane,extracellular exosome,chromatin,eukaryotic 43S preinitiation complex,eukaryotic 48S preinitiation complex,eukaryotic translation initiation factor 3 complex, eIF3e	translation initiation factor activity,RNA binding,protein binding,cadherin binding	nuclear-transcribed mRNA catabolic process, nonsense-mediated decay,formation of cytoplasmic translation initiation complex,translational initiation,regulation of translational initiation,positive regulation of translation,negative regulation of translational initiation,positive regulation of mRNA binding
SC / 11B	Q7LBC6	Q7LBC6	-0.487426	0.487426	2.76416e-05	0.00031437	12	Q7LBC6	KDM3B	Lysine-specific demethylase 3B	KDM3B_HUMAN	43	-28.6703	0.713297	SC	11B	nucleoplasm,histone deacetylase complex,chromatin	antioxidant activity,metal ion binding,Requires Ontology,chromatin DNA binding,transcription cofactor activity,histone demethylase activity (H3-K9 specific)	chromatin remodeling,cellular oxidant detoxification,regulation of transcription from RNA polymerase II promoter
SC / 11B	P05455	P05455	-0.748846	0.748846	2.81351e-05	0.00031564	12	P05455	SSB	Lupus La protein	LA_HUMAN	30	-40.4921	0.595079	SC	11B	chromosome, telomeric region,nucleus,cytoplasm,ribonucleoprotein complex,cytosol,cytoplasmic stress granule	tRNA binding,RNA binding,protein binding,poly(U) RNA binding,sequence-specific mRNA binding,mRNA binding	tRNA 5'-leader removal,tRNA modification,tRNA export from nucleus,tRNA processing,histone mRNA metabolic process,tRNA 3'-end processing,nuclear histone mRNA catabolic process,IRES-dependent viral translational initiation,protein localization to cytoplasmic stress granule,positive regulation of translation
SC / 11B	P08581	P08581	1.6403	1.6403	2.80988e-05	0.00031564	12	P08581	MET	Hepatocyte growth factor receptor	MET_HUMAN	8	211.73	3.1173	SC	11B	extracellular region,plasma membrane,basal plasma membrane,cell surface,membrane,receptor complex	protein tyrosine kinase activity,protein binding,ATP binding,semaphorin receptor activity,protein phosphatase binding,identical protein binding,Requires Ontology,hepatocyte growth factor-activated receptor activity	endothelial cell morphogenesis,signal transduction,cell surface receptor signaling pathway,negative regulation of autophagy,phosphorylation,positive regulation of microtubule polymerization,negative regulation of Rho protein signal transduction,positive regulation of transcription from RNA polymerase II promoter,hepatocyte growth factor receptor signaling pathway,branching morphogenesis of an epi…
SC / 11B	P55287	P55287	0.607115	0.607115	2.79309e-05	0.00031564	12	P55287	CDH11	Cadherin-11	CAD11_HUMAN	16	52.321	1.52321	SC	11B	extracellular region,cytoplasm,plasma membrane,extracellular exosome,Requires Ontology,glutamatergic synapse,catenin complex,adherens junction	cadherin binding,calcium ion binding	skeletal system development,ossification,aortic valve formation,cell adhesion,homophilic cell adhesion via plasma membrane adhesion molecules,cell migration,corticospinal tract morphogenesis,negative regulation of cell migration,focal adhesion assembly,modulation of synaptic transmission,calcium-dependent cell-cell adhesion via plasma membrane cell adhesion molecules,cell morphogenesis,cell-cell …
SC / 11B	P59923	P59923	0.660914	0.660914	2.80675e-05	0.00031564	12	P59923	ZNF445	Zinc finger protein 445	ZN445_HUMAN	9	58.1084	1.58108	SC	11B	nucleus	chromatin binding,double-stranded methylated DNA binding,metal ion binding,RNA polymerase II core promoter proximal region sequence-specific DNA binding,transcriptional activator activity, RNA polymerase II transcription regulatory region sequence-specific binding	hypermethylation of CpG island,protection of DNA demethylation of female pronucleus,positive regulation of transcription from RNA polymerase II promoter,regulation of transcription from RNA polymerase II promoter
SC / 11B	P62380	P62380	-0.931622	0.931622	2.80983e-05	0.00031564	12	P62380	TBPL1	TATA box-binding protein-like 1	TBPL1_HUMAN	6	-47.5731	0.524269	SC	11B	male germ cell nucleus,cytoplasm,transcription factor TFIIA complex	RNA polymerase II core promoter sequence-specific DNA binding,protein binding,obsolete general RNA polymerase II transcription factor activity,Requires Ontology	acrosome assembly,dTTP biosynthetic process,transcription from RNA polymerase II promoter,spermatid nucleus differentiation,DNA-templated transcription, initiation
SC / 11B	Q96JG6	Q96JG6	-0.5201	0.5201	2.82054e-05	0.000315952	12	Q96JG6	VPS50	Syndetin	VPS50_HUMAN	29	-30.2677	0.697323	SC	11B	membrane,perinuclear region of cytoplasm,recycling endosome,extracellular exosome,EARP complex	SNARE binding,protein binding	retrograde transport, endosome to Golgi,endocytic recycling,protein transport
SC / 6C	Q5VZK9	Q5VZK9	-0.465299	0.465299	2.85108e-05	0.000317936	12	Q5VZK9	CARMIL1	F-actin-uncapping protein LRRC16A	CARL1_HUMAN	35	-27.5679	0.724321	SC	6C	nucleoplasm,cytosol,plasma membrane,nuclear speck,lamellipodium,cell leading edge,macropinosome,extracellular exosome,filamentous actin	protein binding,macromolecular complex binding	actin filament organization,cell migration,lamellipodium assembly,positive regulation of cell migration,positive regulation of actin filament polymerization,ruffle organization,macropinocytosis,urate metabolic process,positive regulation of stress fiber assembly,barbed-end actin filament uncapping,actin filament network formation,positive regulation of substrate adhesion-dependent cell spreading,…
SC / 11B	O75937	O75937	-0.543056	0.543056	2.85713e-05	0.000317993	12	O75937	DNAJC8	DnaJ homolog subfamily C member 8	DNJC8_HUMAN	8	-31.3685	0.686315	SC	11B	nucleus,nucleoplasm,cytosol,intercellular bridge	protein binding,Hsp70 protein binding
SC / 11B	Q00796	Q00796	-0.724123	0.724123	2.88579e-05	0.000317993	12	Q00796	SORD	Sorbitol dehydrogenase	DHSO_HUMAN	13	-39.4635	0.605365	SC	11B	extracellular space,cytosol,membrane,motile cilium,mitochondrial membrane,extracellular exosome	(R,R)-butanediol dehydrogenase activity,L-iditol 2-dehydrogenase activity,zinc ion binding,carbohydrate binding,identical protein binding,D-xylulose reductase activity,D-sorbitol dehydrogenase (acceptor) activity,ribitol 2-dehydrogenase activity,NAD binding	glucose metabolic process,sorbitol catabolic process,glucuronate catabolic process to xylulose 5-phosphate,flagellated sperm motility,fructose biosynthetic process,L-xylitol catabolic process,L-xylitol metabolic process
SC / 11B	Q7Z2Y8	Q7Z2Y8	0.6647	0.6647	2.88467e-05	0.000317993	12	Q7Z2Y8	GVINP1	Interferon-induced very large GTPase 1	GVIN1_HUMAN	2	58.5239	1.58524	SC	11B	nucleus,cytosol	GTP binding
SC / 11B	Q7Z7E8	Q7Z7E8	-0.733129	0.733129	2.8797e-05	0.000317993	12	Q7Z7E8	UBE2Q1	Ubiquitin-conjugating enzyme E2 Q1	UB2Q1_HUMAN	8	-39.8402	0.601598	SC	11B	cytosol,filopodium,nucleus	protein binding,ATP binding,ubiquitin conjugating enzyme activity	suckling behavior,embryo implantation,mating behavior,fertilization,reproductive system development,prolactin secretion,protein polyubiquitination
SC / 11B	Q9BY43	Q9BY43	-0.648421	0.648421	2.87883e-05	0.000317993	12	Q9BY43	CHMP4A	Charged multivesicular body protein 4a	CHM4A_HUMAN	9	-36.2022	0.637978	SC	11B	endosome,plasma membrane,autophagosome membrane,kinetochore,nucleus,nuclear pore,cytoplasm,lysosomal membrane,kinetochore microtubule,cytosol,cytoplasmic side of plasma membrane,midbody,multivesicular body membrane,amphisome membrane,ESCRT III complex,membrane coat,multivesicular body	protein binding,lipid binding,identical protein binding,protein homodimerization activity,ATPase binding	plasma membrane repair,posttranslational protein targeting to membrane,membrane budding,autophagy,nucleus organization,mitotic metaphase plate congression,membrane invagination,protein transport,macroautophagy,nuclear envelope reassembly,multivesicular body assembly,viral budding via host ESCRT complex,ubiquitin-dependent protein catabolic process via the multivesicular body sorting pathway,viral…
SC / 11B	Q9Y5W7	Q9Y5W7	0.487245	0.487245	2.87698e-05	0.000317993	12	Q9Y5W7	SNX14	Sorting nexin-14	SNX14_HUMAN	18	40.1765	1.40176	SC	11B	lysosome,lysosomal membrane,late endosome,cytosol,dendrite,late endosome membrane,intracellular membrane-bounded organelle,postsynapse	phosphatidylinositol-3,5-bisphosphate binding,phosphatidylinositol binding	protein transport,autophagosome maturation,Requires Ontology
SC / 11B	Q99471	Q99471	-0.700255	0.700255	2.89724e-05	0.00031861	12	Q99471	PFDN5	Prefoldin subunit 5	PFD5_HUMAN	4	-38.4536	0.615464	SC	11B	nucleus,cytoplasm,cytosol,prefoldin complex,intermediate filament cytoskeleton	beta-amyloid binding,transcription corepressor activity,protein binding,unfolded protein binding	regulation of transcription, DNA-templated,protein folding,negative regulation of transcription, DNA-templated,retina development in camera-type eye,chaperone-mediated protein folding,negative regulation of canonical Wnt signaling pathway,Requires Ontology,RNA Polymerase I assembly,RNA Polymerase II core complex assembly,RNA Polymerase III assembly
SC / 6C	Q52LJ0	Q52LJ0	-0.470195	0.470195	2.91355e-05	0.000319161	12	Q52LJ0	FAM98B	Protein FAM98B	FA98B_HUMAN	14	-27.8133	0.721867	SC	6C	nucleus,nucleoplasm,cytoplasm,intracellular membrane-bounded organelle,tRNA-splicing ligase complex	RNA binding,protein binding,protein methyltransferase activity,identical protein binding	tRNA splicing, via endonucleolytic cleavage and ligation,protein methylation,positive regulation of cell proliferation,positive regulation of gene expression
SC / 11B	P54577	P54577	-0.723486	0.723486	2.92624e-05	0.00032008	12	P54577	YARS1	Tyrosine--tRNA ligase, cytoplasmic	SYYC_HUMAN	30	-39.4368	0.605632	SC	11B	nucleus,cytoplasm,cytosol,extracellular space,nuclear body	tRNA binding,RNA binding,tyrosine-tRNA ligase activity,interleukin-8 receptor binding,protein binding,ATP binding,small molecule binding	tyrosyl-tRNA aminoacylation,apoptotic process,response to starvation
SC / 11B	Q14146	Q14146	0.538804	0.538804	2.93467e-05	0.00032053	12	Q14146	URB2	Unhealthy ribosome biogenesis protein 2 homolog	URB2_HUMAN	37	45.2767	1.45277	SC	11B	nucleolus,aggresome,midbody		regulation of signal transduction by p53 class mediator,ribosome biogenesis
SC / 6C	O75923	O75923	0.853914	0.853914	2.94051e-05	0.000320697	12	O75923	DYSF	Dysferlin	DYSF_HUMAN	81	80.7398	1.8074	SC	6C	endosome,early endosome,late endosome,plasma membrane,endocytic vesicle,T-tubule,cytoplasmic vesicle membrane,centriolar satellite,sarcolemma,extracellular exosome,synaptic vesicle membrane	calcium ion binding,protein binding,phospholipid binding,calcium-dependent phospholipid binding	monocyte activation involved in immune response,macrophage activation involved in immune response,negative regulation of phagocytosis,regulation of neurotransmitter secretion
SC / 11B	P35269	P35269	-0.530187	0.530187	2.94611e-05	0.000320837	12	P35269	GTF2F1	General transcription factor IIF subunit 1	T2FA_HUMAN	14	-30.7535	0.692465	SC	11B	nucleus,nucleoplasm,transcription factor TFIIF complex,cell junction,intracellular membrane-bounded organelle,transcription factor TFIID complex,macromolecular complex	RNA polymerase II basal transcription factor binding,DNA binding,RNA binding,protein binding,obsolete general RNA polymerase II transcription factor activity,phosphatase activator activity,protein phosphatase binding,protein domain specific binding,promoter-specific chromatin binding,TFIIF-class transcription factor binding	transcription from RNA polymerase II promoter,transcription initiation from RNA polymerase II promoter,transcription elongation from RNA polymerase II promoter,response to virus,negative regulation of protein binding,positive regulation of transcription elongation from RNA polymerase II promoter,positive regulation of transcription from RNA polymerase II promoter
SC / 6C	O15075	O15075	-1.49098	1.49098	2.95721e-05	0.000321575	12	O15075	DCLK1	Serine/threonine-protein kinase DCLK1	DCLK1_HUMAN	14	-64.4229	0.355771	SC	6C	plasma membrane,postsynaptic density	protein kinase activity,protein serine/threonine kinase activity,protein binding,ATP binding,Requires Ontology	neuron migration,protein phosphorylation,nervous system development,central nervous system development,response to virus,endosomal transport,central nervous system projection neuron axonogenesis,forebrain development,protein localization to nucleus,intracellular signal transduction,axon extension,dendrite morphogenesis,negative regulation of protein localization to nucleus,neuron projection morph…
SC / 11B	A5YKK6	A5YKK6	-0.384993	0.384993	2.98435e-05	0.000322639	12	A5YKK6	CNOT1	CCR4-NOT transcription complex subunit 1	CNOT1_HUMAN	67	-23.4217	0.765783	SC	11B	cytoplasmic mRNA processing body,extracellular space,nucleus,cytosol,membrane,CCR4-NOT complex,CCR4-NOT core complex	poly(A)-specific ribonuclease activity,RNA binding,protein binding,protein domain specific binding,estrogen receptor binding,retinoic acid receptor binding,binding, bridging,armadillo repeat domain binding	negative regulation of transcription from RNA polymerase II promoter,nuclear-transcribed mRNA poly(A) tail shortening,trophectodermal cell differentiation,positive regulation of cytoplasmic mRNA processing body assembly,negative regulation of translation,negative regulation of intracellular estrogen receptor signaling pathway,gene silencing by miRNA,negative regulation of retinoic acid receptor s…
SC / 11B	O75648	O75648	0.340972	0.340972	2.98314e-05	0.000322639	12	O75648	TRMU	Mitochondrial tRNA-specific 2-thiouridylase 1	MTU1_HUMAN	10	26.661	1.26661	SC	11B	mitochondrion	tRNA binding,ATP binding,tRNA-5-taurinomethyluridine 2-sulfurtransferase	tRNA wobble position uridine thiolation
SC / 11B	P50213	P50213	0.368987	0.368987	2.98225e-05	0.000322639	12	P50213	IDH3A	Isocitrate dehydrogenase [NAD] subunit alpha, mitochondrial	IDH3A_HUMAN	15	29.1446	1.29145	SC	11B	nucleus,mitochondrion,mitochondrial matrix,mitochondrial isocitrate dehydrogenase complex (NAD+)	magnesium ion binding,isocitrate dehydrogenase (NAD+) activity,protein binding,NAD binding	carbohydrate metabolic process,tricarboxylic acid cycle,isocitrate metabolic process
SC / 11B	Q9Y2D5	Q9Y2D5	0.531019	0.531019	2.9835e-05	0.000322639	12	Q9Y2D5	PALM2AKAP2	PALM2-AKAP2 fusion protein	PLAK2_HUMAN	45	44.4949	1.44495	SC	11B	apical plasma membrane,side of membrane		regulation of cell shape
SC / 11B	O94952	O94952	-0.706519	0.706519	3.00257e-05	0.000324138	12	O94952	FBXO21	F-box only protein 21	FBX21_HUMAN	7	-38.7203	0.612797	SC	11B	cytosol,ubiquitin ligase complex	DNA binding,ubiquitin-protein transferase activity,protein binding	ubiquitin-dependent protein catabolic process
SC / 11B	Q9NVH6	Q9NVH6	0.530301	0.530301	3.01608e-05	0.000324604	12	Q9NVH6	TMLHE	Trimethyllysine dioxygenase, mitochondrial	TMLH_HUMAN	6	44.423	1.44423	SC	11B	mitochondrion,mitochondrial matrix	iron ion binding,trimethyllysine dioxygenase activity	carnitine biosynthetic process
SC / 11B	Q01105	Q01105	-0.846515	0.846515	3.02941e-05	0.00032468	12	Q01105	SET	Protein SET	SET_HUMAN	10	-44.3873	0.556127	SC	11B	nucleus,nucleoplasm,cytoplasm,endoplasmic reticulum,lipid particle,cytosol,perinuclear region of cytoplasm,macromolecular complex,chromatin	DNA binding,protein phosphatase inhibitor activity,protein binding,protein phosphatase regulator activity,histone binding,chromatin binding	negative regulation of neuron apoptotic process,DNA replication,nucleosome assembly,nucleosome disassembly,negative regulation of transcription, DNA-templated
SC / 11B	O75323	O75323	0.533391	0.533391	3.03611e-05	0.000324929	12	O75323	NIPSNAP2	Protein NipSnap homolog 2	NIPS2_HUMAN	9	44.7327	1.44733	SC	11B	mitochondrion,mitochondrial outer membrane	protein binding	oxidative phosphorylation,mitochondrion organization,positive regulation of high voltage-gated calcium channel activity
SC / 11B	O75427	O75427	0.258804	0.258804	3.05953e-05	0.000325562	12	O75427	LRCH4	Leucine-rich repeat and calponin homology domain-containing protein 4	LRCH4_HUMAN	22	19.6486	1.19649	SC	11B	plasma membrane,PML body	protein binding	membrane raft assembly,nervous system development,positive regulation of toll-like receptor signaling pathway
SC / 11B	P11137	P11137	-1.86414	1.86414	3.05774e-05	0.000325562	12	P11137	MAP2	Microtubule-associated protein 2	MTAP2_HUMAN	13	-72.5313	0.274687	SC	11B	main axon,cytoplasm,cytosol,microtubule,dendrite,dendrite cytoplasm,neuron projection,neuronal cell body,axon initial segment,dendritic shaft,axon hillock,dendritic growth cone,dendritic branch,basilar dendrite,Requires Ontology,dendritic filopodium,proximal dendrite,proximal neuron projection,microtubule associated complex	dystroglycan binding,structural molecule activity,protein binding,calmodulin binding,microtubule binding,tau protein binding	microtubule cytoskeleton organization,dendrite development,central nervous system neuron development,negative regulation of axon extension,regulation of microtubule polymerization,negative regulation of microtubule polymerization,neuron projection development,regulation of protein localization,dendrite morphogenesis,positive regulation of anterograde dense core granule transport,regulation of org…
SC / 11B	P28066	P28066	-0.581753	0.581753	3.05066e-05	0.000325562	12	P28066	PSMA5	Proteasome subunit alpha type-5	PSA5_HUMAN	12	-33.1849	0.668151	SC	11B	nucleus,cytoplasm,proteasome complex,extracellular region,nucleoplasm,cytosol,secretory granule lumen,extracellular exosome,ficolin-1-rich granule lumen,proteasome core complex,proteasome core complex, alpha-subunit complex	protein binding	proteasome-mediated ubiquitin-dependent protein catabolic process
SC / 11B	Q9Y383	Q9Y383	-0.767297	0.767297	3.05629e-05	0.000325562	12	Q9Y383	LUC7L2	Putative RNA-binding protein Luc7-like 2	LC7L2_HUMAN	12	-41.2483	0.587517	SC	11B	nuclear speck,U1 snRNP,U2-type prespliceosome	RNA binding,protein binding,enzyme binding,mRNA binding	mRNA splice site selection
SC / 11B	Q9BSH5	Q9BSH5	0.518631	0.518631	3.0697e-05	0.000326177	12	Q9BSH5	HDHD3	Haloacid dehalogenase-like hydrolase domain-containing protein 3	HDHD3_HUMAN	6	43.2596	1.4326	SC	11B	nucleolus,intracellular membrane-bounded organelle,nucleus	protein binding
SC / 11B	A8MXV4	A8MXV4	0.331114	0.331114	3.08271e-05	0.000326626	12	A8MXV4	NUDT19	Acyl-coenzyme A diphosphatase NUDT19	NUD19_HUMAN	16	25.7985	1.25798	SC	11B	cellular_component,peroxisomal matrix,cytosol	magnesium ion binding,CoA pyrophosphatase activity	biological_process,fatty acid catabolic process,coenzyme A catabolic process,medium-chain fatty-acyl-CoA catabolic process,butyryl-CoA catabolic process,succinyl-CoA catabolic process,propionyl-CoA metabolic process,malonyl-CoA catabolic process
SC / 11B	Q13107	Q13107	-0.467421	0.467421	3.07889e-05	0.000326626	12	Q13107	USP4	Ubiquitin carboxyl-terminal hydrolase 4	UBP4_HUMAN	17	-27.6744	0.723256	SC	11B	nucleus,cytoplasm,lysosome,cytosol,plasma membrane	thiol-dependent ubiquitin-specific protease activity,protein binding,adenosine receptor binding,identical protein binding,metal ion binding	spliceosomal tri-snRNP complex assembly,proteolysis,protein deubiquitination,negative regulation of protein ubiquitination,regulation of protein stability,protein localization to cell surface,positive regulation of TORC1 signaling
SC / 11B	O94760	O94760	-0.800917	0.800917	3.08797e-05	0.000326719	12	O94760	DDAH1	N(G),N(G)-dimethylarginine dimethylaminohydrolase 1	DDAH1_HUMAN	16	-42.6016	0.573984	SC	11B	cytosol,extracellular exosome	catalytic activity,dimethylargininase activity,metal ion binding,amino acid binding	citrulline metabolic process,regulation of systemic arterial blood pressure,arginine catabolic process,nitric oxide mediated signal transduction,negative regulation of cell proliferation,negative regulation of vascular permeability,positive regulation of nitric oxide biosynthetic process,positive regulation of angiogenesis,nitric oxide metabolic process,negative regulation of cellular response to…
SC / 11B	Q86XZ4	Q86XZ4	-0.577335	0.577335	3.09725e-05	0.000326771	12	Q86XZ4	SPATS2	Spermatogenesis-associated serine-rich protein 2	SPAS2_HUMAN	14	-32.98	0.6702	SC	11B	cytosol,cytoplasm	RNA binding
SC / 11B	Q9H773	Q9H773	-0.972437	0.972437	3.09432e-05	0.000326771	12	Q9H773	DCTPP1	dCTP pyrophosphatase 1	DCTP1_HUMAN	9	-49.0356	0.509644	SC	11B	nucleus,nucleoplasm,mitochondrion,cytosol	magnesium ion binding,protein binding,pyrimidine deoxyribonucleotide binding,identical protein binding,nucleoside-triphosphate diphosphatase activity,dCTP diphosphatase activity	dTTP catabolic process,dCTP catabolic process,nucleoside triphosphate catabolic process,DNA protection
SC / 6C	Q9UIV1	Q9UIV1	-0.431672	0.431672	3.11152e-05	0.000327811	12	Q9UIV1	CNOT7	CCR4-NOT transcription complex subunit 7	CNOT7_HUMAN	9	-25.8598	0.741402	SC	6C	intracellular non-membrane-bounded organelle,cytoplasmic mRNA processing body,nucleus,cytoplasm,cytosol,membrane,nuclear body,nuclear speck,CCR4-NOT complex,CCR4-NOT core complex	3'-5'-exoribonuclease activity,transcription corepressor activity,RNA binding,exoribonuclease activity,poly(A)-specific ribonuclease activity,protein binding,metal ion binding,Requires Ontology	nuclear-transcribed mRNA poly(A) tail shortening,deadenylation-dependent decapping of nuclear-transcribed mRNA,regulation of translation,positive regulation of cell proliferation,negative regulation of cell proliferation,negative regulation of gene expression,gene silencing by RNA,cytoplasmic mRNA processing body assembly,gene silencing by miRNA,regulation of tyrosine phosphorylation of STAT prot…
SC / 11B	Q69YQ0	Q69YQ0	0.412054	0.412054	3.13133e-05	0.000329432	12	Q69YQ0	SPECC1L	Cytospin-A	CYTSA_HUMAN	39	33.0579	1.33058	SC	11B	cytoplasm,spindle,gap junction,actin cytoskeleton,filamentous actin,microtubule organizing center	protein binding	cell adhesion,cell cycle,cell division,actin cytoskeleton organization
SC / 11B	P25205	P25205	-0.62631	0.62631	3.14857e-05	0.000330311	12	P25205	MCM3	DNA replication licensing factor MCM3	MCM3_HUMAN	37	-35.2169	0.647831	SC	11B	nucleolus,chromosome, telomeric region,nucleus,nucleoplasm,centrosome,membrane,MCM complex,perinuclear region of cytoplasm,CMG complex,alpha DNA polymerase:primase complex	DNA binding,protein binding,ATP binding,ATPase activity,single-stranded DNA-dependent ATP-dependent DNA helicase activity,single-stranded DNA binding	DNA unwinding involved in DNA replication,DNA replication initiation,regulation of DNA-dependent DNA replication initiation,mitotic DNA replication initiation,double-strand break repair via break-induced replication,DNA strand elongation involved in DNA replication
SC / 11B	Q9P289	Q9P289	-0.469534	0.469534	3.14634e-05	0.000330311	12	Q9P289	STK26	Serine/threonine-protein kinase 26	STK26_HUMAN	13	-27.7802	0.722198	SC	11B	cytoplasm,Golgi apparatus,Golgi-associated vesicle,cytosol,vesicle membrane,membrane,apical plasma membrane,perinuclear region of cytoplasm,extracellular exosome,cell periphery	magnesium ion binding,protein kinase activity,protein binding,ATP binding,identical protein binding,protein homodimerization activity,Requires Ontology,protein serine/threonine kinase activity	protein phosphorylation,apoptotic process,cellular response to starvation,microvillus assembly,negative regulation of cell migration,stress-activated protein kinase signaling cascade,response to hydrogen peroxide,regulation of apoptotic process,protein autophosphorylation
SC / 11B	Q03013	Q03013	-0.955852	0.955852	3.1588e-05	0.000330817	12	Q03013	GSTM4	Glutathione S-transferase Mu 4	GSTM4_HUMAN	5	-48.4463	0.515537	SC	11B	cytoplasm,cytosol,intercellular bridge	glutathione transferase activity,leukotriene-C4 synthase activity,protein binding,enzyme binding,protein homodimerization activity,glutathione binding	glutathione metabolic process,nitrobenzene metabolic process,xenobiotic catabolic process,long-chain fatty acid biosynthetic process
SC / 11B	Q99733	Q99733	-0.450441	0.450441	3.16229e-05	0.000330817	12	Q99733	NAP1L4	Nucleosome assembly protein 1-like 4	NP1L4_HUMAN	10	-26.8181	0.731819	SC	11B	nucleus,cytoplasm,chromatin	RNA binding,protein binding,nucleosome binding,unfolded protein binding,chromatin binding,histone binding	nucleosome assembly
SC / 11B	O60704	O60704	0.592156	0.592156	3.19142e-05	0.000330895	12	O60704	TPST2	Protein-tyrosine sulfotransferase 2	TPST2_HUMAN	7	50.7498	1.5075	SC	11B	Golgi membrane,endoplasmic reticulum,Golgi apparatus	protein-tyrosine sulfotransferase activity,protein homodimerization activity	peptidyl-tyrosine sulfation,3'-phosphoadenosine 5'-phosphosulfate metabolic process
SC / 11B	O75688	O75688	-0.62127	0.62127	3.18978e-05	0.000330895	12	O75688	PPM1B	Protein phosphatase 1B	PPM1B_HUMAN	8	-34.9902	0.650098	SC	11B	nucleolus,cytosol,membrane,nucleus	magnesium ion binding,protein serine/threonine phosphatase activity,protein binding,myosin phosphatase activity,manganese ion binding	protein dephosphorylation,N-terminal protein myristoylation,negative regulation of interferon-beta production,peptidyl-threonine dephosphorylation,negative regulation of I-kappaB kinase/NF-kappaB signaling,negative regulation of defense response to virus,negative regulation of NIK/NF-kappaB signaling,positive regulation of canonical Wnt signaling pathway
SC / 6C	P26447	P26447	1.69897	1.69897	3.18515e-05	0.000330895	12	P26447	S100A4	Protein S100-A4	S10A4_HUMAN	2	224.669	3.24669	SC	6C	extracellular space,extracellular region,nucleus,nucleoplasm,cytosol,perinuclear region of cytoplasm,Requires Ontology,extracellular exosome	RNA binding,actin binding,protein binding,chemoattractant activity,identical protein binding,transition metal ion binding,RAGE receptor binding,calcium ion binding,calcium-dependent protein binding	epithelial to mesenchymal transition,positive regulation of I-kappaB kinase/NF-kappaB signaling,positive chemotaxis
SC / 11B	P55786	P55786	-0.575297	0.575297	3.19418e-05	0.000330895	12	P55786	NPEPPS	Puromycin-sensitive aminopeptidase	PSA_HUMAN	30	-32.8852	0.671148	SC	11B	nucleus,cytosol,extracellular exosome,cytoplasm,membrane,extracellular space	aminopeptidase activity,zinc ion binding,metalloaminopeptidase activity,peptide binding	protein polyubiquitination,cellular response to hypoxia,positive regulation of protein targeting to mitochondrion,proteolysis,peptide catabolic process
SC / 6C	Q8TCZ2	Q8TCZ2	0.454486	0.454486	3.18366e-05	0.000330895	12	Q8TCZ2	CD99L2	CD99 antigen-like protein 2	C99L2_HUMAN	7	37.0294	1.37029	SC	6C	extracellular region,plasma membrane,adherens junction,focal adhesion,cell surface	protein binding	cell adhesion,diapedesis,positive regulation of neutrophil extravasation,positive regulation of T cell extravasation
SC / 11B	Q9UK76	Q9UK76	-0.888806	0.888806	3.17412e-05	0.000330895	12	Q9UK76	JPT1	Jupiter microtubule associated homolog 1	JUPI1_HUMAN	5	-45.9939	0.540061	SC	11B	cytosol,microtubule cytoskeleton,intercellular bridge,nucleus	protein binding
SC / 11B	Q52LJ0	Q52LJ0	-0.626289	0.626289	3.21202e-05	0.000332281	12	Q52LJ0	FAM98B	Protein FAM98B	FA98B_HUMAN	14	-35.2159	0.647841	SC	11B	nucleus,nucleoplasm,cytoplasm,intracellular membrane-bounded organelle,tRNA-splicing ligase complex	RNA binding,protein binding,protein methyltransferase activity,identical protein binding	tRNA splicing, via endonucleolytic cleavage and ligation,protein methylation,positive regulation of cell proliferation,positive regulation of gene expression
SC / 11B	P35244	P35244	-0.450771	0.450771	3.21935e-05	0.000332357	12	P35244	RPA3	Replication protein A 14 kDa subunit	RFA3_HUMAN	6	-26.8349	0.731651	SC	11B	nucleoplasm,DNA replication factor A complex,site of double-strand break	damaged DNA binding,single-stranded DNA binding,protein binding	telomere maintenance,double-strand break repair via homologous recombination,DNA replication,DNA repair,base-excision repair,nucleotide-excision repair,mismatch repair,regulation of mitotic cell cycle,regulation of cell proliferation
SC / 11B	Q13724	Q13724	0.28145	0.28145	3.22766e-05	0.000332357	12	Q13724	MOGS	Mannosyl-oligosaccharide glucosidase	MOGS_HUMAN	33	21.5416	1.21542	SC	11B	endoplasmic reticulum,endoplasmic reticulum membrane,membrane,extracellular exosome	mannosyl-oligosaccharide glucosidase activity,glucosidase activity	protein folding,oligosaccharide metabolic process,viral protein processing,protein N-linked glycosylation
SC / 11B	Q7L7X3	Q7L7X3	-0.25337	0.25337	3.23063e-05	0.000332357	12	Q7L7X3	TAOK1	Serine/threonine-protein kinase TAO1	TAOK1_HUMAN	20	-16.1065	0.838935	SC	11B	cytosol,microtubule cytoskeleton,perinuclear region of cytoplasm,extracellular exosome,cytoplasm	protein kinase activity,protein serine/threonine kinase activity,protein binding,ATP binding,kinase activity,transferase activity,alpha-tubulin binding,protein serine/threonine kinase activator activity,tau protein binding,beta-tubulin binding,tau-protein kinase activity,Requires Ontology	microtubule cytoskeleton organization,DNA repair,protein phosphorylation,cellular response to DNA damage stimulus,negative regulation of microtubule depolymerization,mitotic G2 DNA damage checkpoint,phosphorylation,central nervous system neuron development,positive regulation of stress-activated MAPK cascade,regulation of actin cytoskeleton organization,positive regulation of JNK cascade,protein …
SC / 11B	Q9P2J5	Q9P2J5	-0.380578	0.380578	3.22393e-05	0.000332357	12	Q9P2J5	LARS1	Leucine--tRNA ligase, cytoplasmic	SYLC_HUMAN	46	-23.187	0.76813	SC	11B	cytoplasm,lysosome,endoplasmic reticulum,cytosol,endomembrane system,nuclear body,aminoacyl-tRNA synthetase multienzyme complex	aminoacyl-tRNA editing activity,glutamine-tRNA ligase activity,leucine-tRNA ligase activity,GTPase activator activity,protein binding,ATP binding	tRNA aminoacylation for protein translation,glutaminyl-tRNA aminoacylation,leucyl-tRNA aminoacylation,regulation of cell size,positive regulation of TOR signaling,cellular response to amino acid starvation,positive regulation of GTPase activity,cellular response to amino acid stimulus,cellular response to leucine,Requires Ontology,positive regulation of TORC1 signaling,cellular response to leucin…
SC / 11B	P49915	P49915	-0.772627	0.772627	3.23556e-05	0.00033239	12	P49915	GMPS	GMP synthase [glutamine-hydrolyzing]	GUAA_HUMAN	33	-41.4649	0.585351	SC	11B	cytosol	GMP synthase activity,GMP synthase (glutamine-hydrolyzing) activity,ATP binding	GMP biosynthetic process,glutamine metabolic process,purine nucleobase biosynthetic process,purine ribonucleoside monophosphate biosynthetic process
SC / 11B	Q9UHD1	Q9UHD1	-0.69234	0.69234	3.24883e-05	0.00033239	12	Q9UHD1	CHORDC1	Cysteine and histidine-rich domain-containing protein 1	CHRD1_HUMAN	15	-38.1151	0.618849	SC	11B	cellular_component	protein binding,ATP binding,ADP binding,Hsp90 protein binding,zinc ion binding	regulation of centrosome duplication,chaperone-mediated protein folding,regulation of cellular response to heat,centrosome duplication
SC / 11B	Q9Y6U3	Q9Y6U3	-0.875264	0.875264	3.24543e-05	0.00033239	12	Q9Y6U3	SCIN	Scinderin	SCIN_HUMAN	27	-45.4846	0.545154	SC	11B	podosome,cytoplasm,brush border,cell cortex,cell projection,extracellular exosome,anchoring junction,actin cytoskeleton	phosphatidylserine binding,actin binding,calcium ion binding,1-phosphatidylinositol binding,phosphatidylinositol-4,5-bisphosphate binding,actin filament binding	negative regulation of cell proliferation,calcium ion regulated exocytosis,regulation of chondrocyte differentiation,sequestering of actin monomers,positive regulation of apoptotic process,actin nucleation,positive regulation of megakaryocyte differentiation,actin filament severing,positive regulation of secretion,positive regulation of actin nucleation,actin filament capping,central nervous syst…
SC / 11B	Q9Y6Y8	Q9Y6Y8	-0.52845	0.52845	3.26848e-05	0.000333941	12	Q9Y6Y8	SEC23IP	SEC23-interacting protein	S23IP_HUMAN	25	-30.6701	0.693299	SC	11B	cytoplasm,endoplasmic reticulum,endoplasmic reticulum-Golgi intermediate compartment,Golgi apparatus,cytosol,ER to Golgi transport vesicle membrane,ER to Golgi transport vesicle,intracellular membrane-bounded organelle	RNA binding,protein binding,metal ion binding	intracellular protein transport,ER to Golgi vesicle-mediated transport,Golgi organization
SC / 11B	Q92616	Q92616	-0.486401	0.486401	3.28755e-05	0.00033543	12	Q92616	GCN1	Stalled ribosome sensor GCN1	GCN1_HUMAN	111	-28.6196	0.713804	SC	11B	cytosolic ribosome,cytoplasm,cytosol,ribosome,membrane	RNA binding,translation factor activity, RNA binding,protein serine/threonine kinase activator activity,cadherin binding,binding, bridging,Requires Ontology,protein kinase regulator activity	rescue of stalled ribosome,Requires Ontology,cellular response to amino acid starvation,regulation of translation
SC / 11B	P61970	P61970	-0.798033	0.798033	3.30531e-05	0.000336779	12	P61970	NUTF2	Nuclear transport factor 2	NTF2_HUMAN	5	-42.4867	0.575133	SC	11B	nuclear inner membrane,nuclear outer membrane,nucleoplasm,cytosol,nuclear membrane,extracellular exosome,nuclear pore central transport channel	protein binding,structural constituent of nuclear pore,small GTPase binding,identical protein binding,nuclear import signal receptor activity	protein import into nucleus,protein export from nucleus,mRNA transport,protein localization to nuclear pore
SC / 11B	P62333	P62333	-0.358101	0.358101	3.31142e-05	0.00033694	12	P62333	PSMC6	26S proteasome regulatory subunit 10B	PRS10_HUMAN	18	-21.9809	0.780191	SC	11B	proteasome complex,nucleus,nucleoplasm,cytosol,membrane,inclusion body,extracellular exosome,proteasome accessory complex,cytosolic proteasome complex,proteasome regulatory particle, base subcomplex	protein binding,ATP binding,ATPase activity,protein binding, bridging,proteasome-activating ATPase activity,identical protein binding	proteasome-mediated ubiquitin-dependent protein catabolic process,positive regulation of inclusion body assembly,positive regulation of proteasomal protein catabolic process,ERAD pathway,positive regulation of RNA polymerase II transcriptional preinitiation complex assembly
SC / 11B	P50990	P50990	-0.641503	0.641503	3.31798e-05	0.000337147	12	P50990	CCT8	T-complex protein 1 subunit theta	TCPQ_HUMAN	31	-35.8955	0.641045	SC	11B	extracellular region,nucleoplasm,cytoplasm,centrosome,cytosol,chaperonin-containing T-complex,microtubule,cilium,secretory granule lumen,azurophil granule lumen,cell body,intermediate filament cytoskeleton,extracellular exosome,ficolin-1-rich granule lumen,zona pellucida receptor complex	protein binding,ATP binding,ATPase activity,protein binding involved in protein folding,cadherin binding,Requires Ontology,unfolded protein binding	protein folding,binding of sperm to zona pellucida,positive regulation of telomere maintenance via telomerase,protein stabilization,chaperone-mediated protein folding,positive regulation of establishment of protein localization to telomere,positive regulation of protein localization to Cajal body,positive regulation of telomerase RNA localization to Cajal body
SC / 6C	Q15392	Q15392	0.45888	0.45888	3.32925e-05	0.00033783	12	Q15392	DHCR24	Delta(24)-sterol reductase	DHC24_HUMAN	17	37.4474	1.37447	SC	6C	Golgi membrane,nucleus,endoplasmic reticulum,endoplasmic reticulum membrane,membrane,cytoplasm	delta24(24-1) sterol reductase activity,protein binding,oxidoreductase activity, acting on the CH-CH group of donors, NAD or NADP as acceptor,enzyme binding,peptide antigen binding,delta24-sterol reductase activity,FAD binding	cholesterol biosynthetic process,Ras protein signal transduction,protein localization,negative regulation of cell proliferation,response to hormone,tissue development,male genitalia development,plasminogen activation,cholesterol biosynthetic process via desmosterol,cholesterol biosynthetic process via lathosterol,amyloid precursor protein catabolic process,skin development,membrane organization,s…
SC / 11B	Q99615	Q99615	-0.657125	0.657125	3.33614e-05	0.000338068	12	Q99615	DNAJC7	DnaJ homolog subfamily C member 7	DNJC7_HUMAN	26	-36.5859	0.634141	SC	11B	nucleoplasm,cytoplasm,cytosol,cytoskeleton,membrane,extracellular exosome	ATPase activator activity,protein binding,heat shock protein binding	protein folding,chaperone mediated protein folding requiring cofactor,regulation of cellular response to heat
SC / 11B	Q96AB3	Q96AB3	0.587296	0.587296	3.34139e-05	0.00033814	12	Q96AB3	ISOC2	Isochorismatase domain-containing protein 2	ISOC2_HUMAN	11	50.2428	1.50243	SC	11B	nucleus,cytoplasm	protein binding	protein destabilization
SC / 6C	Q14517	Q14517	0.245266	0.245266	3.34822e-05	0.000338188	12	Q14517	FAT1	Protocadherin Fat 1	FAT1_HUMAN	83	18.5311	1.18531	SC	6C	nucleus,cytosol,plasma membrane,cell-cell junction,focal adhesion,apical plasma membrane,lamellipodium,filopodium,perinuclear region of cytoplasm,extracellular exosome	calcium ion binding,protein binding	lens development in camera-type eye,epithelial cell morphogenesis,establishment of epithelial cell apical/basal polarity involved in camera-type eye morphogenesis,actin filament organization,cell adhesion,homophilic cell adhesion via plasma membrane adhesion molecules,establishment or maintenance of cell polarity,cell-cell signaling,anatomical structure morphogenesis,cell migration,cell-cell adhe…
SC / 11B	Q9H3S7	Q9H3S7	-0.614042	0.614042	3.35096e-05	0.000338188	12	Q9H3S7	PTPN23	Tyrosine-protein phosphatase non-receptor type 23	PTN23_HUMAN	37	-34.6636	0.653364	SC	11B	nucleus,nucleoplasm,cytoplasm,endosome,early endosome,cytosol,nuclear body,ciliary basal body,intracellular membrane-bounded organelle,extracellular exosome	protein tyrosine phosphatase activity,protein binding,protein kinase binding	negative regulation of epithelial cell migration,dephosphorylation,endocytic recycling,ubiquitin-dependent protein catabolic process via the multivesicular body sorting pathway,early endosome to late endosome transport,cilium morphogenesis,positive regulation of Wnt protein secretion,positive regulation of homophilic cell adhesion,positive regulation of adherens junction organization,positive reg…
SC / 11B	Q96C36	Q96C36	0.599915	0.599915	3.36138e-05	0.00033878	12	Q96C36	PYCR2	Pyrroline-5-carboxylate reductase 2	P5CR2_HUMAN	12	51.5627	1.51563	SC	11B	mitochondrion,mitochondrial matrix	protein binding,pyrroline-5-carboxylate reductase activity	proline biosynthetic process,cellular response to oxidative stress,L-proline biosynthetic process
SC / 11B	P20962	P20962	-1.1925	1.1925	3.41456e-05	0.000339821	12	P20962	PTMS	Parathymosin	PTMS_HUMAN	5	-56.2456	0.437544	SC	11B	nucleus	histone binding	immune system process,DNA replication,positive regulation of transcription from RNA polymerase II promoter,negative regulation of apoptotic process
SC / 11B	Q07866	Q07866	-0.430249	0.430249	3.39798e-05	0.000339821	12	Q07866	KLC1	Kinesin light chain 1	KLC1_HUMAN	27	-25.7866	0.742134	SC	11B	cytosol,microtubule,membrane,growth cone,cytoplasmic vesicle,kinesin complex,cytoplasm	motor activity,protein binding,kinesin binding	cell adhesion,stress granule disassembly,microtubule-based movement
SC / 11B	Q7KZI7	Q7KZI7	-0.243099	0.243099	3.38649e-05	0.000339821	12	Q7KZI7	MARK2	Serine/threonine-protein kinase MARK2	MARK2_HUMAN	24	-15.5072	0.844928	SC	11B	nucleoplasm,cytoplasm,mitochondrion,actin filament,plasma membrane,membrane,lateral plasma membrane,dendrite,microtubule bundle	magnesium ion binding,RNA binding,protein serine/threonine kinase activity,protein binding,ATP binding,lipid binding,protein kinase activator activity,cadherin binding,tau protein binding,tau-protein kinase activity,Requires Ontology	mitophagy,neuron migration,protein phosphorylation,positive regulation of neuron projection development,Wnt signaling pathway,peptidyl-serine phosphorylation,peptidyl-threonine phosphorylation,establishment of cell polarity,activation of protein kinase activity,intracellular signal transduction,establishment or maintenance of epithelial cell apical/basal polarity,protein autophosphorylation,regul…
SC / 11B	Q8IU81	Q8IU81	-0.564958	0.564958	3.41632e-05	0.000339821	12	Q8IU81	IRF2BP1	Interferon regulatory factor 2-binding protein 1	I2BP1_HUMAN	16	-32.4025	0.675975	SC	11B	nucleus,nucleoplasm	transcription corepressor activity,protein binding,metal ion binding,ubiquitin protein ligase activity	negative regulation of transcription from RNA polymerase II promoter,protein polyubiquitination,regulation of transcription from RNA polymerase II promoter
SC / 11B	Q8N5I9	Q8N5I9	-0.526279	0.526279	3.40972e-05	0.000339821	12	Q8N5I9	NOPCHAP1	NOP protein chaperone 1	NOPC1_HUMAN	5	-30.5657	0.694343	SC	11B	nucleus	protein binding,Requires Ontology	box C/D snoRNP assembly
SC / 6C	Q8TAT6	Q8TAT6	-0.453405	0.453405	3.40518e-05	0.000339821	12	Q8TAT6	NPLOC4	Nuclear protein localization protein 4 homolog	NPL4_HUMAN	23	-26.9683	0.730317	SC	6C	nucleus,nucleoplasm,endoplasmic reticulum,cytosol,VCP-NPL4-UFD1 AAA ATPase complex,nuclear outer membrane-endoplasmic reticulum membrane network,UFD1-NPL4 complex	protein binding,K48-linked polyubiquitin binding,macromolecular complex binding,metal ion binding,ATPase binding,K63-linked polyubiquitin binding,ubiquitin protein ligase binding,ubiquitin binding	ubiquitin-dependent protein catabolic process,Golgi organization,ERAD pathway,retrograde protein transport, ER to cytosol,negative regulation of type I interferon production,negative regulation of RIG-I signaling pathway
SC / 11B	Q9HB07	Q9HB07	-0.835568	0.835568	3.37957e-05	0.000339821	12	Q9HB07	MYG1	MYG1 exonuclease	MYG1_HUMAN	13	-43.9638	0.560362	SC	11B	nucleus,nucleoplasm,nucleolus,mitochondrion,mitochondrial matrix,cytoplasm	molecular_function,nuclease activity,protein binding	locomotory exploration behavior
SC / 11B	Q9UNM6	Q9UNM6	-0.420226	0.420226	3.39703e-05	0.000339821	12	Q9UNM6	PSMD13	26S proteasome non-ATPase regulatory subunit 13	PSD13_HUMAN	21	-25.2692	0.747308	SC	11B	proteasome complex,extracellular region,nucleus,nucleoplasm,cytosol,membrane,secretory granule lumen,ficolin-1-rich granule lumen,proteasome regulatory particle,proteasome accessory complex,proteasome regulatory particle, lid subcomplex	structural molecule activity	meiosis I,proteasome-mediated ubiquitin-dependent protein catabolic process,ubiquitin-dependent protein catabolic process
SC / 11B	Q9Y6C9	Q9Y6C9	0.457906	0.457906	3.4174e-05	0.000339821	12	Q9Y6C9	MTCH2	Mitochondrial carrier homolog 2	MTCH2_HUMAN	11	37.3547	1.37355	SC	11B	mitochondrial outer membrane,nucleus,membrane,mitochondrion	protein binding,membrane insertase activity	protein localization to mitochondrion,regulation of mitochondrial fusion,positive regulation of apoptotic process,protein import into mitochondrial outer membrane,lipid homeostasis,positive regulation of stem cell differentiation
SC / 11B	Q8IYK4	Q8IYK4	1.58464	1.58464	3.46808e-05	0.000343614	12	Q8IYK4	COLGALT2	Procollagen galactosyltransferase 2	GT252_HUMAN	12	199.932	2.99932	SC	11B	endoplasmic reticulum lumen	protein binding,procollagen galactosyltransferase activity	collagen fibril organization
SC / 11B	Q8WUW1	Q8WUW1	-0.404226	0.404226	3.4694e-05	0.000343614	12	Q8WUW1	BRK1	Protein BRICK1	BRK1_HUMAN	5	-24.4358	0.755642	SC	11B	cytosol,cytoskeleton,lamellipodium,extracellular exosome,SCAR complex	small GTPase binding,protein binding,identical protein binding,macromolecular complex binding	in utero embryonic development,actin filament organization,positive regulation of lamellipodium assembly,Rac protein signal transduction,positive regulation of protein complex assembly,fibroblast proliferation,positive regulation of fibroblast proliferation,positive regulation of Arp2/3 complex-mediated actin nucleation,cell motility,regulation of actin polymerization or depolymerization
SC / 11B	Q2NL82	Q2NL82	-0.586095	0.586095	3.50027e-05	0.000345751	12	Q2NL82	TSR1	Pre-rRNA-processing protein TSR1 homolog	TSR1_HUMAN	22	-33.3856	0.666144	SC	11B	nucleoplasm,nucleolus,cytosol,preribosome, small subunit precursor	RNA binding,protein binding,GTP binding,GTPase activity,U3 snoRNA binding	endonucleolytic cleavage of tricistronic rRNA transcript (SSU-rRNA, 5.8S rRNA, LSU-rRNA),maturation of SSU-rRNA from tricistronic rRNA transcript (SSU-rRNA, 5.8S rRNA, LSU-rRNA)
SC / 6C	Q6PIU2	Q6PIU2	0.329523	0.329523	3.50608e-05	0.000345865	12	Q6PIU2	NCEH1	Neutral cholesterol ester hydrolase 1	NCEH1_HUMAN	14	25.6598	1.2566	SC	6C	endoplasmic reticulum membrane,plasma membrane,membrane	sterol esterase activity,phosphate ion binding,acetylalkylglycerol acetylhydrolase activity,serine hydrolase activity	xenobiotic metabolic process,lipid catabolic process,low-density lipoprotein particle clearance,ether lipid metabolic process
SC / 11B	O60921	O60921	-0.600938	0.600938	3.5236e-05	0.000346352	12	O60921	HUS1	Checkpoint protein HUS1	HUS1_HUMAN	10	-34.0675	0.659325	SC	11B	nucleus,nucleoplasm,nucleolus,cytosol,checkpoint clamp complex,site of double-strand break	protein binding	DNA damage checkpoint,regulation of protein phosphorylation,DNA repair,cellular response to DNA damage stimulus,response to UV,embryo development ending in birth or egg hatching,cellular response to ionizing radiation,double-strand break repair via homologous recombination,intra-S DNA damage checkpoint,meiotic DNA integrity checkpoint,mitotic DNA replication checkpoint,nucleotide-excision repair,…
SC / 6C	P09429	P09429	-0.590736	0.590736	3.52499e-05	0.000346352	12	P09429	HMGB1	High mobility group protein B1	HMGB1_HUMAN	8	-33.5996	0.664004	SC	6C	extracellular space,condensed chromosome,extracellular region,nucleus,nucleoplasm,endosome,endoplasmic reticulum,endoplasmic reticulum-Golgi intermediate compartment,cell surface,secretory granule lumen,ficolin-1-rich granule lumen,transcriptional repressor complex,alphav-beta3 integrin-HMGB1 complex	four-way junction DNA binding,bubble DNA binding,transcription regulatory region sequence-specific DNA binding,lipopolysaccharide binding,phosphatidylserine binding,damaged DNA binding,double-stranded DNA binding,single-stranded DNA binding,transcription coactivator activity,transcription corepressor activity,RNA binding,cytokine activity,integrin binding,protein binding,DNA binding, bending,lyas…	negative regulation of transcription from RNA polymerase II promoter,myeloid dendritic cell activation,activation of innate immune response,dendritic cell chemotaxis,inflammatory response to antigenic stimulus,regulation of tolerance induction,regulation of T cell mediated immune response to tumor cell,DNA topological change,double-strand break repair via nonhomologous end joining,DNA recombinati…
SC / 11B	Q9NZ63	Q9NZ63	-0.689266	0.689266	3.52071e-05	0.000346352	12	Q9NZ63	C9orf78	Splicing factor C9orf78	TLS1_HUMAN	11	-37.9831	0.620169	SC	11B	chromosome, centromeric region,nucleus,nucleoplasm,cytosol,spliceosomal complex	protein binding,U5 snRNA binding	chromosome segregation,mRNA cis splicing, via spliceosome,regulation of homologous chromosome segregation,mRNA splicing, via spliceosome
SC / 11B	P53999	P53999	-0.816318	0.816318	3.53812e-05	0.000347184	12	P53999	SUB1	Activated RNA polymerase II transcriptional coactivator p15	TCP4_HUMAN	10	-43.211	0.56789	SC	11B	nucleoplasm,nucleolus,extracellular exosome,transcription factor complex,nucleus	RNA polymerase II core promoter proximal region sequence-specific DNA binding,single-stranded DNA binding,transcription coactivator activity,RNA binding,protein binding,identical protein binding	promoter clearance from RNA polymerase II promoter,regulation of transcription from RNA polymerase II promoter,negative regulation of DNA metabolic process,positive regulation of transcription initiation from RNA polymerase II promoter,negative regulation of DNA duplex unwinding
SC / 11B	O60294	O60294	-1.2455	1.2455	3.58999e-05	0.000347694	12	O60294	LCMT2	tRNA wybutosine-synthesizing protein 4	TYW4_HUMAN	7	-57.8238	0.421762	SC	11B	cytoplasm	protein binding,tRNA methyltransferase activity	tRNA modification,tRNA methylation,wybutosine biosynthetic process
SC / 11B	P38606	P38606	-0.434416	0.434416	3.61091e-05	0.000347694	12	P38606	ATP6V1A	V-type proton ATPase catalytic subunit A	VATA_HUMAN	30	-26.0007	0.739993	SC	11B	lysosomal membrane,Golgi membrane,nucleoplasm,cytosol,plasma membrane,microvillus,endosome membrane,membrane,apical plasma membrane,secretory granule,clathrin-coated vesicle membrane,proton-transporting V-type ATPase complex,intracellular membrane-bounded organelle,extracellular exosome,extrinsic component of synaptic vesicle membrane,vacuolar proton-transporting V-type ATPase, V1 domain,proton-t…	protein binding,ATP binding,ATPase activity,proton-transporting ATP synthase activity, rotational mechanism,proton-transporting ATPase activity, rotational mechanism	cellular iron ion homeostasis,vacuolar acidification,lysosomal lumen acidification,ATP synthesis coupled proton transport,regulation of macroautophagy,cellular response to increased oxygen levels,endosomal lumen acidification,intracellular pH reduction,Requires Ontology,synaptic vesicle lumen acidification,hydrogen ion transmembrane transport
SC / 11B	P49642	P49642	-0.539787	0.539787	3.57068e-05	0.000347694	12	P49642	PRIM1	DNA primase small subunit	PRI1_HUMAN	15	-31.2127	0.687873	SC	11B	nucleoplasm,alpha DNA polymerase:primase complex,membrane	magnesium ion binding,DNA primase activity,protein binding,zinc ion binding,ribonucleotide binding	DNA replication, synthesis of RNA primer,DNA replication initiation
SC / 11B	P51674	P51674	-2.35032	2.35032	3.57397e-05	0.000347694	12	P51674	GPM6A	Neuronal membrane glycoprotein M6-a	GPM6A_HUMAN	1	-80.3897	0.196103	SC	11B	plasma membrane,filopodium,neuron projection,neuronal cell body,dendritic spine,axonal growth cone,presynaptic active zone membrane,extracellular exosome,Requires Ontology,glutamatergic synapse,extracellular vesicle	calcium channel activity,protein binding	neuron migration,neural retina development,synapse assembly,response to bacterium,neuron projection morphogenesis,stem cell differentiation,regulation of synapse organization,positive regulation of filopodium assembly,calcium ion transmembrane transport,neuron projection development
SC / 11B	Q8IZ83	Q8IZ83	-0.608109	0.608109	3.5901e-05	0.000347694	12	Q8IZ83	ALDH16A1	Aldehyde dehydrogenase family 16 member A1	A16A1_HUMAN	16	-34.3944	0.656056	SC	11B	membrane	protein binding,oxidoreductase activity, acting on the aldehyde or oxo group of donors, NAD or NADP as acceptor
SC / 11B	Q8NC51	Q8NC51	-0.757774	0.757774	3.60985e-05	0.000347694	12	Q8NC51	SERBP1	SERPINE1 mRNA-binding protein 1	SERB1_HUMAN	26	-40.8592	0.591408	SC	11B	nucleus,cytoplasm,cytosol,membrane,perinuclear region of cytoplasm,extracellular exosome	RNA binding,mRNA 3'-UTR binding,protein binding,translation repressor activity,SUMO binding,ribosome binding,cadherin binding,translation elongation factor binding	negative regulation of translation,PML body organization,regulation of mRNA stability,Requires Ontology
SC / 6C	Q9H2X9	Q9H2X9	0.328241	0.328241	3.59962e-05	0.000347694	12	Q9H2X9	SLC12A5	Solute carrier family 12 member 5	S12A5_HUMAN	5	25.5482	1.25548	SC	6C	plasma membrane,membrane,dendrite membrane,neuron projection,neuronal cell body,perikaryon,synapse,cell periphery	ammonium transmembrane transporter activity,chloride transmembrane transporter activity,potassium:chloride symporter activity,metal ion binding	ion transport,hypotonic response,learning,response to xenobiotic stimulus,cellular chloride ion homeostasis,multicellular organism growth,thermosensory behavior,intracellular pH reduction,dendritic spine development,ammonium transmembrane transport,potassium ion homeostasis,chloride transmembrane transport,cell volume homeostasis,chloride ion homeostasis,potassium ion import across plasma membran…
SC / 11B	Q9NSD9	Q9NSD9	-0.682285	0.682285	3.58062e-05	0.000347694	12	Q9NSD9	FARSB	Phenylalanine--tRNA ligase beta subunit	SYFB_HUMAN	21	-37.6823	0.623177	SC	11B	cytoplasm,cytosol,phenylalanine-tRNA ligase complex,membrane	magnesium ion binding,RNA binding,phenylalanine-tRNA ligase activity,protein binding,ATP binding	translation,phenylalanyl-tRNA aminoacylation,protein heterotetramerization
SC / 6C	Q9NSG2	Q9NSG2	-0.502228	0.502228	3.59219e-05	0.000347694	12	Q9NSG2	FIRRM	FIGNL1-interacting regulator of recombination and mitosis	FIRRM_HUMAN	5	-29.3984	0.706016	SC	6C	chromosome, centromeric region,kinetochore,nucleus,cytoplasm,midbody,spindle midzone	protein binding,protein kinase binding	mitotic cell cycle,chromosome segregation,interstrand cross-link repair,regulation of protein kinase activity
SC / 11B	Q9NTK5	Q9NTK5	-0.821099	0.821099	3.62635e-05	0.000347694	12	Q9NTK5	OLA1	Obg-like ATPase 1	OLA1_HUMAN	20	-43.3989	0.566011	SC	11B	extracellular region,nucleolus,cytoplasm,centrosome,cytosol,membrane,platelet alpha granule lumen,extracellular exosome	protein binding,ATP binding,GTP binding,ATPase activity,ribosomal large subunit binding,cadherin binding,metal ion binding	ATP metabolic process
SC / 6C	Q9NXH9	Q9NXH9	-0.55851	0.55851	3.61587e-05	0.000347694	12	Q9NXH9	TRMT1	tRNA (guanine(26)-N(2))-dimethyltransferase	TRM1_HUMAN	20	-32.0997	0.679003	SC	6C	nucleoplasm,nucleus	tRNA binding,RNA binding,protein binding,metal ion binding,Requires Ontology	tRNA modification,tRNA N2-guanine methylation
SC / 11B	Q9UG63	Q9UG63	-0.629482	0.629482	3.62746e-05	0.000347694	12	Q9UG63	ABCF2	ATP-binding cassette sub-family F member 2	ABCF2_HUMAN	23	-35.3592	0.646408	SC	11B	plasma membrane,membrane	ATPase activity,ATP binding
SC / 11B	Q9UHD8	Q9UHD8	-0.71411	0.71411	3.58903e-05	0.000347694	12	Q9UHD8	SEPTIN9	Septin-9	SEPT9_HUMAN	30	-39.0419	0.609581	SC	11B	stress fiber,cytoplasm,microtubule,axoneme,actin cytoskeleton,perinuclear region of cytoplasm,Requires Ontology,septin complex,microtubule cytoskeleton,cell division site,septin ring	protein binding,GTP binding,cadherin binding,GTPase activity,binding, bridging	positive regulation of nonmotile primary cilium assembly,cytoskeleton-dependent cytokinesis
SC / 11B	Q9UIA9	Q9UIA9	-0.702999	0.702999	3.6196e-05	0.000347694	12	Q9UIA9	XPO7	Exportin-7	XPO7_HUMAN	33	-38.5706	0.614294	SC	11B	nucleus,cytoplasm,nuclear pore	nuclear export signal receptor activity,protein binding,small GTPase binding	protein export from nucleus
SC / 11B	Q9Y4E1	Q9Y4E1	-0.440663	0.440663	3.54965e-05	0.000347694	12	Q9Y4E1	WASHC2C	WASH complex subunit 2C	WAC2C_HUMAN	24	-26.3204	0.736796	SC	11B	nucleolus,endosome,early endosome,cytosol,plasma membrane,early endosome membrane,intracellular membrane-bounded organelle,WASH complex	protein binding,phosphatidylinositol-4,5-bisphosphate binding,phosphatidylinositol-3,4,5-trisphosphate binding,phosphatidylinositol-5-phosphate binding,phosphatidylinositol-3-phosphate binding,phosphatidylinositol-3,4-bisphosphate binding,phosphatidylinositol-4-phosphate binding,phosphatidylinositol-3,5-bisphosphate binding,retromer complex binding,phosphatidylinositol phosphate binding	protein transport,endosomal transport,endocytic recycling,regulation of Arp2/3 complex-mediated actin nucleation,protein localization to endosome,retrograde transport, endosome to Golgi,regulation of substrate adhesion-dependent cell spreading,negative regulation of barbed-end actin filament capping
SC / 11B	P08238	P08238	-0.607941	0.607941	3.68711e-05	0.000351149	12	P08238	HSP90AB1	Heat shock protein HSP 90-beta	HS90B_HUMAN	48	-34.3868	0.656132	SC	11B	COP9 signalosome,extracellular region,nucleus,nucleoplasm,cytoplasm,mitochondrion,cytosol,cell surface,membrane,secretory granule lumen,melanosome,neuronal cell body,dendritic growth cone,axonal growth cone,perinuclear region of cytoplasm,extracellular exosome,Requires Ontology,ficolin-1-rich granule lumen,macromolecular complex,aryl hydrocarbon receptor complex,HSP90-CDC37 chaperone complex,plas…	RNA binding,double-stranded RNA binding,protein binding,ATP binding,ATPase activity,protein kinase regulator activity,kinase binding,protein kinase binding,MHC class II protein complex binding,nitric-oxide synthase regulator activity,TPR domain binding,heat shock protein binding,ubiquitin protein ligase binding,peptide binding,identical protein binding,protein homodimerization activity,histone de…	placenta development,response to unfolded protein,telomere maintenance via telomerase,virion attachment to host cell,positive regulation of transforming growth factor beta receptor signaling pathway,regulation of protein ubiquitination,negative regulation of proteasomal ubiquitin-dependent protein catabolic process,positive regulation of phosphoprotein phosphatase activity,regulation of protein l…
SC / 11B	Q9Y680	Q9Y680	0.625286	0.625286	3.69234e-05	0.000351197	12	Q9Y680	FKBP7	Peptidyl-prolyl cis-trans isomerase FKBP7	FKBP7_HUMAN	13	54.2517	1.54252	SC	11B	endoplasmic reticulum,endoplasmic reticulum lumen	peptidyl-prolyl cis-trans isomerase activity,calcium ion binding,protein binding,FK506 binding	peptidyl-proline modification
SC / 11B	O75223	O75223	-0.690799	0.690799	3.71252e-05	0.000352665	12	O75223	GGCT	Gamma-glutamylcyclotransferase	GGCT_HUMAN	6	-38.0489	0.619511	SC	11B	cytosol,extracellular exosome	gamma-glutamylcyclotransferase activity,protein homodimerization activity	release of cytochrome c from mitochondria
SC / 11B	P63151	P63151	-0.769936	0.769936	3.71992e-05	0.000352918	12	P63151	PPP2R2A	Serine/threonine-protein phosphatase 2A 55 kDa regulatory subunit B alpha isoform	2ABA_HUMAN	15	-41.3556	0.586444	SC	11B	nucleoplasm,cytosol,glutamatergic synapse,protein phosphatase type 2A complex	protein binding,protein phosphatase regulator activity	protein dephosphorylation,response to morphine
SC / 11B	O43795	O43795	0.41852	0.41852	3.73278e-05	0.000353142	12	O43795	MYO1B	Unconventional myosin-Ib	MYO1B_HUMAN	51	33.6556	1.33656	SC	11B	trans-Golgi network membrane,cytoplasm,early endosome,actin filament,plasma membrane,brush border,endosome membrane,filopodium,apical part of cell,perinuclear region of cytoplasm,extracellular exosome,cell periphery,myosin complex,microvillus,actin cytoskeleton	microfilament motor activity,protein binding,calmodulin binding,ATP binding,phosphatidylinositol-4,5-bisphosphate binding,phosphatidylinositol-3,4,5-trisphosphate binding,cadherin binding,actin filament binding	post-Golgi vesicle-mediated transport,actin filament organization,actin filament-based movement,actin filament bundle assembly,endocytosis
SC / 11B	O96000	O96000	0.386266	0.386266	3.73653e-05	0.000353142	12	O96000	NDUFB10	NADH dehydrogenase [ubiquinone] 1 beta subcomplex subunit 10	NDUBA_HUMAN	11	30.7006	1.30701	SC	11B	mitochondrial inner membrane,mitochondrial respiratory chain complex I	protein binding,NADH dehydrogenase (ubiquinone) activity	mitochondrial electron transport, NADH to ubiquinone,aerobic respiration,mitochondrial respiratory chain complex I assembly,mitochondrial ATP synthesis coupled proton transport
SC / 11B	Q9NZN4	Q9NZN4	0.743224	0.743224	3.72918e-05	0.000353142	12	Q9NZN4	EHD2	EH domain-containing protein 2	EHD2_HUMAN	12	67.3912	1.67391	SC	11B	nucleus,cytosol,plasma membrane,caveola,endosome membrane,microtubule cytoskeleton,membrane,intercellular bridge,recycling endosome membrane,extracellular exosome,cytoplasm,perinuclear region of cytoplasm,early endosome,endocytic vesicle	nucleic acid binding,calcium ion binding,protein binding,ATP binding,GTP binding,hydrolase activity,protein domain specific binding,identical protein binding	cortical actin cytoskeleton organization,endocytic recycling,protein localization to plasma membrane,membrane tubulation,positive regulation of myoblast fusion,positive regulation of endocytic recycling,cilium morphogenesis,endocytosis
SC / 11B	O00273	O00273	-0.724253	0.724253	3.74419e-05	0.000353418	12	O00273	DFFA	DNA fragmentation factor subunit alpha	DFFA_HUMAN	13	-39.4689	0.605311	SC	11B	nucleus,nucleoplasm,cytosol,plasma membrane,chromatin,macromolecular complex	protein binding,protein domain specific binding,protein binding involved in protein folding,deoxyribonuclease inhibitor activity	negative regulation of apoptotic DNA fragmentation,apoptotic DNA fragmentation,negative regulation of deoxyribonuclease activity,positive regulation of apoptotic process,chaperone-mediated protein folding,thymocyte apoptotic process,negative regulation of execution phase of apoptosis
SC / 11B	O43657	O43657	0.482117	0.482117	3.76091e-05	0.000354546	12	O43657	TSPAN6	Tetraspanin-6	TSN6_HUMAN	4	39.6792	1.39679	SC	11B	membrane,extracellular exosome	protein binding	negative regulation of viral-induced cytoplasmic pattern recognition receptor signaling pathway,positive regulation of I-kappaB kinase/NF-kappaB signaling,negative regulation of I-kappaB kinase/NF-kappaB signaling
SC / 11B	O14920	O14920	-0.557557	0.557557	3.80626e-05	0.000355533	12	O14920	IKBKB	Inhibitor of nuclear factor kappa-B kinase subunit beta	IKKB_HUMAN	23	-32.0548	0.679452	SC	11B	cytoplasm,nucleus,cytosol,cytoplasmic side of plasma membrane,membrane raft,IkappaB kinase complex,CD40 receptor complex	protein kinase activity,protein serine/threonine kinase activity,protein binding,ATP binding,IkappaB kinase activity,protein kinase binding,identical protein binding,protein homodimerization activity,protein heterodimerization activity,scaffold protein binding,Requires Ontology,transferrin receptor binding	positive regulation of NF-kappaB transcription factor activity,stimulatory C-type lectin receptor signaling pathway,antigen processing and presentation of exogenous peptide antigen via MHC class I, TAP-dependent,MyD88-dependent toll-like receptor signaling pathway,protein phosphorylation,inflammatory response,I-kappaB kinase/NF-kappaB signaling,response to virus,regulation of tumor necrosis facto…
SC / 11B	O43847	O43847	-0.614575	0.614575	3.82462e-05	0.000355533	12	O43847	NRDC	Nardilysin	NRDC_HUMAN	38	-34.6878	0.653122	SC	11B	mitochondrion,cytosol,cell surface,dendrite	metalloendopeptidase activity,protein binding,metal ion binding,epidermal growth factor binding	proteolysis,positive regulation of myelination,positive regulation of axonogenesis,positive regulation of membrane protein ectodomain proteolysis,regulation of endopeptidase activity,Requires Ontology
SC / 11B	O76071	O76071	-0.667645	0.667645	3.83709e-05	0.000355533	12	O76071	CIAO1	Probable cytosolic iron-sulfur protein assembly protein CIAO1	CIAO1_HUMAN	7	-37.0467	0.629533	SC	11B	cytoplasm,MMXD complex,CIA complex	protein binding	regulation of transcription from RNA polymerase II promoter,chromosome segregation,positive regulation of cell proliferation,iron-sulfur cluster assembly,protein maturation by iron-sulfur cluster transfer
SC / 6C	P05455	P05455	-0.425052	0.425052	3.80158e-05	0.000355533	12	P05455	SSB	Lupus La protein	LA_HUMAN	30	-25.5188	0.744812	SC	6C	chromosome, telomeric region,nucleus,cytoplasm,ribonucleoprotein complex,cytosol,cytoplasmic stress granule	tRNA binding,RNA binding,protein binding,poly(U) RNA binding,sequence-specific mRNA binding,mRNA binding	tRNA 5'-leader removal,tRNA modification,tRNA export from nucleus,tRNA processing,histone mRNA metabolic process,tRNA 3'-end processing,nuclear histone mRNA catabolic process,IRES-dependent viral translational initiation,protein localization to cytoplasmic stress granule,positive regulation of translation
SC / 11B	Q6P6C2	Q6P6C2	-0.536681	0.536681	3.84008e-05	0.000355533	12	Q6P6C2	ALKBH5	RNA demethylase ALKBH5	ALKB5_HUMAN	12	-31.0645	0.689355	SC	11B	paraspeckles,nucleus,nucleoplasm,Golgi apparatus,cytosol,nuclear speck	RNA binding,oxidoreductase activity, acting on paired donors, with incorporation or reduction of molecular oxygen, 2-oxoglutarate as one donor, and incorporation of one atom each of oxygen into both donors,metal ion binding,Requires Ontology,RNA N6-methyladenosine dioxygenase activity,oxidative RNA demethylase activity	response to hypoxia,mRNA processing,mRNA export from nucleus,regulation of translation,spermatogenesis,cell differentiation,oxidative single-stranded RNA demethylation,gamma-delta T cell proliferation,mRNA destabilization,Requires Ontology
SC / 11B	Q96G01	Q96G01	0.332079	0.332079	3.80388e-05	0.000355533	12	Q96G01	BICD1	Protein bicaudal D homolog 1	BICD1_HUMAN	12	25.8826	1.25883	SC	11B	Golgi apparatus,cytoplasmic microtubule,trans-Golgi network,centrosome,cytosol,cytoskeleton,membrane,cytoplasmic vesicle,perinuclear region of cytoplasm,secretory vesicle	structural constituent of cytoskeleton,protein binding,cytoskeletal adaptor activity,protein kinase binding,small GTPase binding,proteinase activated receptor binding,dynactin binding,dynein intermediate chain binding,dynein complex binding	RNA processing,intracellular mRNA localization,anatomical structure morphogenesis,viral process,protein localization to organelle,stress granule assembly,positive regulation of receptor-mediated endocytosis,regulation of microtubule cytoskeleton organization,minus-end-directed organelle transport along microtubule,microtubule anchoring at microtubule organizing center,negative regulation of phosp…
SC / 11B	Q99081	Q99081	-0.606656	0.606656	3.83813e-05	0.000355533	12	Q99081	TCF12	Transcription factor 12	HTF4_HUMAN	9	-34.3283	0.656717	SC	11B	nucleus,nucleoplasm,cytoplasm,nuclear speck,intracellular membrane-bounded organelle,chromatin,RNA polymerase II transcription factor complex,transcription factor complex	transcription regulatory region sequence-specific DNA binding,RNA polymerase II core promoter proximal region sequence-specific DNA binding,RNA polymerase II transcription factor activity, sequence-specific DNA binding,core promoter proximal region sequence-specific DNA binding,transcriptional activator activity, RNA polymerase II transcription regulatory region sequence-specific binding,transcri…	immune response,nervous system development,muscle organ development,gene expression,positive regulation of gene expression,cell differentiation,positive regulation of neuron differentiation,positive regulation of transcription from RNA polymerase II promoter,response to gonadotropin-releasing hormone,regulation of transcription from RNA polymerase II promoter
SC / 11B	Q9H0R6	Q9H0R6	0.400068	0.400068	3.8264e-05	0.000355533	12	Q9H0R6	QRSL1	Glutamyl-tRNA(Gln) amidotransferase subunit A, mitochondrial	GATA_HUMAN	14	31.957	1.31957	SC	11B	mitochondrion,glutamyl-tRNA(Gln) amidotransferase complex	protein binding,ATP binding,glutaminyl-tRNA synthase (glutamine-hydrolyzing) activity	regulation of protein stability,mitochondrial translation,glutaminyl-tRNAGln biosynthesis via transamidation
SC / 11B	Q9NR09	Q9NR09	-0.398406	0.398406	3.78473e-05	0.000355533	12	Q9NR09	BIRC6	Baculoviral IAP repeat-containing protein 6	BIRC6_HUMAN	54	-24.1304	0.758696	SC	11B	spindle pole,endosome,trans-Golgi network,centrosome,microtubule organizing center,cytosol,membrane,midbody,Flemming body,nucleus	ubiquitin-protein transferase activity,cysteine-type endopeptidase inhibitor activity,protein binding,ubiquitin conjugating enzyme activity	protein phosphorylation,apoptotic process,cell cycle,cell proliferation,positive regulation of cell proliferation,protein ubiquitination,regulation of cytokinesis,regulation of cell proliferation,negative regulation of apoptotic process,cell division,labyrinthine layer development,negative regulation of extrinsic apoptotic signaling pathway
SC / 11B	Q9NR50	Q9NR50	-0.5189	0.5189	3.84308e-05	0.000355533	12	Q9NR50	EIF2B3	Translation initiation factor eIF2B subunit gamma	EI2BG_HUMAN	24	-30.2096	0.697904	SC	11B	cytoplasm,cytosol,eukaryotic translation initiation factor 2B complex,guanyl-nucleotide exchange factor complex	translation initiation factor activity,guanyl-nucleotide exchange factor activity,translation factor activity, RNA binding,protein binding	cytoplasmic translational initiation,translational initiation,response to heat,response to glucose,oligodendrocyte development,response to peptide hormone,T cell receptor signaling pathway
SC / 11B	Q9P2J3	Q9P2J3	-0.72864	0.72864	3.82678e-05	0.000355533	12	Q9P2J3	KLHL9	Kelch-like protein 9	KLHL9_HUMAN	8	-39.6527	0.603473	SC	11B	cytosol,midbody,Cul3-RING ubiquitin ligase complex	ubiquitin-protein transferase activity,protein binding,cullin family protein binding	cell cycle,protein ubiquitination,regulation of cytokinesis,cell division
SC / 11B	Q5TFE4	Q5TFE4	-0.592823	0.592823	3.8642e-05	0.000356945	12	Q5TFE4	NT5DC1	5'-nucleotidase domain-containing protein 1	NT5D1_HUMAN	18	-33.6956	0.663044	SC	11B		metal ion binding,5'-nucleotidase activity
SC / 11B	O75167	O75167	-0.53134	0.53134	3.87909e-05	0.00035753	12	O75167	PHACTR2	Phosphatase and actin regulator 2	PHAR2_HUMAN	11	-30.8088	0.691912	SC	11B	plasma membrane,platelet alpha granule membrane	protein phosphatase inhibitor activity,protein binding,actin binding	actin cytoskeleton organization
SC / 11B	O75792	O75792	-0.511992	0.511992	3.95323e-05	0.000360888	12	O75792	RNASEH2A	Ribonuclease H2 subunit A	RNH2A_HUMAN	10	-29.8746	0.701254	SC	11B	nucleoplasm,cytosol,ribonuclease H2 complex	RNA binding,RNA-DNA hybrid ribonuclease activity,ribonuclease activity,metal ion binding	mismatch repair,DNA replication,RNA catabolic process,DNA replication, removal of RNA primer
SC / 11B	O94925	O94925	0.764372	0.764372	3.95225e-05	0.000360888	12	O94925	GLS	Glutaminase kidney isoform, mitochondrial	GLSK_HUMAN	23	69.863	1.69863	SC	11B	mitochondrion,mitochondrial matrix,cytosol,synapse	glutaminase activity,protein binding	suckling behavior,regulation of respiratory gaseous exchange by neurological system process,glutamate biosynthetic process,glutamine catabolic process,chemical synaptic transmission,protein homotetramerization,glutamate homeostasis
SC / 11B	P07437	P07437	-0.426273	0.426273	3.9588e-05	0.000360888	12	P07437	TUBB	Tubulin beta chain	TBB5_HUMAN	5	-25.5818	0.744182	SC	11B	extracellular region,nucleus,nuclear envelope lumen,cytoplasm,cytosol,cytoskeleton,microtubule,microtubule cytoskeleton,azurophil granule lumen,cytoplasmic ribonucleoprotein granule,cell body,membrane raft,intercellular bridge,extracellular exosome,mitotic spindle,macromolecular complex	GTPase activity,structural molecule activity,protein binding,protein domain specific binding,ubiquitin protein ligase binding,GTPase activating protein binding,MHC class I protein binding,macromolecular complex binding,metal ion binding,GTP binding,structural constituent of cytoskeleton	odontoblast differentiation,microtubule-based process,cytoskeleton-dependent intracellular transport,natural killer cell mediated cytotoxicity,regulation of synapse organization,spindle assembly,cell division,mitotic cell cycle,microtubule cytoskeleton organization
SC / 11B	Q08380	Q08380	0.701857	0.701857	3.9313e-05	0.000360888	12	Q08380	LGALS3BP	Galectin-3-binding protein	LG3BP_HUMAN	10	62.6598	1.6266	SC	11B	Requires Ontology,extracellular region,extracellular space,membrane,platelet dense granule lumen,extracellular exosome,blood microparticle	scavenger receptor activity,protein binding	endocytosis,cellular defense response,cell adhesion,signal transduction
SC / 6C	Q8N0X7	Q8N0X7	-0.411013	0.411013	3.95931e-05	0.000360888	12	Q8N0X7	SPART	Spartin	SPART_HUMAN	17	-24.7905	0.752095	SC	6C	cytoplasm,mitochondrial outer membrane,lipid particle,cytosol,midbody,intracellular membrane-bounded organelle,synapse,plasma membrane	protein binding,ubiquitin protein ligase binding	regulation of mitochondrial membrane potential,abscission,BMP signaling pathway,lipid particle organization,collateral sprouting in absence of injury,negative regulation of collateral sprouting in absence of injury,neuromuscular process,cell division,adipose tissue development,negative regulation of BMP signaling pathway
SC / 11B	Q8TEX9	Q8TEX9	-0.662142	0.662142	3.95637e-05	0.000360888	12	Q8TEX9	IPO4	Importin-4	IPO4_HUMAN	35	-36.8061	0.631939	SC	11B	membrane,chromatin,macromolecular complex,cytoplasm,nucleus	protein binding,nuclear localization sequence binding,small GTPase binding,nuclear import signal receptor activity	protein import into nucleus,protein localization to nucleus
SC / 6C	Q92629	Q92629	0.623829	0.623829	3.95835e-05	0.000360888	12	Q92629	SGCD	Delta-sarcoglycan	SGCD_HUMAN	6	54.096	1.54096	SC	6C	cytoskeleton,plasma membrane,sarcoplasmic reticulum,dystrophin-associated glycoprotein complex,sarcoglycan complex,sarcolemma		muscle organ development,calcium-mediated signaling,protein complex localization,cardiac muscle cell development,calcium ion homeostasis,coronary vasculature morphogenesis,cardiac muscle cell contraction,heart contraction,cardiac muscle tissue development
SC / 11B	Q9UGV2	Q9UGV2	-0.533051	0.533051	3.96657e-05	0.000360888	12	Q9UGV2	NDRG3	Protein NDRG3	NDRG3_HUMAN	10	-30.8908	0.691092	SC	11B	cytoplasm,extracellular exosome	molecular_function	spermatogenesis,cell differentiation,negative regulation of cell growth,signal transduction
SC / 6C	Q9Y6R1	Q9Y6R1	1.47114	1.47114	3.97341e-05	0.000360888	12	Q9Y6R1	SLC4A4	Electrogenic sodium bicarbonate cotransporter 1	S4A4_HUMAN	4	177.241	2.77241	SC	6C	plasma membrane,membrane,cell surface,basolateral plasma membrane,extracellular exosome	inorganic anion exchanger activity,protein binding,anion transmembrane transporter activity,sodium:bicarbonate symporter activity,symporter activity,identical protein binding	regulation of membrane potential,positive regulation of glycolytic process,regulation of intracellular pH,sodium ion transport,inorganic anion transport,bicarbonate transport,sodium ion transmembrane transport,sodium ion export from cell,transmembrane transport,anion transmembrane transport,Requires Ontology
SC / 11B	Q13617	Q13617	-0.5202	0.5202	3.9807e-05	0.000361079	12	Q13617	CUL2	Cullin-2	CUL2_HUMAN	22	-30.2725	0.697275	SC	11B	nucleoplasm,nucleolus,cytosol,VCB complex,Cul2-RING ubiquitin ligase complex,SCF ubiquitin ligase complex	ubiquitin-protein transferase activity,protein binding,ubiquitin protein ligase binding,macromolecular complex binding,Requires Ontology,protein binding, bridging	G1/S transition of mitotic cell cycle,protein ubiquitination,intrinsic apoptotic signaling pathway,Requires Ontology,SCF-dependent proteasomal ubiquitin-dependent protein catabolic process
SC / 11B	Q2LD37	Q2LD37	0.478131	0.478131	4.00953e-05	0.00036325	12	Q2LD37	BLTP1	Bridge-like lipid transfer protein family member 1	BLTP1_HUMAN	19	39.2938	1.39294	SC	11B	nucleus,endoplasmic reticulum membrane,plasma membrane,membrane,mitochondrial membrane,presynapse,Requires Ontology	protein binding,phosphatidylethanolamine transporter activity	regulation of cell growth,phagocytosis,phospholipid transport,endosomal transport,regulation of epithelial cell differentiation,endocytic recycling,Requires Ontology,synaptic vesicle endocytosis
SC / 11B	Q96J84	Q96J84	0.630831	0.630831	4.02205e-05	0.000363942	12	Q96J84	KIRREL1	Kin of IRRE-like protein 1	KIRR1_HUMAN	19	54.8457	1.54846	SC	11B	plasma membrane,cell-cell junction,cell projection membrane,dendritic shaft,membrane raft,perinuclear region of cytoplasm	protein binding,myosin binding,cell adhesion molecule binding	negative regulation of protein phosphorylation,glomerular filtration,positive regulation of actin filament polymerization,cell-cell junction maintenance,renal protein absorption,cell-cell adhesion
SC / 11B	O43791	O43791	0.496266	0.496266	4.03328e-05	0.000364515	12	O43791	SPOP	Speckle-type POZ protein	SPOP_HUMAN	10	41.0558	1.41056	SC	11B	nucleus,nucleoplasm,nuclear speck,Cul3-RING ubiquitin ligase complex,cytoplasm	protein binding,ubiquitin protein ligase binding,Requires Ontology	protein polyubiquitination,proteasome-mediated ubiquitin-dependent protein catabolic process,localization,regulation of proteolysis
SC / 11B	Q9NW15	Q9NW15	0.277819	0.277819	4.04746e-05	0.000364973	12	Q9NW15	ANO10	Anoctamin-10	ANO10_HUMAN	15	21.2361	1.21236	SC	11B	plasma membrane,membrane,intracellular membrane-bounded organelle	intracellular calcium activated chloride channel activity,calcium activated cation channel activity,chloride channel activity	cation transport,chloride transport,ion transmembrane transport,cation transmembrane transport,chloride transmembrane transport
SC / 11B	Q9Y6K9	Q9Y6K9	-0.538602	0.538602	4.04817e-05	0.000364973	12	Q9Y6K9	IKBKG	NF-kappa-B essential modulator	NEMO_HUMAN	12	-31.1562	0.688438	SC	11B	cytosol,spindle pole,nucleus,nucleoplasm,cytoplasm,mitotic spindle,ubiquitin ligase complex,IkappaB kinase complex,macromolecular complex	protein binding,protein domain specific binding,polyubiquitin binding,ubiquitin protein ligase binding,signaling adaptor activity,identical protein binding,protein homodimerization activity,metal ion binding,protein heterodimerization activity,K63-linked polyubiquitin binding,linear polyubiquitin binding,transferrin receptor binding	positive regulation of I-kappaB kinase/NF-kappaB signaling,apoptotic process,inflammatory response,immune response,cellular response to DNA damage stimulus,I-kappaB kinase/NF-kappaB signaling,response to virus,positive regulation of macroautophagy,defense response to bacterium,anoikis,innate immune response,positive regulation of transcription from RNA polymerase II promoter,T cell receptor signa…
SC / 11B	Q8WVM8	Q8WVM8	0.416468	0.416468	4.05576e-05	0.000365215	12	Q8WVM8	SCFD1	Sec1 family domain-containing protein 1	SCFD1_HUMAN	26	33.4656	1.33466	SC	11B	endoplasmic reticulum membrane,Golgi-associated vesicle,cis-Golgi network,cytosol,plasma membrane,Golgi cisterna membrane,Golgi membrane	protein binding,syntaxin binding,macromolecular complex binding	cell morphogenesis,response to hypoxia,retrograde vesicle-mediated transport, Golgi to ER,post-Golgi vesicle-mediated transport,response to toxic substance,regulation of protein transport,regulation of ER to Golgi vesicle-mediated transport,negative regulation of autophagosome assembly,intracellular protein transport,ER to Golgi vesicle-mediated transport
SC / 6C	P43155	P43155	0.298189	0.298189	4.06789e-05	0.000365864	12	P43155	CRAT	Carnitine O-acetyltransferase	CACP_HUMAN	19	22.96	1.2296	SC	6C	mitochondrion,mitochondrial inner membrane,peroxisome,peroxisomal matrix,endoplasmic reticulum,cytosol	acyl-CoA oxidase activity,carnitine O-acetyltransferase activity,carnitine O-octanoyltransferase activity	carnitine metabolic process, CoA-linked,fatty acid beta-oxidation using acyl-CoA oxidase,short-chain fatty acid metabolic process,medium-chain fatty acid metabolic process
SC / 11B	P32418	P32418	0.528212	0.528212	4.08157e-05	0.000366322	12	P32418	SLC8A1	Sodium/calcium exchanger 1	NAC1_HUMAN	11	44.214	1.44214	SC	11B	nucleoplasm,plasma membrane,postsynaptic density,intercalated disc,Z disc,T-tubule,axon,dendrite,sarcolemma,neuronal cell body,axon terminus,synapse,cell periphery,postsynapse	calcium:sodium antiporter activity,calcium ion binding,protein binding,calmodulin binding,cytoskeletal protein binding,ankyrin binding,ion channel binding	cellular calcium ion homeostasis,regulation of gene expression,negative regulation of protein serine/threonine kinase activity,regulation of the force of heart contraction,regulation of heart rate,ion transport,cellular sodium ion homeostasis,muscle contraction,regulation of cell communication by electrical coupling,regulation of cardiac muscle contraction by regulation of the release of sequeste…
SC / 11B	Q9H9J2	Q9H9J2	0.3285	0.3285	4.08284e-05	0.000366322	12	Q9H9J2	MRPL44	Large ribosomal subunit protein mL44	RM44_HUMAN	12	25.5707	1.25571	SC	11B	nucleoplasm,mitochondrion,mitochondrial inner membrane,mitochondrial large ribosomal subunit,plasma membrane,nuclear body,microprocessor complex,nucleus	ribonuclease III activity,RNA binding,double-stranded RNA binding,protein binding	RNA processing,mitochondrial translation,mitochondrial translational elongation
SC / 11B	Q15392	Q15392	0.408946	0.408946	4.09759e-05	0.000367203	12	Q15392	DHCR24	Delta(24)-sterol reductase	DHC24_HUMAN	17	32.7716	1.32772	SC	11B	Golgi membrane,nucleus,endoplasmic reticulum,endoplasmic reticulum membrane,membrane,cytoplasm	delta24(24-1) sterol reductase activity,protein binding,oxidoreductase activity, acting on the CH-CH group of donors, NAD or NADP as acceptor,enzyme binding,peptide antigen binding,delta24-sterol reductase activity,FAD binding	cholesterol biosynthetic process,Ras protein signal transduction,protein localization,negative regulation of cell proliferation,response to hormone,tissue development,male genitalia development,plasminogen activation,cholesterol biosynthetic process via desmosterol,cholesterol biosynthetic process via lathosterol,amyloid precursor protein catabolic process,skin development,membrane organization,s…
SC / 11B	Q13610	Q13610	0.320952	0.320952	4.11848e-05	0.000368631	12	Q13610	PWP1	Periodic tryptophan protein 1 homolog	PWP1_HUMAN	14	24.9155	1.24915	SC	11B	chromosome,nucleolus,Golgi apparatus,nucleus	Requires Ontology,H4K20me3 modified histone binding	transcription, DNA-templated,rRNA processing,negative regulation of peptidyl-serine phosphorylation of STAT protein,positive regulation of transcription of nuclear large rRNA transcript from RNA polymerase I promoter,positive regulation of stem cell differentiation
SC / 11B	Q8IZT6	Q8IZT6	0.205413	0.205413	4.12749e-05	0.000368994	12	Q8IZT6	ASPM	Abnormal spindle-like microcephaly-associated protein	ASPM_HUMAN	49	15.3017	1.15302	SC	11B	nucleus,cytoplasm,centrosome,apical plasma membrane,midbody,microtubule minus-end,meiotic spindle,mitotic spindle pole	calmodulin binding	neuron migration,positive regulation of neuroblast proliferation,spindle organization,spermatogenesis,asymmetric cell division,male gonad development,forebrain neuroblast division,cerebral cortex development,negative regulation of neuron differentiation,negative regulation of asymmetric cell division,oogenesis,developmental growth,regulation of meiotic cell cycle,spindle localization,maintenance …
SC / 11B	Q9C0C9	Q9C0C9	-1.19698	1.19698	4.15705e-05	0.00037119	12	Q9C0C9	UBE2O	(E3-independent) E2 ubiquitin-conjugating enzyme	UBE2O_HUMAN	36	-56.3812	0.436188	SC	11B	nucleus,nucleoplasm,cytoplasm,cytosol,nuclear body	RNA binding,ubiquitin-protein transferase activity,protein binding,ATP binding,ubiquitin protein ligase activity,ubiquitin conjugating enzyme activity	protein monoubiquitination,positive regulation of BMP signaling pathway,retrograde transport, endosome to Golgi,protein K63-linked ubiquitination
SC / 11B	Q13615	Q13615	-0.304781	0.304781	4.18833e-05	0.000373087	12	Q13615	MTMR3	Myotubularin-related protein 3	MTMR3_HUMAN	13	-19.0435	0.809565	SC	11B	cytoplasm,cytosol,membrane	phosphatidylinositol-3-phosphatase activity,protein serine/threonine phosphatase activity,protein tyrosine phosphatase activity,protein binding,protein tyrosine/serine/threonine phosphatase activity,protein phosphatase binding,metal ion binding,phosphatidylinositol-3,5-bisphosphate 3-phosphatase activity	protein dephosphorylation,phosphatidylinositol biosynthetic process,macroautophagy,cellular response to glucose starvation,phosphatidylinositol dephosphorylation,regulation of phosphatidylinositol dephosphorylation,phosphatidylinositol 5-phosphate metabolic process,regulation of autophagosome assembly,regulation of autophagy
SC / 11B	P39687	P39687	-0.775141	0.775141	4.20201e-05	0.000373858	12	P39687	ANP32A	Acidic leucine-rich nuclear phosphoprotein 32 family member A	AN32A_HUMAN	6	-41.5669	0.584331	SC	11B	nucleus,nucleoplasm,cytoplasm,endoplasmic reticulum,perinuclear region of cytoplasm	RNA binding,protein binding,histone binding	nucleocytoplasmic transport,intracellular signal transduction,regulation of apoptotic process
[truncated: 16,265 more rows]
