# Supplementary material for: Creatine kinase B, a downstream effector of c-Myb, controls migration of osteosarcoma cells via regulation of N-cadherin
Source: Cancer Cell Int. 2025 Dec 5;26:5. doi: 10.1186/s12935-025-04087-0 (PMC12797693; doi:10.1186/s12935-025-04087-0)
Supplement: Supplementary file 5 — Supplementary Material 6 [file 12935_2025_4087_MOESM5_ESM.xlsx]

## Sheet: S6A_sc vs. 11B - down
Supplementary material 6A. Protein groups downregulated (q-value < 0.05, log2FC < -0.58) in the SAOS-LM5 CKB KO clone 11B compared to control SAOS-LM5 scrambled cell line. Following abbreviations describe the cell lines: SC - SAOS-LM5 scrambled; 11B - SAOS-LM5 CKB KO 11B.
Comparison (group1/group2)	Group	ProteinGroups	AVG Log2 Ratio	Absolute AVG Log2 Ratio	Pvalue	Qvalue	# of Ratios	UniProtIds	Genes	ProteinDescriptions	ProteinNames	# Unique Total Peptides	% Change	Ratio	Condition Numerator	Condition Denominator	GO Cellular Component	GO Molecular Function	GO Biological Process
11B / SC	Q01973	Q01973	-2.23765	2.23765	4.40203e-09	1.38468e-05	12	Q01973	ROR1	Inactive tyrosine-protein kinase transmembrane receptor ROR1	ROR1_HUMAN	5	-371.628	0.212031	11B	SC	stress fiber,cytoplasm,plasma membrane,cell surface,axon terminus,receptor complex	protein binding,ATP binding,coreceptor activity,Wnt-protein binding,Wnt-activated receptor activity,transmembrane receptor protein tyrosine kinase activity	sensory perception of sound,astrocyte development,Wnt signaling pathway,phosphorylation,positive regulation of I-kappaB kinase/NF-kappaB signaling,inner ear development,positive regulation of NF-kappaB transcription factor activity,positive regulation of neuron projection development,multicellular organism development,positive regulation of ERK1 and ERK2 cascade,positive regulation of kinase acti…
11B / SC	P61812	P61812	-0.928796	0.928796	1.49683e-08	1.93739e-05	12	P61812	TGFB2	Transforming growth factor beta-2 proprotein	TGFB2_HUMAN	8	-90.3687	0.525296	11B	SC	extracellular region,extracellular space,axon,platelet alpha granule lumen,neuronal cell body,Requires Ontology	beta-amyloid binding,receptor binding,type II transforming growth factor beta receptor binding,transforming growth factor beta receptor binding,protein binding,growth factor activity,type III transforming growth factor beta receptor binding,protein homodimerization activity,cytokine activity	regulation of complement-dependent cytotoxicity,epithelial cell differentiation,cell morphogenesis,skeletal system development,eye development,response to hypoxia,kidney development,epithelial to mesenchymal transition,neural tube closure,hair follicle development,heart morphogenesis,outflow tract septum morphogenesis,membranous septum morphogenesis,heart valve morphogenesis,atrioventricular valv…
11B / SC	Q8TF66	Q8TF66	-2.22844	2.22844	2.63652e-08	2.204e-05	12	Q8TF66	LRRC15	Leucine-rich repeat-containing protein 15	LRC15_HUMAN	12	-368.627	0.213389	11B	SC	Requires Ontology,apical plasma membrane,plasma membrane,extracellular exosome,extracellular matrix,extracellular space	fibronectin binding,protein binding,collagen binding,laminin binding,Requires Ontology	positive regulation of cell migration,negative regulation of viral entry into host cell,receptor-mediated virion attachment to host cell,negative regulation of protein localization to plasma membrane
11B / SC	Q96QD9	Q96QD9	-0.900401	0.900401	4.62084e-08	2.438e-05	12	Q96QD9	FYTTD1	UAP56-interacting factor	UIF_HUMAN	10	-86.6585	0.535738	11B	SC	nucleoplasm,nuclear speck	RNA binding,mRNA binding,protein binding	mRNA export from nucleus
11B / SC	Q5VUB5	Q5VUB5	-1.08228	1.08228	5.60445e-08	2.46406e-05	12	Q5VUB5	FAM171A1	Protein FAM171A1	F1711_HUMAN	16	-111.738	0.472282	11B	SC	plasma membrane	protein binding	regulation of cell shape,stress fiber assembly
11B / SC	P43155	P43155	-0.731761	0.731761	6.13657e-08	2.53577e-05	12	P43155	CRAT	Carnitine O-acetyltransferase	CACP_HUMAN	19	-66.0665	0.602168	11B	SC	mitochondrion,mitochondrial inner membrane,peroxisome,peroxisomal matrix,endoplasmic reticulum,cytosol	acyl-CoA oxidase activity,carnitine O-acetyltransferase activity,carnitine O-octanoyltransferase activity	carnitine metabolic process, CoA-linked,fatty acid beta-oxidation using acyl-CoA oxidase,short-chain fatty acid metabolic process,medium-chain fatty acid metabolic process
11B / SC	Q9NUQ7	Q9NUQ7	-0.692515	0.692515	8.31656e-08	2.89622e-05	12	Q9NUQ7	UFSP2	Ufm1-specific protease 2	UFSP2_HUMAN	17	-61.6098	0.618774	11B	SC	nucleus,cytoplasm,endoplasmic reticulum	protein binding,UFM1 hydrolase activity	proteolysis,regulation of intracellular estrogen receptor signaling pathway
11B / SC	Q9P2B2	Q9P2B2	-1.01717	1.01717	1.29542e-07	3.32253e-05	12	Q9P2B2	PTGFRN	Prostaglandin F2 receptor negative regulator	FPRP_HUMAN	20	-102.394	0.494086	11B	SC	endoplasmic reticulum membrane,Golgi apparatus,cell surface	protein binding	myoblast fusion involved in skeletal muscle regeneration,lipid particle organization
11B / SC	P07099	P07099	-0.95136	0.95136	1.96259e-07	4.2991e-05	12	P07099	EPHX1	Epoxide hydrolase 1	HYEP_HUMAN	19	-93.3695	0.517145	11B	SC	endoplasmic reticulum membrane	epoxide hydrolase activity,protein binding,oxysterol binding,cis-stilbene-oxide hydrolase activity	xenobiotic metabolic process,response to toxic substance,response to organic cyclic compound,arachidonic acid metabolic process,aromatic compound catabolic process,epoxide metabolic process
11B / SC	P54253	P54253	-1.34039	1.34039	1.92408e-07	4.2991e-05	12	P54253	ATXN1	Ataxin-1	ATX1_HUMAN	11	-153.22	0.394913	11B	SC	nucleus,nucleoplasm,nucleolus,cytoplasm,cytosol,nuclear matrix,nuclear inclusion body	DNA binding,protein binding,poly(U) RNA binding,poly(G) binding,identical protein binding,protein self-association	RNA processing,brain development,learning,memory,social behavior,negative regulation of transcription, DNA-templated,nuclear export,negative regulation of transcription from RNA polymerase II promoter,nervous system development
11B / SC	O60636	O60636	-1.78154	1.78154	2.44981e-07	4.45559e-05	12	O60636	TSPAN2	Tetraspanin-2	TSN2_HUMAN	1	-243.794	0.290872	11B	SC	nucleoplasm,plasma membrane,membrane,myelin sheath	protein binding	inflammatory response,astrocyte development,microglia development,myelination,oligodendrocyte differentiation,axon development
11B / SC	O75695	O75695	-0.60209	0.60209	2.54205e-07	4.45559e-05	12	O75695	RP2	Protein XRP2	XRP2_HUMAN	10	-51.7914	0.658799	11B	SC	nucleoplasm,cytoplasm,Golgi apparatus,centriole,plasma membrane,cilium,nuclear body,cytoplasmic vesicle,ciliary basal body,extracellular exosome,periciliary membrane compartment	magnesium ion binding,GTPase activator activity,protein binding,GTP binding,unfolded protein binding	post-chaperonin tubulin folding pathway,post-Golgi vesicle-mediated transport,protein folding,visual perception,protein transport,cilium morphogenesis
11B / SC	P10321	P10321	-0.818701	0.818701	2.56599e-07	4.45559e-05	12	P10321	HLA-C	HLA class I histocompatibility antigen, C alpha chain	HLAC_HUMAN	8	-76.3817	0.566952	11B	SC	Golgi membrane,endoplasmic reticulum,Golgi apparatus,plasma membrane,cell surface,ER to Golgi transport vesicle membrane,membrane,secretory granule membrane,phagocytic vesicle membrane,early endosome membrane,recycling endosome membrane,extracellular exosome,lumenal side of endoplasmic reticulum membrane,MHC class I protein complex,extracellular space,external side of plasma membrane	protein binding,peptide antigen binding,TAP binding,receptor binding	adaptive immune response,antigen processing and presentation of endogenous peptide antigen via MHC class I via ER pathway, TAP-independent,immune response,innate immune response,positive regulation of T cell mediated cytotoxicity,antigen processing and presentation of endogenous peptide antigen via MHC class Ib
11B / SC	Q9NZ08	Q9NZ08	-0.805604	0.805604	2.58884e-07	4.45559e-05	12	Q9NZ08	ERAP1	Endoplasmic reticulum aminopeptidase 1	ERAP1_HUMAN	29	-74.7877	0.572123	11B	SC	extracellular region,extracellular space,endoplasmic reticulum,endoplasmic reticulum lumen,endoplasmic reticulum membrane,cytosol,membrane,extracellular exosome,cytoplasm	endopeptidase activity,aminopeptidase activity,interleukin-6 receptor binding,interleukin-1, Type II receptor binding,protein binding,metalloexopeptidase activity,zinc ion binding,metalloaminopeptidase activity,peptide binding	angiogenesis,adaptive immune response,antigen processing and presentation of peptide antigen via MHC class I,membrane protein ectodomain proteolysis,regulation of blood pressure,response to bacterium,antigen processing and presentation of endogenous peptide antigen via MHC class I,regulation of innate immune response,fat cell differentiation,positive regulation of angiogenesis,proteolysis,peptide…
11B / SC	P98082	P98082	-1.59979	1.59979	3.08549e-07	4.67346e-05	12	P98082	DAB2	Disabled homolog 2	DAB2_HUMAN	13	-203.1	0.329924	11B	SC	fibrillar center,lysosomal membrane,cytosol,plasma membrane,clathrin-coated pit,focal adhesion,clathrin-coated vesicle,clathrin-coated vesicle membrane,intracellular membrane-bounded organelle,perinuclear region of cytoplasm,cytoplasm	protein binding,clathrin adaptor activity,cargo receptor activity,SMAD binding,low-density lipoprotein particle receptor binding	integrin-mediated signaling pathway,negative regulation of transcription from RNA polymerase II promoter,positive regulation of protein phosphorylation,apoptotic process,transforming growth factor beta receptor signaling pathway,positive regulation of epithelial to mesenchymal transition,negative regulation of neuron projection development,protein transport,Wnt signaling pathway,negative regulati…
11B / SC	Q6UX15	Q6UX15	-1.74939	1.74939	3.40286e-07	4.77556e-05	12	Q6UX15	LAYN	Layilin	LAYN_HUMAN	3	-236.217	0.297427	11B	SC	focal adhesion,ruffle,cell surface,membrane	hyaluronic acid binding,carbohydrate binding
11B / SC	P53355	P53355	-0.905401	0.905401	4.10269e-07	5.11268e-05	12	P53355	DAPK1	Death-associated protein kinase 1	DAPK1_HUMAN	32	-87.3065	0.533884	11B	SC	cytoplasm,plasma membrane,postsynaptic density,actin cytoskeleton,glutamatergic synapse,DAPK1-calmodulin complex,nucleus	protein kinase activity,protein serine/threonine kinase activity,calmodulin-dependent protein kinase activity,protein binding,calmodulin binding,ATP binding,GTP binding,syntaxin-1 binding,identical protein binding,Requires Ontology	apoptotic process,defense response to tumor cell,regulation of response to tumor cell,protein phosphorylation,extrinsic apoptotic signaling pathway via death domain receptors,regulation of autophagy,positive regulation of autophagy,negative regulation of translation,intracellular signal transduction,regulation of apoptotic process,positive regulation of apoptotic process,negative regulation of ap…
11B / SC	Q969G5	Q969G5	-2.17498	2.17498	4.19763e-07	5.11268e-05	12	Q969G5	CAVIN3	Caveolae-associated protein 3	CAVN3_HUMAN	5	-351.581	0.221444	11B	SC	cytoplasm,cytosol,caveola,macromolecular complex	protein binding,protein kinase C binding	cortical actin cytoskeleton organization,circadian regulation of gene expression,negative regulation of protein kinase B signaling,positive regulation of ERK1 and ERK2 cascade,negative regulation of fermentation
11B / SC	P27105	P27105	-0.745811	0.745811	5.569e-07	5.91746e-05	12	P27105	STOM	Stomatin	STOM_HUMAN	11	-67.6917	0.596332	11B	SC	extracellular space,mitochondrion,endoplasmic reticulum,cytoskeleton,plasma membrane,membrane,vesicle,azurophil granule membrane,specific granule membrane,melanosome,membrane raft,perinuclear region of cytoplasm,extracellular exosome,tertiary granule membrane,blood microparticle	protein binding,identical protein binding,protein homodimerization activity,RNA polymerase binding	regulation of ion transmembrane transport,positive regulation by host of viral genome replication,positive regulation of viral process,positive regulation of protein targeting to membrane
11B / SC	P23634	P23634	-1.72836	1.72836	7.39904e-07	6.74877e-05	12	P23634	ATP2B4	Plasma membrane calcium-transporting ATPase 4	AT2B4_HUMAN	23	-231.351	0.301794	11B	SC	plasma membrane,caveola,membrane,basolateral plasma membrane,Z disc,T-tubule,sperm flagellum,membrane raft,presynaptic active zone membrane,sperm principal piece,glutamatergic synapse,macromolecular complex,intracellular membrane-bounded organelle	calcium-transporting ATPase activity,protein binding,calmodulin binding,ATP binding,calcium ion transmembrane transporter activity,ATPase activity,sodium channel regulator activity,protein kinase binding,protein phosphatase 2B binding,nitric-oxide synthase inhibitor activity,metal ion binding,nitric-oxide synthase binding,scaffold protein binding,PDZ domain binding	neural retina development,regulation of transcription from RNA polymerase II promoter,cellular calcium ion homeostasis,spermatogenesis,negative regulation of gene expression,negative regulation of nitric oxide mediated signal transduction,urinary bladder smooth muscle contraction,negative regulation of angiogenesis,hippocampus development,flagellated sperm motility,positive regulation of peptidyl…
11B / SC	P54756	P54756	-0.765082	0.765082	9.30405e-07	7.93178e-05	12	P54756	EPHA5	Ephrin type-A receptor 5	EPHA5_HUMAN	26	-69.9466	0.58842	11B	SC	rough endoplasmic reticulum,plasma membrane,external side of plasma membrane,axon,dendrite,neuronal cell body,perinuclear region of cytoplasm	ephrin receptor activity,GPI-linked ephrin receptor activity,transmembrane-ephrin receptor activity,protein binding,ATP binding	axon guidance,phosphorylation,cAMP-mediated signaling,hippocampus development,positive regulation of CREB transcription factor activity,regulation of actin cytoskeleton organization,regulation of GTPase activity,ephrin receptor signaling pathway,neuron development,regulation of insulin secretion involved in cellular response to glucose stimulus,protein phosphorylation
11B / SC	Q9BYD2	Q9BYD2	-0.62433	0.62433	1.0748e-06	8.15748e-05	12	Q9BYD2	MRPL9	Large ribosomal subunit protein bL9m	RM09_HUMAN	4	-54.1495	0.648721	11B	SC	mitochondrion,mitochondrial inner membrane,mitochondrial ribosome,mitochondrial large ribosomal subunit	RNA binding,structural constituent of ribosome,protein binding	translation,mitochondrial translation
11B / SC	P25445	P25445	-1.77768	1.77768	1.15587e-06	8.68418e-05	12	P25445	FAS	Tumor necrosis factor receptor superfamily member 6	TNR6_HUMAN	9	-242.874	0.291652	11B	SC	cytosol,plasma membrane,cell surface,nuclear body,membrane raft,extracellular exosome,death-inducing signaling complex,CD95 death-inducing signaling complex,external side of plasma membrane	protein binding,calmodulin binding,kinase binding,signaling receptor activity,identical protein binding,tumor necrosis factor-activated receptor activity	apoptotic process,positive regulation of protein phosphorylation,immune response,signal transduction,regulation of stress-activated MAPK cascade,tumor necrosis factor-mediated signaling pathway,cellular response to amino acid starvation,Fas signaling pathway,regulation of apoptotic process,positive regulation of apoptotic process,macromolecular complex assembly,cellular response to mechanical sti…
11B / SC	P16989	P16989	-3.59857	3.59857	1.20719e-06	8.83001e-05	12	P16989	YBX3	Y-box-binding protein 3	YBOX3_HUMAN	4	-1111.37	0.0825511	11B	SC	nucleus,cytoplasm,cytosol,bicellular tight junction,synapse,perinuclear region of cytoplasm	RNA polymerase II regulatory region sequence-specific DNA binding,RNA binding,mRNA 3'-UTR binding,protein binding,small GTPase binding,Requires Ontology,nucleic acid binding	negative regulation of transcription from RNA polymerase II promoter,in utero embryonic development,apoptotic process,spermatogenesis,male gonad development,fertilization,ectopic germ cell programmed cell death,positive regulation of organ growth,negative regulation of skeletal muscle tissue development,negative regulation of necroptotic process,3'-UTR-mediated mRNA stabilization,cellular respons…
11B / SC	Q8IWT6	Q8IWT6	-0.646077	0.646077	1.42025e-06	9.73464e-05	12	Q8IWT6	LRRC8A	Volume-regulated anion channel subunit LRRC8A	LRC8A_HUMAN	24	-56.4907	0.639016	11B	SC	lysosomal membrane,plasma membrane,cell surface,membrane,ion channel complex,cytoplasm	anion channel activity,volume-sensitive anion channel activity,protein binding,identical protein binding,Requires Ontology	cellular glucose homeostasis,pre-B cell differentiation,anion transport,cell volume homeostasis,response to osmotic stress,spermatogenesis,taurine transport,aspartate transport,positive regulation of insulin secretion,protein hexamerization,positive regulation of myoblast differentiation,anion transmembrane transport,Requires Ontology,chloride transmembrane transport
11B / SC	O43184	O43184	-2.17763	2.17763	1.68424e-06	0.000105201	12	O43184	ADAM12	Disintegrin and metalloproteinase domain-containing protein 12	ADA12_HUMAN	11	-352.41	0.221038	11B	SC	extracellular region,nucleoplasm,plasma membrane	protein binding,metallopeptidase activity,SH3 domain binding,metal ion binding,metalloendopeptidase activity	cell adhesion,myoblast fusion,positive regulation of angiogenesis,proteolysis
11B / SC	Q16798	Q16798	-0.771004	0.771004	2.00934e-06	0.000112644	12	Q16798	ME3	NADP-dependent malic enzyme, mitochondrial	MAON_HUMAN	15	-70.6457	0.586009	11B	SC	mitochondrion,mitochondrial matrix	malic enzyme activity,malate dehydrogenase (decarboxylating) (NADP+) activity,oxaloacetate decarboxylase activity,metal ion binding,NAD binding,NADP+ binding	pyruvate metabolic process,malate metabolic process,aerobic respiration,oxygen metabolic process
11B / SC	Q16706	Q16706	-0.791453	0.791453	2.07096e-06	0.000114102	12	Q16706	MAN2A1	Alpha-mannosidase 2	MA2A1_HUMAN	28	-73.0817	0.577762	11B	SC	Golgi membrane,Golgi medial cisterna,cis-Golgi network,membrane,extracellular exosome	alpha-mannosidase activity,mannosyl-oligosaccharide 1,3-1,6-alpha-mannosidase activity,hydrolase activity, hydrolyzing N-glycosyl compounds,carbohydrate binding,protein homodimerization activity,metal ion binding	in utero embryonic development,liver development,mannose metabolic process,protein glycosylation,mitochondrion organization,vacuole organization,respiratory gaseous exchange,viral protein processing,lung alveolus development,positive regulation of neurogenesis,retina morphogenesis in camera-type eye,N-glycan processing,protein deglycosylation
11B / SC	P56277	P56277	-0.839072	0.839072	2.11823e-06	0.000115003	12	P56277	CMC4	Cx9C motif-containing protein 4	CMC4_HUMAN	2	-78.8899	0.559003	11B	SC	mitochondrion,mitochondrial intermembrane space
11B / SC	P09486	P09486	-1.18631	1.18631	2.4052e-06	0.000120845	12	P09486	SPARC	SPARC	SPRC_HUMAN	11	-127.569	0.439427	11B	SC	cytoplasm,mitochondrion,plasma membrane,extracellular region,basement membrane,cell surface,nuclear matrix,platelet alpha granule,platelet alpha granule membrane,platelet alpha granule lumen,intracellular membrane-bounded organelle,Requires Ontology,endocytic vesicle lumen,extracellular space	extracellular matrix structural constituent,calcium ion binding,protein binding,collagen binding,extracellular matrix binding	negative regulation of endothelial cell proliferation,positive regulation of endothelial cell migration,negative regulation of angiogenesis,regulation of cell morphogenesis,anatomical structure development
11B / SC	P28065	P28065	-2.10566	2.10566	2.4208e-06	0.000120845	12	P28065	PSMB9	Proteasome subunit beta type-9	PSB9_HUMAN	2	-330.393	0.232346	11B	SC	nucleoplasm,cytosol,extracellular exosome,proteasome complex,proteasome core complex,proteasome core complex, beta-subunit complex,spermatoproteasome complex,nucleus	threonine-type endopeptidase activity,protein binding,endopeptidase activity	immune system process,regulation of cysteine-type endopeptidase activity,proteasome-mediated ubiquitin-dependent protein catabolic process
11B / SC	P21589	P21589	-1.4486	1.4486	2.67119e-06	0.00012565	12	P21589	NT5E	5'-nucleotidase	5NTD_HUMAN	17	-172.944	0.366376	11B	SC	plasma membrane,nucleoplasm,cytosol,external side of plasma membrane,cell surface,membrane,extracellular exosome	nucleotide binding,Requires Ontology,protein binding,5'-nucleotidase activity,zinc ion binding,identical protein binding,thymidylate 5'-phosphatase activity,IMP 5'-nucleotidase activity,GMP 5'-nucleotidase activity	DNA metabolic process,leukocyte cell-cell adhesion,response to inorganic substance,response to ATP,ADP catabolic process,ATP metabolic process,adenosine biosynthetic process,negative regulation of inflammatory response,calcium ion homeostasis,Requires Ontology,AMP catabolic process
11B / SC	Q01974	Q01974	-0.700401	0.700401	2.88944e-06	0.000127434	12	Q01974	ROR2	Tyrosine-protein kinase transmembrane receptor ROR2	ROR2_HUMAN	16	-62.4957	0.615401	11B	SC	microtubule,plasma membrane,cell surface,dendrite,clathrin-coated endocytic vesicle membrane,neuronal cell body,postsynapse,glutamatergic synapse,receptor complex	protein binding,ATP binding,coreceptor activity,Wnt-protein binding,mitogen-activated protein kinase kinase kinase binding,metal ion binding,transmembrane receptor protein tyrosine kinase activity	signal transduction,astrocyte development,Wnt signaling pathway,phosphorylation,bone mineralization,positive regulation of cell migration,male genitalia development,positive regulation of macrophage differentiation,positive regulation of synaptic transmission, glutamatergic,Requires Ontology,positive regulation of kinase activity,multicellular organism development,positive regulation of ERK1 and …
11B / SC	Q4G0M1	Q4G0M1	-1.94636	1.94636	2.89545e-06	0.000127434	12	Q4G0M1	ERFE	Erythroferrone	ERFE_HUMAN	1	-285.401	0.25947	11B	SC	extracellular region,extracellular space	hormone activity,identical protein binding	negative regulation of osteoclast differentiation,cellular iron ion homeostasis,signal transduction,negative regulation of autophagy,fatty acid transport,regulation of fatty acid metabolic process,negative regulation of apoptotic process,negative regulation of osteoblast differentiation,establishment of localization in cell,positive regulation of protein kinase B signaling,positive regulation of …
11B / SC	P14384	P14384	-1.48052	1.48052	3.54276e-06	0.000136534	12	P14384	CPM	Carboxypeptidase M	CBPM_HUMAN	6	-179.05	0.358359	11B	SC	extracellular region,plasma membrane,cell surface,extracellular exosome,side of membrane,extracellular space	carboxypeptidase activity,zinc ion binding,metallocarboxypeptidase activity	anatomical structure morphogenesis,peptide metabolic process,protein processing
11B / SC	Q14393	Q14393	-1.30498	1.30498	3.47496e-06	0.000136534	12	Q14393	GAS6	Growth arrest-specific protein 6	GAS6_HUMAN	10	-147.08	0.404728	11B	SC	extracellular region,extracellular space,cytoplasm,endoplasmic reticulum lumen,Golgi lumen,platelet alpha granule lumen,extracellular exosome	phosphatidylserine binding,receptor binding,calcium ion binding,protein binding,protein binding, bridging,receptor tyrosine kinase binding,cysteine-type endopeptidase inhibitor activity involved in apoptotic process,receptor agonist activity	positive regulation of fibroblast proliferation,positive regulation of ERK1 and ERK2 cascade,neuron migration,positive regulation of protein phosphorylation,positive regulation of cytokine-mediated signaling pathway,positive regulation of glomerular filtration,protein phosphorylation,phagocytosis,signal transduction,cell surface receptor signaling pathway,enzyme linked receptor protein signaling …
11B / SC	Q9NT68	Q9NT68	-0.939661	0.939661	3.30509e-06	0.000136534	12	Q9NT68	TENM2	Teneurin-2	TEN2_HUMAN	54	-91.8077	0.521355	11B	SC	nucleus,endoplasmic reticulum,Golgi apparatus,plasma membrane,PML body,cell junction,filopodium,dendrite,growth cone,neuron projection,dendritic spine,synapse,postsynaptic membrane	calcium ion binding,protein homodimerization activity,protein heterodimerization activity,cell adhesion molecule binding	negative regulation of transcription from RNA polymerase II promoter,signal transduction,positive regulation of filopodium assembly,cell-cell adhesion,heterophilic cell-cell adhesion via plasma membrane cell adhesion molecules,neuron development
11B / SC	Q5T8D3	Q5T8D3	-0.581036	0.581036	3.8869e-06	0.000146014	12	Q5T8D3	ACBD5	Acyl-CoA-binding domain-containing protein 5	ACBD5_HUMAN	13	-49.5923	0.668484	11B	SC	nucleoplasm,peroxisome,peroxisomal membrane,cytosol,membrane,cytoplasm	molecular_function,fatty-acyl-CoA binding	macropexophagy,fatty acid metabolic process
11B / SC	Q09666	Q09666	-0.812493	0.812493	4.08363e-06	0.00014844	12	Q09666	AHNAK	Neuroblast differentiation-associated protein AHNAK	AHNK_HUMAN	256	-75.6244	0.569397	11B	SC	membrane raft,nucleus,cytoplasm,lysosomal membrane,cytosol,plasma membrane,focal adhesion,actin cytoskeleton,membrane,T-tubule,vesicle,sarcolemma,costamere,cell-cell contact zone,extracellular exosome,plasma membrane protein complex	RNA binding,protein binding,S100 protein binding,cadherin binding,structural molecule activity conferring elasticity	regulation of RNA splicing,regulation of voltage-gated calcium channel activity,Requires Ontology
11B / SC	P15408	P15408	-0.809078	0.809078	4.44709e-06	0.000154997	12	P15408	FOSL2	Fos-related antigen 2	FOSL2_HUMAN	9	-75.2091	0.570747	11B	SC	nucleus,nucleoplasm,RNA polymerase II transcription factor complex,chromatin	RNA polymerase II regulatory region sequence-specific DNA binding,RNA polymerase II transcription factor activity, sequence-specific DNA binding,transcriptional activator activity, RNA polymerase II transcription regulatory region sequence-specific binding,chromatin binding,transcription factor activity, sequence-specific DNA binding,protein binding,RNA polymerase II core promoter proximal region…	cell morphogenesis,osteoblast differentiation,response to hypoxia,NK T cell differentiation,chondrocyte differentiation,inflammatory response to antigenic stimulus,keratinocyte development,growth plate cartilage development,regulation of transcription from RNA polymerase II promoter,cell death,response to xenobiotic stimulus,gene expression,B cell differentiation,neutrophil differentiation,macrop…
11B / SC	P30530	P30530	-1.7443	1.7443	4.46164e-06	0.000154997	12	P30530	AXL	Tyrosine-protein kinase receptor UFO	UFO_HUMAN	15	-235.033	0.298478	11B	SC	extracellular space,plasma membrane,cell surface,actin cytoskeleton,intracellular membrane-bounded organelle,extracellular exosome,receptor complex	virus receptor activity,phosphatidylserine binding,protein tyrosine kinase activity,protein binding,ATP binding,myosin heavy chain binding,phosphatidylinositol 3-kinase binding,transmembrane receptor protein tyrosine kinase activity	neuron migration,positive regulation of cytokine-mediated signaling pathway,blood vessel remodeling,phagocytosis,inflammatory response,signal transduction,spermatogenesis,negative regulation of macrophage cytokine production,phosphorylation,forebrain cell migration,animal organ regeneration,cellular response to extracellular stimulus,negative regulation of interferon-gamma production,negative reg…
11B / SC	Q15772	Q15772	-0.81012	0.81012	5.11113e-06	0.000161322	12	Q15772	SPEG	Striated muscle preferentially expressed protein kinase	SPEG_HUMAN	52	-75.3357	0.570335	11B	SC	nucleus	protein serine/threonine kinase activity,protein binding,ATP binding,Requires Ontology,protein kinase activity	muscle organ development,negative regulation of cell proliferation,phosphorylation,muscle cell differentiation
11B / SC	Q9Y6R1	Q9Y6R1	-1.95903	1.95903	5.19613e-06	0.000161711	12	Q9Y6R1	SLC4A4	Electrogenic sodium bicarbonate cotransporter 1	S4A4_HUMAN	4	-288.8	0.257202	11B	SC	plasma membrane,membrane,cell surface,basolateral plasma membrane,extracellular exosome	inorganic anion exchanger activity,protein binding,anion transmembrane transporter activity,sodium:bicarbonate symporter activity,symporter activity,identical protein binding	regulation of membrane potential,positive regulation of glycolytic process,regulation of intracellular pH,sodium ion transport,inorganic anion transport,bicarbonate transport,sodium ion transmembrane transport,sodium ion export from cell,transmembrane transport,anion transmembrane transport,Requires Ontology
11B / SC	Q5SWX8	Q5SWX8	-0.719413	0.719413	5.27767e-06	0.000162167	12	Q5SWX8	ODR4	Protein odr-4 homolog	ODR4_HUMAN	12	-64.6512	0.607344	11B	SC	membrane		protein localization
11B / SC	Q9H553	Q9H553	-0.88644	0.88644	5.38362e-06	0.000163442	12	Q9H553	ALG2	Alpha-1,3/1,6-mannosyltransferase ALG2	ALG2_HUMAN	15	-84.8608	0.540947	11B	SC	nucleus,cytoplasm,endoplasmic reticulum membrane,membrane,perinuclear region of cytoplasm	alpha-1,3-mannosyltransferase activity,GDP-Man:Man1GlcNAc2-PP-Dol alpha-1,3-mannosyltransferase activity,protein binding,protein heterodimerization activity,calcium-dependent protein binding,Requires Ontology	protein glycosylation,dolichol-linked oligosaccharide biosynthetic process,response to calcium ion,oligosaccharide-lipid intermediate biosynthetic process
11B / SC	Q9P273	Q9P273	-0.854486	0.854486	5.81852e-06	0.000166381	12	Q9P273	TENM3	Teneurin-3	TEN3_HUMAN	44	-80.8114	0.553063	11B	SC	plasma membrane,membrane,axon,neuron projection	protein homodimerization activity,protein heterodimerization activity,cell adhesion molecule binding	homophilic cell adhesion via plasma membrane adhesion molecules,signal transduction,positive regulation of neuron projection development,camera-type eye morphogenesis,regulation of homophilic cell adhesion,neuron development,heterophilic cell-cell adhesion via plasma membrane cell adhesion molecules
11B / SC	Q6PIU2	Q6PIU2	-0.599145	0.599145	5.94011e-06	0.000167994	12	Q6PIU2	NCEH1	Neutral cholesterol ester hydrolase 1	NCEH1_HUMAN	14	-51.4818	0.660145	11B	SC	endoplasmic reticulum membrane,plasma membrane,membrane	sterol esterase activity,phosphate ion binding,acetylalkylglycerol acetylhydrolase activity,serine hydrolase activity	xenobiotic metabolic process,lipid catabolic process,low-density lipoprotein particle clearance,ether lipid metabolic process
11B / SC	Q9BSJ8	Q9BSJ8	-0.775395	0.775395	6.19154e-06	0.000171199	12	Q9BSJ8	ESYT1	Extended synaptotagmin-1	ESYT1_HUMAN	38	-71.1658	0.584229	11B	SC	endoplasmic reticulum,endoplasmic reticulum membrane,membrane	protein binding,identical protein binding,Requires Ontology,phosphatidylinositol binding,calcium ion binding,phosphatidylcholine binding,phosphatidylethanolamine binding,calcium-dependent phospholipid binding	phospholipid transport,Requires Ontology
11B / SC	Q9H3G5	Q9H3G5	-0.962527	0.962527	6.18882e-06	0.000171199	12	Q9H3G5	CPVL	Probable serine carboxypeptidase CPVL	CPVL_HUMAN	13	-94.8721	0.513157	11B	SC	extracellular exosome	serine-type carboxypeptidase activity	proteolysis
11B / SC	O14495	O14495	-1.13945	1.13945	6.56072e-06	0.000172478	12	O14495	PLPP3	Phospholipid phosphatase 3	PLPP3_HUMAN	6	-120.297	0.453932	11B	SC	Golgi membrane,endoplasmic reticulum membrane,Golgi apparatus,trans-Golgi network,plasma membrane,adherens junction,membrane,basolateral plasma membrane,endoplasmic reticulum-Golgi intermediate compartment membrane,membrane raft,endoplasmic reticulum exit site	integrin binding,protein binding,phosphatidate phosphatase activity,sphingosine-1-phosphate phosphatase activity,Requires Ontology	integrin-mediated signaling pathway,blood vessel development,gastrulation with mouth forming second,negative regulation of protein phosphorylation,phospholipid metabolic process,sphingolipid metabolic process,sphingosine metabolic process,ceramide metabolic process,retrograde vesicle-mediated transport, Golgi to ER,positive regulation of endothelial cell migration,positive regulation of cell-cell…
11B / SC	Q16762	Q16762	-0.874477	0.874477	6.48947e-06	0.000172478	12	Q16762	TST	Thiosulfate sulfurtransferase	THTR_HUMAN	5	-83.3343	0.545452	11B	SC	extracellular space,mitochondrion,mitochondrial matrix	thiosulfate sulfurtransferase activity,5S rRNA binding,3-mercaptopyruvate sulfurtransferase activity	sulfur amino acid catabolic process,cyanate catabolic process,epithelial cell differentiation,rRNA import into mitochondrion,rRNA transport
11B / SC	Q9BZQ6	Q9BZQ6	-0.592596	0.592596	6.33239e-06	0.000172478	12	Q9BZQ6	EDEM3	ER degradation-enhancing alpha-mannosidase-like protein 3	EDEM3_HUMAN	26	-50.7958	0.663149	11B	SC	endoplasmic reticulum lumen,membrane,endoplasmic reticulum quality control compartment,endoplasmic reticulum	mannosyl-oligosaccharide 1,2-alpha-mannosidase activity,calcium ion binding	carbohydrate metabolic process,mannoprotein catabolic process,protein glycosylation,response to unfolded protein,ERAD pathway,endoplasmic reticulum mannose trimming,mannose trimming involved in glycoprotein ERAD pathway
11B / SC	P26006	P26006	-1.2267	1.2267	6.89517e-06	0.000175638	12	P26006	ITGA3	Integrin alpha-3	ITA3_HUMAN	22	-134.032	0.427292	11B	SC	plasma membrane,focal adhesion,cell surface,basolateral plasma membrane,filopodium membrane,neuromuscular junction,postsynaptic membrane,perinuclear region of cytoplasm,presynaptic active zone membrane,excitatory synapse,extracellular exosome,cell periphery,synaptic membrane,glutamatergic synapse,growth cone filopodium,integrin alpha3-beta1 complex,receptor complex,integrin complex,external side …	fibronectin binding,protease binding,protein binding,collagen binding,protein domain specific binding,laminin binding,metal ion binding,protein heterodimerization activity,integrin binding	negative regulation of Rho protein signal transduction,exploration behavior,dendritic spine maintenance,neuron migration,Rho protein signal transduction,heart development,memory,response to xenobiotic stimulus,positive regulation of gene expression,positive regulation of epithelial cell migration,positive regulation of cell-substrate adhesion,positive regulation of neuron projection development,r…
11B / SC	P0DN86	P0DN86	-1.76273	1.76273	7.52419e-06	0.000178903	12	P0DN86	CGB8	Choriogonadotropin subunit beta 3	CGB3_HUMAN	6	-239.34	0.29469	11B	SC	extracellular region,pituitary gonadotropin complex,extracellular space,cytoplasm	hormone activity,protein binding	apoptotic process,signal transduction,cell-cell signaling,female gamete generation,hormone-mediated signaling pathway,G-protein coupled receptor signaling pathway
11B / SC	Q9UQ90	Q9UQ90	-0.652921	0.652921	7.43698e-06	0.000178903	12	Q9UQ90	SPG7	Paraplegin	SPG7_HUMAN	18	-57.2348	0.635991	11B	SC	mitochondrion,mitochondrial inner membrane,axon cytoplasm,mitochondrial permeability transition pore complex,m-AAA complex	ATP-dependent peptidase activity,metalloendopeptidase activity,protein binding,ATP binding,peptidase activity,zinc ion binding,ATPase activity,unfolded protein binding	proteolysis,nervous system development,anterograde axonal transport,regulation of mitochondrial membrane permeability,mitochondrial outer membrane permeabilization involved in programmed cell death,mitochondrial protein processing
11B / SC	Q9BX59	Q9BX59	-0.698193	0.698193	7.79109e-06	0.000181094	12	Q9BX59	TAPBPL	Tapasin-related protein	TPSNR_HUMAN	7	-62.2471	0.616344	11B	SC	Golgi membrane,endoplasmic reticulum,plasma membrane,MHC class I peptide loading complex	protein binding,MHC class I protein complex binding,Requires Ontology	peptide antigen assembly with MHC class I protein complex,negative regulation of antigen processing and presentation of peptide antigen via MHC class I
11B / SC	Q14699	Q14699	-1.16181	1.16181	7.81547e-06	0.000181095	12	Q14699	RFTN1	Raftlin	RFTN1_HUMAN	12	-123.739	0.44695	11B	SC	cytoplasm,endosome,early endosome,plasma membrane,membrane raft,extracellular exosome,macromolecular complex	double-stranded RNA binding	dsRNA transport,toll-like receptor 3 signaling pathway,response to exogenous dsRNA,membrane raft assembly,T cell antigen processing and presentation,protein transport into membrane raft,positive regulation of interleukin-17 production,positive regulation of growth rate,T cell receptor signaling pathway,B cell receptor signaling pathway,protein localization to membrane raft
11B / SC	Q96RK0	Q96RK0	-0.620083	0.620083	8.41086e-06	0.000190732	12	Q96RK0	CIC	Protein capicua homolog	CIC_HUMAN	17	-53.6964	0.650633	11B	SC	nucleoplasm,intracellular membrane-bounded organelle,chromatin,nucleus	RNA polymerase II transcription factor activity, sequence-specific DNA binding,protein binding,RNA polymerase II regulatory region sequence-specific DNA binding	brain development,learning,memory,social behavior,negative regulation of transcription, DNA-templated,regulation of transcription from RNA polymerase II promoter
11B / SC	Q9UP38	Q9UP38	-0.827139	0.827139	9.25679e-06	0.000200151	12	Q9UP38	FZD1	Frizzled-1	FZD1_HUMAN	5	-77.4163	0.563646	11B	SC	plasma membrane,focal adhesion,cell surface,Wnt signalosome	G-protein coupled receptor activity,receptor binding,frizzled binding,protein binding,Wnt-protein binding,PDZ domain binding,Wnt-activated receptor activity	positive regulation of protein phosphorylation,membranous septum morphogenesis,muscular septum morphogenesis,outflow tract morphogenesis,G-protein coupled receptor signaling pathway,cell-cell signaling,response to xenobiotic stimulus,positive regulation of neuron projection development,neuron differentiation,negative regulation of BMP signaling pathway,autocrine signaling,astrocyte-dopaminergic n…
11B / SC	Q8NE62	Q8NE62	-0.945795	0.945795	9.68309e-06	0.000204031	12	Q8NE62	CHDH	Choline dehydrogenase, mitochondrial	CHDH_HUMAN	8	-92.625	0.519143	11B	SC	mitochondrial inner membrane	protein binding,choline dehydrogenase activity,flavin adenine dinucleotide binding	glycine betaine biosynthetic process from choline,choline catabolic process
11B / SC	Q9BS26	Q9BS26	-0.787663	0.787663	1.00746e-05	0.000206525	12	Q9BS26	ERP44	Endoplasmic reticulum resident protein 44	ERP44_HUMAN	13	-72.6276	0.579282	11B	SC	extracellular region,endoplasmic reticulum lumen,endoplasmic reticulum membrane,endoplasmic reticulum-Golgi intermediate compartment,cell surface,specific granule lumen,extracellular exosome	protein disulfide isomerase activity,protein binding	protein folding,response to unfolded protein,glycoprotein metabolic process,response to endoplasmic reticulum stress,cell redox homeostasis
11B / SC	Q9UBI6	Q9UBI6	-1.06426	1.06426	9.95771e-06	0.000206525	12	Q9UBI6	GNG12	Guanine nucleotide-binding protein G(I)/G(S)/G(O) subunit gamma-12	GBG12_HUMAN	5	-109.11	0.478218	11B	SC	plasma membrane,extracellular exosome,heterotrimeric G-protein complex	protein binding,PDZ domain binding,G-protein beta-subunit binding	signal transduction,G-protein coupled receptor signaling pathway
11B / SC	Q6YN16	Q6YN16	-0.990086	0.990086	1.07215e-05	0.000213798	12	Q6YN16	HSDL2	Hydroxysteroid dehydrogenase-like protein 2	HSDL2_HUMAN	26	-98.6304	0.503448	11B	SC	mitochondrion,peroxisome,membrane	steroid dehydrogenase activity,molecular_function	biological_process
11B / SC	Q8WWI5	Q8WWI5	-0.746274	0.746274	1.12427e-05	0.000214457	12	Q8WWI5	SLC44A1	Choline transporter-like protein 1	CTL1_HUMAN	9	-67.7455	0.596141	11B	SC	nucleoplasm,mitochondrion,mitochondrial outer membrane,cytosol,plasma membrane,membrane,extracellular exosome	choline transmembrane transporter activity,antiporter activity,ethanolamine transmembrane transporter activity	phosphatidylcholine biosynthetic process,choline transport,ethanolamine transport,choline catabolic process,transmembrane transport,Requires Ontology
11B / SC	Q02241	Q02241	-0.58228	0.58228	1.1438e-05	0.000214837	12	Q02241	KIF23	Kinesin-like protein KIF23	KIF23_HUMAN	29	-49.7214	0.667907	11B	SC	nucleus,nucleoplasm,centrosome,spindle,cytosol,focal adhesion,midbody,mitotic spindle,Flemming body,centralspindlin complex,microtubule,kinesin complex	protein binding,ATP binding,microtubule binding,microtubule motor activity,ATPase activity	mitotic spindle elongation,mitotic cytokinesis,positive regulation of cytokinesis,mitotic spindle midzone assembly,microtubule-based movement
11B / SC	P04216	P04216	-2.0037	2.0037	1.1615e-05	0.000216523	12	P04216	THY1	Thy-1 membrane glycoprotein	THY1_HUMAN	3	-301.026	0.24936	11B	SC	extracellular region,endoplasmic reticulum,plasma membrane,focal adhesion,external side of plasma membrane,cell surface,apical plasma membrane,growth cone,axolemma,dendrite membrane,neuronal cell body membrane,membrane raft,extracellular exosome,dendrite	GTPase activator activity,integrin binding,protein binding,GPI anchor binding	angiogenesis,regulation of cell-matrix adhesion,positive regulation of cellular extravasation,negative regulation of protein kinase activity,cytoskeleton organization,integrin-mediated signaling pathway,cell-cell signaling,negative regulation of cell migration,heterotypic cell-cell adhesion,receptor clustering,positive regulation of GTPase activity,retinal cone cell development,focal adhesion ass…
11B / SC	P09110	P09110	-0.603081	0.603081	1.17001e-05	0.000216584	12	P09110	ACAA1	3-ketoacyl-CoA thiolase, peroxisomal	THIK_HUMAN	15	-51.8957	0.658346	11B	SC	peroxisome,extracellular region,peroxisomal matrix,cytosol,membrane,specific granule lumen	acetyl-CoA C-acetyltransferase activity,acetyl-CoA C-acyltransferase activity,protein binding,acetate CoA-transferase activity,palmitoyl-CoA oxidase activity,acetyl-CoA C-myristoyltransferase activity	very long-chain fatty acid metabolic process,fatty acid beta-oxidation,bile acid metabolic process,fatty acid beta-oxidation using acyl-CoA oxidase,alpha-linolenic acid metabolic process,phenylacetate catabolic process
11B / SC	Q8TB37	Q8TB37	-0.589046	0.589046	1.19214e-05	0.000217866	12	Q8TB37	NUBPL	Iron-sulfur cluster transfer protein NUBPL	NUBPL_HUMAN	8	-50.4251	0.664782	11B	SC	mitochondrion,mitochondrial matrix,plasma membrane	protein binding,ATP binding,metal ion binding,4 iron, 4 sulfur cluster binding,Requires Ontology	mitochondrion organization,mitochondrial respiratory chain complex I assembly,iron-sulfur cluster assembly
11B / SC	Q8WU20	Q8WU20	-0.641377	0.641377	1.21221e-05	0.000218845	12	Q8WU20	FRS2	Fibroblast growth factor receptor substrate 2	FRS2_HUMAN	6	-55.9817	0.641101	11B	SC	cytosol,plasma membrane,adherens junction,endomembrane system,membrane,cytoplasm,cell-cell junction	transmembrane receptor protein tyrosine kinase adaptor activity,fibroblast growth factor receptor binding,neurotrophin TRKA receptor binding,protein binding,phosphatase activator activity	fibroblast growth factor receptor signaling pathway,gastrulation with mouth forming second,organ induction,ventricular septum development,transmembrane receptor protein tyrosine phosphatase signaling pathway,G-protein coupled receptor signaling pathway,neuroblast proliferation,anterior/posterior axis specification, embryo,forebrain development,regulation of apoptotic process,positive regulation o…
11B / SC	P05556	P05556	-0.636269	0.636269	1.26502e-05	0.000224225	12	P05556	ITGB1	Integrin beta-1	ITB1_HUMAN	27	-55.4304	0.643375	11B	SC	focal adhesion,ruffle membrane,ruffle,cytoplasm,plasma membrane,external side of plasma membrane,cell surface,endosome membrane,intercalated disc,membrane,lamellipodium,filopodium,neuromuscular junction,cleavage furrow,integrin alpha5-beta1 complex,integrin alphav-beta1 complex,myelin sheath abaxonal region,sarcolemma,melanosome,dendritic spine,membrane raft,perinuclear region of cytoplasm,recycl…	C-X3-C chemokine binding,magnesium ion binding,virus receptor activity,fibronectin binding,protease binding,actin binding,integrin binding,calcium ion binding,protein binding,coreceptor activity,macromolecular complex binding,cadherin binding,protein heterodimerization activity,cell adhesion molecule binding,collagen binding involved in cell-matrix adhesion,integrin binding involved in cell-matri…	transforming growth factor beta receptor signaling pathway,stress fiber assembly,calcium-independent cell-matrix adhesion,positive regulation of apoptotic process,positive regulation of glutamate uptake involved in transmission of nerve impulse,regulation of inward rectifier potassium channel activity,Requires Ontology,G1/S transition of mitotic cell cycle,establishment of mitotic spindle orienta…
11B / SC	Q9BUE6	Q9BUE6	-0.685233	0.685233	1.27436e-05	0.000224613	12	Q9BUE6	ISCA1	Iron-sulfur cluster assembly 1 homolog, mitochondrial	ISCA1_HUMAN	5	-60.7961	0.621906	11B	SC	mitochondrial matrix,mitochondrion,cytoplasm	protein binding,metal ion binding,2 iron, 2 sulfur cluster binding	protein maturation by iron-sulfur cluster transfer,iron-sulfur cluster assembly
11B / SC	P10301	P10301	-1.24294	1.24294	1.288e-05	0.000225479	12	P10301	RRAS	Ras-related protein R-Ras	RRAS_HUMAN	10	-136.681	0.42251	11B	SC	plasma membrane,focal adhesion,extracellular exosome	GTPase activity,protein binding,GDP binding,macromolecular complex binding,GTP binding	leukocyte differentiation,Ras protein signal transduction,positive regulation of endothelial cell migration,Schwann cell migration,positive regulation of angiogenesis,regulation of protein kinase B signaling,face morphogenesis,regulation of ERK1 and ERK2 cascade,negative regulation of Schwann cell migration,positive regulation of endothelial cell-matrix adhesion via fibronectin,positive regulatio…
11B / SC	P08294	P08294	-2.6514	2.6514	1.31673e-05	0.00022671	12	P08294	SOD3	Extracellular superoxide dismutase [Cu-Zn]	SODE_HUMAN	4	-528.278	0.159165	11B	SC	Requires Ontology,extracellular region,extracellular space,Golgi lumen,extracellular exosome	protein binding,heparin binding,binding, bridging,superoxide dismutase activity,copper ion binding	response to hypoxia,response to copper ion,Requires Ontology,removal of superoxide radicals
11B / SC	P20742	P20742	-2.1864	2.1864	1.449e-05	0.000240038	12	P20742	PZP	Pregnancy zone protein	PZP_HUMAN	2	-355.169	0.219699	11B	SC	Requires Ontology,extracellular region,extracellular exosome,blood microparticle,extracellular space	endopeptidase inhibitor activity,serine-type endopeptidase inhibitor activity,protease binding	female pregnancy
11B / SC	P01130	P01130	-0.746838	0.746838	1.46873e-05	0.00024169	12	P01130	LDLR	Low-density lipoprotein receptor	LDLR_HUMAN	18	-67.8111	0.595908	11B	SC	lysosome,early endosome,late endosome,Golgi apparatus,plasma membrane,clathrin-coated pit,external side of plasma membrane,cell surface,endosome membrane,membrane,basolateral plasma membrane,clathrin-coated endocytic vesicle membrane,endolysosome membrane,somatodendritic compartment,apical part of cell,sorting endosome,PCSK9-LDLR complex,low-density lipoprotein particle,receptor complex	beta-amyloid binding,virus receptor activity,protease binding,low-density lipoprotein receptor activity,calcium ion binding,protein binding,low-density lipoprotein particle binding,very-low-density lipoprotein particle receptor activity,clathrin heavy chain binding,identical protein binding,binding, bridging,lipoprotein particle binding	negative regulation of receptor recycling,lipid metabolic process,endocytosis,receptor-mediated endocytosis,phagocytosis,long-term memory,cholesterol metabolic process,positive regulation of gene expression,negative regulation of gene expression,positive regulation of triglyceride biosynthetic process,regulation of phosphatidylcholine catabolic process,negative regulation of low-density lipoprote…
11B / SC	Q9BYD3	Q9BYD3	-0.638019	0.638019	1.48791e-05	0.000242699	12	Q9BYD3	MRPL4	Large ribosomal subunit protein uL4m	RM04_HUMAN	12	-55.6191	0.642595	11B	SC	mitochondrion,mitochondrial inner membrane,mitochondrial large ribosomal subunit	RNA binding,protein binding,structural constituent of ribosome	mitochondrial translation
11B / SC	Q32P28	Q32P28	-0.726704	0.726704	1.59744e-05	0.000252804	12	Q32P28	P3H1	Prolyl 3-hydroxylase 1	P3H1_HUMAN	24	-65.4855	0.604283	11B	SC	Requires Ontology,endoplasmic reticulum,endoplasmic reticulum lumen,membrane,extracellular exosome,macromolecular complex	collagen binding,molecular_function,iron ion binding,protein binding,procollagen-proline 3-dioxygenase activity,L-ascorbic acid binding	protein folding,negative regulation of cell proliferation,positive regulation of neuron projection development,protein hydroxylation,collagen metabolic process,regulation of protein secretion,protein stabilization,bone development,chaperone-mediated protein folding,negative regulation of post-translational protein modification
11B / SC	O75521	O75521	-0.798403	0.798403	1.60937e-05	0.000254151	12	O75521	ECI2	Enoyl-CoA delta isomerase 2	ECI2_HUMAN	15	-73.9175	0.574985	11B	SC	mitochondrion,peroxisome,peroxisomal matrix,cytosol,membrane,intracellular membrane-bounded organelle	fatty-acyl-CoA binding,protein binding,dodecenoyl-CoA delta-isomerase activity	fatty acid beta-oxidation
11B / SC	Q92508	Q92508	-0.652716	0.652716	1.66507e-05	0.000256837	12	Q92508	PIEZO1	Piezo-type mechanosensitive ion channel component 1	PIEZ1_HUMAN	32	-57.2125	0.636082	11B	SC	endoplasmic reticulum,endoplasmic reticulum membrane,plasma membrane,lamellipodium membrane,endoplasmic reticulum-Golgi intermediate compartment membrane	cation channel activity,protein binding,mechanically-gated ion channel activity	cation transport,positive regulation of myotube differentiation,positive regulation of integrin activation,positive regulation of cell-cell adhesion mediated by integrin,cation transmembrane transport,cellular response to mechanical stimulus,detection of mechanical stimulus,regulation of membrane potential
11B / SC	Q16352	Q16352	-0.76665	0.76665	1.69197e-05	0.000257887	12	Q16352	INA	Alpha-internexin	AINX_HUMAN	20	-70.1315	0.587781	11B	SC	extracellular space,neurofilament,cytoplasmic ribonucleoprotein granule,Requires Ontology,cytoplasm,intermediate filament	structural constituent of cytoskeleton,protein binding,Requires Ontology	substantia nigra development,cell differentiation,neurofilament cytoskeleton organization,Requires Ontology,cellular response to leukemia inhibitory factor,intermediate filament organization
11B / SC	Q16739	Q16739	-0.829408	0.829408	1.69196e-05	0.000257887	12	Q16739	UGCG	Ceramide glucosyltransferase	CEGT_HUMAN	8	-77.6956	0.56276	11B	SC	Golgi membrane,membrane	protein binding,ceramide glucosyltransferase activity,Requires Ontology	protein lipidation,glucosylceramide biosynthetic process,glycosphingolipid biosynthetic process,epidermis development,regulation of signal transduction,cell differentiation,keratinocyte differentiation,leptin-mediated signaling pathway,neuron development,establishment of skin barrier,intestinal lipid absorption,cornified envelope assembly
11B / SC	Q9H7F0	Q9H7F0	-0.679995	0.679995	1.70749e-05	0.000258927	12	Q9H7F0	ATP13A3	Polyamine-transporting ATPase 13A3	AT133_HUMAN	21	-60.2135	0.624167	11B	SC	membrane,early endosome membrane,late endosome membrane,recycling endosome membrane	ATP binding,putrescine-importing ATPase activity,ATPase activity, coupled to transmembrane movement of ions, phosphorylative mechanism,ATPase activity,metal ion binding,Requires Ontology,cation-transporting ATPase activity,polyamine transmembrane transporter activity	putrescine transport,cation transmembrane transport,polyamine transmembrane transport,cellular calcium ion homeostasis
11B / SC	P12277	P12277	-5.88264	5.88264	1.7945e-05	0.000260769	12	P12277	CKB	Creatine kinase B-type	KCRB_HUMAN	19	-5800.01	0.0169491	11B	SC	mitochondrion,extracellular space,cytosol,plasma membrane,extracellular exosome	creatine kinase activity,protein binding,ATP binding,ubiquitin protein ligase binding	phosphorylation,substantia nigra development,Requires Ontology,phosphocreatine biosynthetic process
11B / SC	Q9H6B4	Q9H6B4	-0.858921	0.858921	1.78224e-05	0.000260769	12	Q9H6B4	CLMP	CXADR-like membrane protein	CLMP_HUMAN	6	-81.3681	0.551365	11B	SC	cytoplasmic microtubule,plasma membrane,bicellular tight junction,cell surface	protein binding	digestive tract development
11B / SC	Q9Y6C2	Q9Y6C2	-0.653668	0.653668	1.79961e-05	0.000260769	12	Q9Y6C2	EMILIN1	EMILIN-1	EMIL1_HUMAN	18	-57.3162	0.635662	11B	SC	Requires Ontology,extracellular region,extracellular space,extracellular exosome,EMILIN complex,collagen trimer,integrin alpha4-beta1 complex	extracellular matrix structural constituent,protein binding,extracellular matrix constituent conferring elasticity,identical protein binding,binding, bridging,integrin binding involved in cell-matrix adhesion	aortic valve morphogenesis,cell adhesion,cell-matrix adhesion,regulation of blood pressure,positive regulation of gene expression,negative regulation of gene expression,positive regulation of cell-substrate adhesion,cell migration,negative regulation of angiogenesis,positive regulation of blood coagulation,negative regulation of cell migration,negative regulation of vascular endothelial growth fa…
11B / SC	P16144	P16144	-1.24751	1.24751	1.84969e-05	0.000262586	12	P16144	ITGB4	Integrin beta-4	ITB4_HUMAN	39	-137.432	0.421174	11B	SC	basement membrane,nucleolus,plasma membrane,basal plasma membrane,cell surface,cell junction,hemidesmosome,cell leading edge,nuclear membrane,extracellular exosome,receptor complex,focal adhesion,integrin complex	insulin-like growth factor I binding,neuregulin binding,G-protein coupled receptor binding,protein binding,metal ion binding,integrin binding	autophagy,cell adhesion,cell-matrix adhesion,response to wounding,hemidesmosome assembly,peripheral nervous system myelin formation,nail development,skin morphogenesis,filopodium assembly,mesodermal cell differentiation,cell motility,trophoblast cell migration,cell adhesion mediated by integrin,integrin-mediated signaling pathway,cell-cell adhesion,cell migration
11B / SC	Q9HC78	Q9HC78	-0.64553	0.64553	1.85975e-05	0.000262981	12	Q9HC78	ZBTB20	Zinc finger and BTB domain-containing protein 20	ZBT20_HUMAN	17	-56.4314	0.639258	11B	SC	nucleus,nucleoplasm,cytoplasm,nuclear body	transcription regulatory region sequence-specific DNA binding,metal ion binding,sequence-specific double-stranded DNA binding,transcriptional repressor activity, RNA polymerase II transcription regulatory region sequence-specific binding,RNA polymerase II core promoter proximal region sequence-specific DNA binding	negative regulation of gene expression,positive regulation of interferon-beta production,positive regulation of interleukin-6 production,positive regulation of tumor necrosis factor production,positive regulation of glycolytic process,positive regulation of lipid biosynthetic process,lipid homeostasis,cellular response to glucose stimulus,regulation of cytokine production,regulation of immune sys…
11B / SC	Q16288	Q16288	-1.05634	1.05634	1.88698e-05	0.000263822	12	Q16288	NTRK3	NT-3 growth factor receptor	NTRK3_HUMAN	6	-107.965	0.480851	11B	SC	plasma membrane,receptor complex,axon	p53 binding,neurotrophin receptor activity,protein binding,ATP binding,transmembrane receptor protein tyrosine kinase activity,neurotrophin binding	activation of protein kinase B activity,positive regulation of MAP kinase activity,negative regulation of protein phosphorylation,positive regulation of protein phosphorylation,transmembrane receptor protein tyrosine kinase signaling pathway,nervous system development,heart development,positive regulation of cell proliferation,positive regulation of gene expression,phosphorylation,cell differenti…
11B / SC	Q12959	Q12959	-0.635429	0.635429	1.91268e-05	0.000264115	12	Q12959	DLG1	Disks large homolog 1	DLG1_HUMAN	29	-55.34	0.643749	11B	SC	immunological synapse,basement membrane,nucleus,cytoplasm,endoplasmic reticulum,endoplasmic reticulum membrane,Golgi apparatus,cytosol,microtubule,plasma membrane,cell-cell junction,adherens junction,bicellular tight junction,cytoplasmic side of plasma membrane,intercalated disc,basolateral plasma membrane,apical plasma membrane,lateral plasma membrane,cell junction,cell projection membrane,node …	guanylate kinase activity,phosphoprotein phosphatase activity,protein binding,cytoskeletal protein binding,potassium channel regulator activity,kinase binding,phosphatase binding,ion channel binding,cadherin binding,binding, bridging,L27 domain binding,structural constituent of postsynaptic density	regulation of NIK/NF-kappaB signaling,negative regulation of transcription from RNA polymerase II promoter,branching involved in ureteric bud morphogenesis,immunological synapse formation,endothelial cell proliferation,lens development in camera-type eye,actin filament organization,establishment or maintenance of cell polarity,positive regulation of cell proliferation,regulation of cell shape,act…
11B / SC	O75923	O75923	-1.02707	1.02707	1.92445e-05	0.000264692	12	O75923	DYSF	Dysferlin	DYSF_HUMAN	81	-103.789	0.490704	11B	SC	endosome,early endosome,late endosome,plasma membrane,endocytic vesicle,T-tubule,cytoplasmic vesicle membrane,centriolar satellite,sarcolemma,extracellular exosome,synaptic vesicle membrane	calcium ion binding,protein binding,phospholipid binding,calcium-dependent phospholipid binding	monocyte activation involved in immune response,macrophage activation involved in immune response,negative regulation of phagocytosis,regulation of neurotransmitter secretion
11B / SC	Q9P0K7	Q9P0K7	-0.611741	0.611741	1.97983e-05	0.000267745	12	Q9P0K7	RAI14	Ankycorbin	RAI14_HUMAN	52	-52.8102	0.654407	11B	SC	fibrillar center,stress fiber,nucleoplasm,cytosol,cell cortex,anchoring junction	protein binding	spermatogenesis,cell differentiation
11B / SC	P18084	P18084	-0.666332	0.666332	2.11744e-05	0.000277823	12	P18084	ITGB5	Integrin beta-5	ITB5_HUMAN	24	-58.7033	0.630107	11B	SC	plasma membrane,focal adhesion,cell surface,integrin alphav-beta5 complex,phagocytic vesicle,extracellular exosome,receptor complex,integrin complex	virus receptor activity,protein binding,metal ion binding,integrin binding	cell-matrix adhesion,transforming growth factor beta receptor signaling pathway,integrin-mediated signaling pathway,cell migration,wound healing, spreading of epidermal cells,endodermal cell differentiation,stress fiber assembly,viral entry into host cell,epithelial cell-cell adhesion,cell-cell adhesion,cell adhesion mediated by integrin
11B / SC	P09601	P09601	-0.655999	0.655999	2.37256e-05	0.000292044	12	P09601	HMOX1	Heme oxygenase 1	HMOX1_HUMAN	14	-57.5706	0.634636	11B	SC	extracellular space,nucleus,nucleoplasm,mitochondrial outer membrane,endoplasmic reticulum,endoplasmic reticulum membrane,cytosol,membrane,perinuclear region of cytoplasm	heme oxygenase (decyclizing) activity,structural molecule activity,protein binding,enzyme binding,heme binding,identical protein binding,protein homodimerization activity,metal ion binding	angiogenesis,endothelial cell proliferation,wound healing involved in inflammatory response,negative regulation of leukocyte migration,regulation of transcription from RNA polymerase II promoter,heme oxidation,cellular iron ion homeostasis,response to oxidative stress,smooth muscle hyperplasia,macroautophagy,positive regulation of macroautophagy,negative regulation of macroautophagy,positive regu…
11B / SC	Q9UI42	Q9UI42	-2.2029	2.2029	2.40042e-05	0.000293694	12	Q9UI42	CPA4	Carboxypeptidase A4	CBPA4_HUMAN	4	-360.402	0.217201	11B	SC	cellular_component,extracellular space	metallocarboxypeptidase activity,zinc ion binding	proteolysis
11B / SC	P51636	P51636	-2.04647	2.04647	2.44055e-05	0.000293735	12	P51636	CAV2	Caveolin-2	CAV2_HUMAN	5	-313.094	0.242076	11B	SC	focal adhesion,Golgi membrane,acrosomal membrane,nucleus,Golgi apparatus,plasma membrane,caveola,transport vesicle,cytoplasmic vesicle,plasma membrane raft,membrane raft,perinuclear region of cytoplasm,caveolar macromolecular signaling complex,macromolecular complex,sarcolemma	protein binding,protein binding, bridging,protein homodimerization activity,protein heterodimerization activity,scaffold protein binding,binding, bridging,protein kinase binding	endothelial cell proliferation,negative regulation of endothelial cell proliferation,positive regulation of endothelial cell proliferation,vesicle fusion,mitochondrion organization,endoplasmic reticulum organization,regulation of mitotic nuclear division,transforming growth factor beta receptor signaling pathway,insulin receptor signaling pathway,skeletal muscle cell proliferation,negative regula…
11B / SC	P01893	P01893	-1.16294	1.16294	2.49953e-05	0.000297656	12	P01893	HLA-H	Putative HLA class I histocompatibility antigen, alpha chain H	HLAH_HUMAN	1	-123.913	0.446602	11B	SC	Golgi membrane,plasma membrane,cell surface,ER to Golgi transport vesicle membrane,phagocytic vesicle membrane,early endosome membrane,azurophil granule membrane,recycling endosome membrane,lumenal side of endoplasmic reticulum membrane,MHC class I protein complex,external side of plasma membrane,extracellular space	protein binding,beta-2-microglobulin binding,peptide antigen binding,receptor binding	immune response,antigen processing and presentation of endogenous peptide antigen via MHC class Ib,positive regulation of T cell mediated cytotoxicity,antigen processing and presentation of endogenous peptide antigen via MHC class I via ER pathway, TAP-independent
11B / SC	P24821	P24821	-0.754125	0.754125	2.61968e-05	0.000306371	12	P24821	TNC	Tenascin	TENA_HUMAN	56	-68.6608	0.592906	11B	SC	Requires Ontology,extracellular region,basement membrane,interstitial matrix,extracellular space,endoplasmic reticulum lumen,focal adhesion,membrane,perisynaptic extracellular matrix	integrin binding,extracellular matrix structural constituent,protein binding,syndecan binding	regulation of cell growth,osteoblast differentiation,morphogenesis of an epithelium,cell adhesion,negative regulation of cell adhesion,neuromuscular junction development,positive regulation of cell proliferation,response to wounding,response to mechanical stimulus,positive regulation of gene expression,peripheral nervous system axon regeneration,regulation of cell adhesion,regulation of cell migr…
11B / SC	P08581	P08581	-1.6403	1.6403	2.80988e-05	0.00031564	12	P08581	MET	Hepatocyte growth factor receptor	MET_HUMAN	8	-211.73	0.32079	11B	SC	extracellular region,plasma membrane,basal plasma membrane,cell surface,membrane,receptor complex	protein tyrosine kinase activity,protein binding,ATP binding,semaphorin receptor activity,protein phosphatase binding,identical protein binding,Requires Ontology,hepatocyte growth factor-activated receptor activity	endothelial cell morphogenesis,signal transduction,cell surface receptor signaling pathway,negative regulation of autophagy,phosphorylation,positive regulation of microtubule polymerization,negative regulation of Rho protein signal transduction,positive regulation of transcription from RNA polymerase II promoter,hepatocyte growth factor receptor signaling pathway,branching morphogenesis of an epi…
11B / SC	P55287	P55287	-0.607115	0.607115	2.79309e-05	0.00031564	12	P55287	CDH11	Cadherin-11	CAD11_HUMAN	16	-52.321	0.656508	11B	SC	extracellular region,cytoplasm,plasma membrane,extracellular exosome,Requires Ontology,glutamatergic synapse,catenin complex,adherens junction	cadherin binding,calcium ion binding	skeletal system development,ossification,aortic valve formation,cell adhesion,homophilic cell adhesion via plasma membrane adhesion molecules,cell migration,corticospinal tract morphogenesis,negative regulation of cell migration,focal adhesion assembly,modulation of synaptic transmission,calcium-dependent cell-cell adhesion via plasma membrane cell adhesion molecules,cell morphogenesis,cell-cell …
11B / SC	P59923	P59923	-0.660914	0.660914	2.80675e-05	0.00031564	12	P59923	ZNF445	Zinc finger protein 445	ZN445_HUMAN	9	-58.1084	0.632478	11B	SC	nucleus	chromatin binding,double-stranded methylated DNA binding,metal ion binding,RNA polymerase II core promoter proximal region sequence-specific DNA binding,transcriptional activator activity, RNA polymerase II transcription regulatory region sequence-specific binding	hypermethylation of CpG island,protection of DNA demethylation of female pronucleus,positive regulation of transcription from RNA polymerase II promoter,regulation of transcription from RNA polymerase II promoter
11B / SC	Q7Z2Y8	Q7Z2Y8	-0.6647	0.6647	2.88467e-05	0.000317993	12	Q7Z2Y8	GVINP1	Interferon-induced very large GTPase 1	GVIN1_HUMAN	2	-58.5239	0.63082	11B	SC	nucleus,cytosol	GTP binding
11B / SC	O60704	O60704	-0.592156	0.592156	3.19142e-05	0.000330895	12	O60704	TPST2	Protein-tyrosine sulfotransferase 2	TPST2_HUMAN	7	-50.7498	0.663351	11B	SC	Golgi membrane,endoplasmic reticulum,Golgi apparatus	protein-tyrosine sulfotransferase activity,protein homodimerization activity	peptidyl-tyrosine sulfation,3'-phosphoadenosine 5'-phosphosulfate metabolic process
11B / SC	Q96AB3	Q96AB3	-0.587296	0.587296	3.34139e-05	0.00033814	12	Q96AB3	ISOC2	Isochorismatase domain-containing protein 2	ISOC2_HUMAN	11	-50.2428	0.665589	11B	SC	nucleus,cytoplasm	protein binding	protein destabilization
11B / SC	Q96C36	Q96C36	-0.599915	0.599915	3.36138e-05	0.00033878	12	Q96C36	PYCR2	Pyrroline-5-carboxylate reductase 2	P5CR2_HUMAN	12	-51.5627	0.659793	11B	SC	mitochondrion,mitochondrial matrix	protein binding,pyrroline-5-carboxylate reductase activity	proline biosynthetic process,cellular response to oxidative stress,L-proline biosynthetic process
11B / SC	Q8IYK4	Q8IYK4	-1.58464	1.58464	3.46808e-05	0.000343614	12	Q8IYK4	COLGALT2	Procollagen galactosyltransferase 2	GT252_HUMAN	12	-199.932	0.333409	11B	SC	endoplasmic reticulum lumen	protein binding,procollagen galactosyltransferase activity	collagen fibril organization
11B / SC	Q9Y680	Q9Y680	-0.625286	0.625286	3.69234e-05	0.000351197	12	Q9Y680	FKBP7	Peptidyl-prolyl cis-trans isomerase FKBP7	FKBP7_HUMAN	13	-54.2517	0.648291	11B	SC	endoplasmic reticulum,endoplasmic reticulum lumen	peptidyl-prolyl cis-trans isomerase activity,calcium ion binding,protein binding,FK506 binding	peptidyl-proline modification
11B / SC	Q9NZN4	Q9NZN4	-0.743224	0.743224	3.72918e-05	0.000353142	12	Q9NZN4	EHD2	EH domain-containing protein 2	EHD2_HUMAN	12	-67.3912	0.597403	11B	SC	nucleus,cytosol,plasma membrane,caveola,endosome membrane,microtubule cytoskeleton,membrane,intercellular bridge,recycling endosome membrane,extracellular exosome,cytoplasm,perinuclear region of cytoplasm,early endosome,endocytic vesicle	nucleic acid binding,calcium ion binding,protein binding,ATP binding,GTP binding,hydrolase activity,protein domain specific binding,identical protein binding	cortical actin cytoskeleton organization,endocytic recycling,protein localization to plasma membrane,membrane tubulation,positive regulation of myoblast fusion,positive regulation of endocytic recycling,cilium morphogenesis,endocytosis
11B / SC	O94925	O94925	-0.764372	0.764372	3.95225e-05	0.000360888	12	O94925	GLS	Glutaminase kidney isoform, mitochondrial	GLSK_HUMAN	23	-69.863	0.58871	11B	SC	mitochondrion,mitochondrial matrix,cytosol,synapse	glutaminase activity,protein binding	suckling behavior,regulation of respiratory gaseous exchange by neurological system process,glutamate biosynthetic process,glutamine catabolic process,chemical synaptic transmission,protein homotetramerization,glutamate homeostasis
11B / SC	Q08380	Q08380	-0.701857	0.701857	3.9313e-05	0.000360888	12	Q08380	LGALS3BP	Galectin-3-binding protein	LG3BP_HUMAN	10	-62.6598	0.61478	11B	SC	Requires Ontology,extracellular region,extracellular space,membrane,platelet dense granule lumen,extracellular exosome,blood microparticle	scavenger receptor activity,protein binding	endocytosis,cellular defense response,cell adhesion,signal transduction
11B / SC	Q96J84	Q96J84	-0.630831	0.630831	4.02205e-05	0.000363942	12	Q96J84	KIRREL1	Kin of IRRE-like protein 1	KIRR1_HUMAN	19	-54.8457	0.645804	11B	SC	plasma membrane,cell-cell junction,cell projection membrane,dendritic shaft,membrane raft,perinuclear region of cytoplasm	protein binding,myosin binding,cell adhesion molecule binding	negative regulation of protein phosphorylation,glomerular filtration,positive regulation of actin filament polymerization,cell-cell junction maintenance,renal protein absorption,cell-cell adhesion
11B / SC	O95363	O95363	-0.630002	0.630002	4.3091e-05	0.000377162	12	O95363	FARS2	Phenylalanine--tRNA ligase, mitochondrial	SYFM_HUMAN	7	-54.7567	0.646176	11B	SC	mitochondrion,mitochondrial matrix,cytoplasm	tRNA binding,phenylalanine-tRNA ligase activity,protein binding,ATP binding	tRNA aminoacylation for protein translation,phenylalanyl-tRNA aminoacylation,tRNA processing
11B / SC	Q8TDW5	Q8TDW5	-1.04746	1.04746	4.2971e-05	0.000377162	12	Q8TDW5	SYTL5	Synaptotagmin-like protein 5	SYTL5_HUMAN	17	-106.689	0.483819	11B	SC	plasma membrane,exocytic vesicle	protein binding,phospholipid binding,small GTPase binding,metal ion binding,neurexin family protein binding	intracellular protein transport,exocytosis
11B / SC	O15118	O15118	-0.670034	0.670034	4.47597e-05	0.000383551	12	O15118	NPC1	NPC intracellular cholesterol transporter 1	NPC1_HUMAN	17	-59.111	0.628492	11B	SC	extracellular region,nuclear envelope,lysosome,lysosomal membrane,endoplasmic reticulum,Golgi apparatus,plasma membrane,membrane,late endosome membrane,membrane raft,perinuclear region of cytoplasm,extracellular exosome	virus receptor activity,transmembrane signaling receptor activity,protein binding,sterol transporter activity,cholesterol binding,signaling receptor activity	autophagy,liver development,protein glycosylation,endocytosis,lysosomal transport,adult walking behavior,cholesterol metabolic process,bile acid metabolic process,response to xenobiotic stimulus,gene expression,cholesterol storage,programmed cell death,macroautophagy,negative regulation of macroautophagy,neurogenesis,cholesterol transport,membrane raft organization,intracellular lipid transport,i…
11B / SC	Q8TAA9	Q8TAA9	-0.842243	0.842243	4.52801e-05	0.000386364	12	Q8TAA9	VANGL1	Vang-like protein 1	VANG1_HUMAN	10	-79.2835	0.557776	11B	SC	lateral plasma membrane,plasma membrane	protein binding	pigmentation,Wnt signaling pathway, planar cell polarity pathway
11B / SC	Q9Y305	Q9Y305	-0.811465	0.811465	4.61946e-05	0.000388924	12	Q9Y305	ACOT9	Acyl-coenzyme A thioesterase 9, mitochondrial	ACOT9_HUMAN	21	-75.4993	0.569803	11B	SC	mitochondrion,mitochondrial matrix	acetyl-CoA hydrolase activity,long-chain acyl-CoA hydrolase activity,acyl-CoA hydrolase activity,carboxylic ester hydrolase activity	acyl-CoA metabolic process
11B / SC	Q02338	Q02338	-0.726823	0.726823	4.66647e-05	0.000390456	12	Q02338	BDH1	D-beta-hydroxybutyrate dehydrogenase, mitochondrial	BDH_HUMAN	13	-65.499	0.604233	11B	SC	mitochondrion,mitochondrial matrix,matrix side of mitochondrial inner membrane,intracellular membrane-bounded organelle	3-hydroxybutyrate dehydrogenase activity	steroid metabolic process
11B / SC	P37268	P37268	-0.637773	0.637773	4.6849e-05	0.000391092	12	P37268	FDFT1	Squalene synthase	FDFT_HUMAN	16	-55.5926	0.642704	11B	SC	endoplasmic reticulum,endoplasmic reticulum membrane,membrane	protein binding,metal ion binding,squalene synthase activity,farnesyl-diphosphate farnesyltransferase activity	steroid biosynthetic process,farnesyl diphosphate metabolic process,cholesterol biosynthetic process
11B / SC	P05976	P05976	-1.16985	1.16985	4.84891e-05	0.000396786	12	P05976	MYL1	Myosin light chain 1/3, skeletal muscle isoform	MYL1_HUMAN	8	-124.988	0.444467	11B	SC	cytosol,myofibril,sarcomere,muscle myosin complex,myosin II complex,contractile fiber	calcium ion binding,structural constituent of muscle	muscle contraction,muscle filament sliding
11B / SC	O75718	O75718	-0.620771	0.620771	5.28143e-05	0.000415257	12	O75718	CRTAP	Cartilage-associated protein	CRTAP_HUMAN	18	-53.7697	0.650323	11B	SC	extracellular space,endoplasmic reticulum,endoplasmic reticulum lumen,macromolecular complex	protein binding,collagen binding	spermatogenesis,protein stabilization,chaperone-mediated protein folding,negative regulation of post-translational protein modification,peptidyl-proline hydroxylation to 3-hydroxy-L-proline,collagen fibril organization
11B / SC	Q86SJ2	Q86SJ2	-0.831776	0.831776	5.43866e-05	0.000421383	12	Q86SJ2	AMIGO2	Amphoterin-induced protein 2	AMGO2_HUMAN	7	-77.9875	0.561837	11B	SC	nucleus,plasma membrane	protein binding	homophilic cell adhesion via plasma membrane adhesion molecules,heterophilic cell-cell adhesion via plasma membrane cell adhesion molecules,negative regulation of programmed cell death,positive regulation of synapse assembly,brain development
11B / SC	Q9NRK6	Q9NRK6	-0.880606	0.880606	5.5055e-05	0.000423214	12	Q9NRK6	ABCB10	ATP-binding cassette sub-family B member 10, mitochondrial	ABCBA_HUMAN	11	-84.1148	0.543139	11B	SC	mitochondrion,mitochondrial inner membrane,mitochondrial membrane	protein binding,ATP binding,ATPase activity,protein homodimerization activity,Requires Ontology	heme biosynthetic process,mitochondrial transport,mitochondrial unfolded protein response,positive regulation of erythrocyte differentiation,positive regulation of hemoglobin biosynthetic process,erythrocyte development,transmembrane transport,positive regulation of heme biosynthetic process
11B / SC	Q9NS25	Q9NS25	-2.22523	2.22523	5.54497e-05	0.000423214	12	Q9NS25	SPANXB1	Sperm protein associated with the nucleus on the X chromosome B1	SPNXB_HUMAN	4	-367.587	0.213864	11B	SC	nucleus,cytoplasm	molecular_function,protein binding	spermatid development
11B / SC	Q03135	Q03135	-2.34039	2.34039	5.68214e-05	0.000430701	12	Q03135	CAV1	Caveolin-1	CAV1_HUMAN	7	-406.438	0.197458	11B	SC	focal adhesion,Golgi membrane,acrosomal membrane,endosome,endoplasmic reticulum,endoplasmic reticulum membrane,lipid particle,plasma membrane,caveola,cilium,cell cortex,membrane,endocytic vesicle membrane,cytoplasmic vesicle,early endosome membrane,membrane raft,perinuclear region of cytoplasm,caveolar macromolecular signaling complex,macromolecular complex,Golgi apparatus,sarcolemma	receptor binding,patched binding,protein binding,oxysterol binding,cholesterol binding,peptidase activator activity,enzyme binding,protein kinase binding,protein tyrosine kinase inhibitor activity,protein binding, bridging,small GTPase binding,identical protein binding,ion channel binding,macromolecular complex binding,protein heterodimerization activity,nitric-oxide synthase binding,ATPase bindi…	response to progesterone,response to estrogen,negative regulation of transcription from RNA polymerase II promoter,MAPK cascade,angiogenesis,vasculogenesis,response to hypoxia,endothelial cell proliferation,negative regulation of endothelial cell proliferation,negative regulation of cytokine-mediated signaling pathway,glandular epithelial cell differentiation,response to ischemia,regulation of th…
11B / SC	Q0VF96	Q0VF96	-0.798032	0.798032	5.88128e-05	0.000437652	12	Q0VF96	CGNL1	Cingulin-like protein 1	CGNL1_HUMAN	20	-73.8727	0.575133	11B	SC	myosin complex,macromolecular complex,bicellular tight junction	protein binding	actin filament organization,negative regulation of small GTPase mediated signal transduction,negative regulation of stress fiber assembly,Requires Ontology
11B / SC	Q69YL0	Q69YL0	-0.715081	0.715081	5.91597e-05	0.000438277	12	Q69YL0	NCBP2AS2	Protein NCBP2AS2	NCAS2_HUMAN	3	-64.1575	0.609171	11B	SC		protein binding
11B / SC	O00623	O00623	-0.657199	0.657199	5.94303e-05	0.00043897	12	O00623	PEX12	Peroxisome assembly protein 12	PEX12_HUMAN	4	-57.7018	0.634108	11B	SC	peroxisomal membrane,peroxisome,cytosol,peroxisomal importomer complex	ubiquitin protein ligase activity,protein binding,zinc ion binding,protein transmembrane transporter activity,ubiquitin ligase activator activity,ubiquitin-protein transferase activity	protein polyubiquitination,misfolded or incompletely synthesized protein catabolic process,protein targeting to peroxisome,peroxisome organization,protein import into peroxisome matrix,protein import into peroxisome matrix, receptor recycling,cellular response to reactive oxygen species,proteasome-mediated ubiquitin-dependent protein catabolic process,protein import into peroxisome matrix, substr…
11B / SC	P20908	P20908	-1.23899	1.23899	6.01992e-05	0.000440277	12	P20908	COL5A1	Collagen alpha-1(V) chain	CO5A1_HUMAN	34	-136.033	0.42367	11B	SC	Requires Ontology,extracellular region,collagen type V trimer,basement membrane,endoplasmic reticulum lumen,extracellular space	integrin binding,protein binding,heparin binding,extracellular matrix structural constituent conferring tensile strength,proteoglycan binding,metal ion binding,platelet-derived growth factor binding	blood vessel development,heart morphogenesis,cell adhesion,cell migration,collagen fibril organization,collagen biosynthetic process,wound healing, spreading of epidermal cells,tendon development,skin development,integrin biosynthetic process,eye morphogenesis,regulation of cellular component organization,fibril organization,negative regulation of endodermal cell differentiation
11B / SC	Q6DD88	Q6DD88	-0.966654	0.966654	6.03757e-05	0.000441134	12	Q6DD88	ATL3	Atlastin-3	ATLA3_HUMAN	18	-95.4303	0.511691	11B	SC	endoplasmic reticulum,membrane,endoplasmic reticulum tubular network,endoplasmic reticulum tubular network membrane	GTPase activity,protein binding,identical protein binding,GTP binding	ER to Golgi vesicle-mediated transport,endoplasmic reticulum organization,Golgi organization,protein homooligomerization,positive regulation of endoplasmic reticulum tubular network organization
11B / SC	Q86WA6	Q86WA6	-0.807077	0.807077	6.09906e-05	0.000442326	12	Q86WA6	BPHL	Valacyclovir hydrolase	BPHL_HUMAN	8	-74.9663	0.571539	11B	SC	mitochondrion,mitochondrial outer membrane	alpha-amino-acid esterase activity	cellular amino acid metabolic process,xenobiotic metabolic process,response to toxic substance
11B / SC	Q99797	Q99797	-0.636488	0.636488	6.10146e-05	0.000442326	12	Q99797	MIPEP	Mitochondrial intermediate peptidase	MIPEP_HUMAN	22	-55.4541	0.643277	11B	SC	mitochondrion,mitochondrial matrix	metal ion binding,metalloendopeptidase activity	protein processing involved in protein targeting to mitochondrion,peptide metabolic process
11B / SC	Q8NES3	Q8NES3	-0.998096	0.998096	6.12635e-05	0.000442697	12	Q8NES3	LFNG	Beta-1,3-N-acetylglucosaminyltransferase lunatic fringe	LFNG_HUMAN	7	-99.7362	0.50066	11B	SC	Golgi membrane,extracellular region,extracellular vesicle	O-fucosylpeptide 3-beta-N-acetylglucosaminyltransferase activity,metal ion binding	ovarian follicle development,somitogenesis,marginal zone B cell differentiation,compartment pattern specification,regulation of Notch signaling pathway,animal organ morphogenesis,regulation of somitogenesis,T cell differentiation,positive regulation of Notch signaling pathway,positive regulation of meiotic cell cycle,negative regulation of Notch signaling pathway involved in somitogenesis
11B / SC	Q9H0B8	Q9H0B8	-1.0393	1.0393	6.16471e-05	0.000443025	12	Q9H0B8	CRISPLD2	Cysteine-rich secretory protein LCCL domain-containing 2	CRLD2_HUMAN	3	-105.523	0.486563	11B	SC	extracellular region,transport vesicle,extracellular matrix,secretory granule lumen,extracellular exosome,ficolin-1-rich granule lumen,extracellular space	heparin binding,glycosaminoglycan binding	extracellular matrix organization,lung development,face morphogenesis
11B / SC	O95208	O95208	-0.681647	0.681647	6.24621e-05	0.000447154	12	O95208	EPN2	Epsin-2	EPN2_HUMAN	8	-60.397	0.623453	11B	SC	cytosol,intracellular membrane-bounded organelle,clathrin vesicle coat,endosome,plasma membrane	protein binding,cadherin binding,phospholipid binding,clathrin binding	negative regulation of vascular endothelial growth factor receptor signaling pathway,positive regulation of Notch signaling pathway,negative regulation of sprouting angiogenesis,endocytosis
11B / SC	O60568	O60568	-0.614083	0.614083	6.46503e-05	0.000451944	12	O60568	PLOD3	Multifunctional procollagen lysine hydroxylase and glycosyltransferase LH3	PLOD3_HUMAN	36	-53.0585	0.653345	11B	SC	extracellular space,endoplasmic reticulum,endoplasmic reticulum lumen,endoplasmic reticulum membrane,rough endoplasmic reticulum,Golgi apparatus,trans-Golgi network,Requires Ontology,extracellular exosome	iron ion binding,protein binding,procollagen-lysine 5-dioxygenase activity,L-ascorbic acid binding,procollagen glucosyltransferase activity,small molecule binding,metal ion binding,procollagen galactosyltransferase activity	in utero embryonic development,endothelial cell morphogenesis,protein O-linked glycosylation,protein localization,peptidyl-lysine hydroxylation,neural tube development,collagen fibril organization,collagen metabolic process,vasodilation,hydroxylysine biosynthetic process,epidermis morphogenesis,lung morphogenesis,basement membrane assembly
11B / SC	P07711	P07711	-0.972318	0.972318	6.58816e-05	0.000455394	12	P07711	CTSL	Procathepsin L	CATL1_HUMAN	8	-96.199	0.509687	11B	SC	extracellular region,extracellular space,nucleus,lysosome,multivesicular body,Golgi apparatus,plasma membrane,apical plasma membrane,endolysosome lumen,chromaffin granule,lysosomal lumen,intracellular membrane-bounded organelle,Requires Ontology,extracellular exosome,endocytic vesicle lumen	fibronectin binding,cysteine-type endopeptidase activity,protein binding,collagen binding,cysteine-type peptidase activity,histone binding,proteoglycan binding,serpin family protein binding,cysteine-type endopeptidase activator activity involved in apoptotic process	adaptive immune response,proteolysis,protein autoprocessing,fusion of virus membrane with host plasma membrane,receptor-mediated endocytosis of virus by host cell,antigen processing and presentation,antigen processing and presentation of exogenous peptide antigen via MHC class II,collagen catabolic process,zymogen activation,enkephalin processing,fusion of virus membrane with host endosome membra…
11B / SC	P43366	P43366	-0.864173	0.864173	6.61233e-05	0.000455394	12	P43366	MAGEB1	Melanoma-associated antigen B1	MAGB1_HUMAN	7	-82.0296	0.549361	11B	SC	nucleus		negative regulation of transcription from RNA polymerase II promoter
11B / SC	P62736	P62736	-0.827421	0.827421	6.67985e-05	0.000457081	12	P62736	ACTA2	Actin, aortic smooth muscle	ACTA_HUMAN	23	-77.451	0.563536	11B	SC	stress fiber,basement membrane,extracellular space,cytoplasm,cytosol,lamellipodium,filopodium,smooth muscle contractile fiber,motile cilium,cell body,extracellular exosome,macromolecular complex	ATP binding,hydrolase activity,protein kinase binding	regulation of blood pressure,response to virus,positive regulation of gene expression,vascular smooth muscle contraction,Requires Ontology,positive regulation of ERK1 and ERK2 cascade,cellular response to transforming growth factor beta stimulus,juxtaglomerular apparatus development,glomerular mesangial cell development,mesenchyme migration,positive regulation of hepatic stellate cell activation
11B / SC	Q8N6Y2	Q8N6Y2	-1.72928	1.72928	6.88794e-05	0.000465404	12	Q8N6Y2	LRRC17	Leucine-rich repeat-containing protein 17	LRC17_HUMAN	2	-231.562	0.301603	11B	SC	extracellular space,extracellular matrix		osteoblast differentiation,osteoblast proliferation,negative regulation of osteoclast differentiation,bone marrow development
11B / SC	Q8NDZ2	Q8NDZ2	-0.876665	0.876665	7.12509e-05	0.00047267	12	Q8NDZ2	SIMC1	SUMO-interacting motif-containing protein 1	SIMC1_HUMAN	7	-83.6126	0.544625	11B	SC	cytoplasm,PML body,sarcomere	protein binding,peptidase inhibitor activity,SUMO polymer binding
11B / SC	Q6Y288	Q6Y288	-0.664293	0.664293	7.19418e-05	0.000474844	12	Q6Y288	B3GLCT	Beta-1,3-glucosyltransferase	B3GLT_HUMAN	11	-58.4792	0.630998	11B	SC	endoplasmic reticulum membrane	transferase activity, transferring glycosyl groups,acetylglucosaminyltransferase activity	fucose metabolic process,protein O-linked fucosylation
11B / SC	Q9BXX0	Q9BXX0	-1.91862	1.91862	7.38009e-05	0.000481777	12	Q9BXX0	EMILIN2	EMILIN-2	EMIL2_HUMAN	18	-278.06	0.264508	11B	SC	extracellular region,Requires Ontology,EMILIN complex,collagen trimer	protein binding,extracellular matrix constituent conferring elasticity	regulation of blood pressure,positive regulation of blood coagulation,negative regulation of cell migration,cell adhesion mediated by integrin,regulation of cell proliferation,positive regulation of apoptotic process,positive regulation of angiogenesis,positive regulation of defense response to bacterium,positive regulation of platelet aggregation
11B / SC	Q96RT1	Q96RT1	-0.788439	0.788439	7.72467e-05	0.000494406	12	Q96RT1	ERBIN	Erbin	ERBIN_HUMAN	41	-72.7204	0.57897	11B	SC	basement membrane,nucleus,cytoplasm,plasma membrane,basal plasma membrane,basolateral plasma membrane,nuclear speck,cell junction,hemidesmosome,neuromuscular junction,nuclear membrane,glutamatergic synapse,postsynaptic specialization	receptor binding,ErbB-2 class receptor binding,structural constituent of cytoskeleton,protein binding	protein targeting,cell adhesion,epidermal growth factor receptor signaling pathway,integrin-mediated signaling pathway,negative regulation of NF-kappaB transcription factor activity,response to muramyl dipeptide,response to lipopolysaccharide,intermediate filament cytoskeleton organization,basal protein localization,establishment or maintenance of epithelial cell apical/basal polarity,negative re…
11B / SC	Q01995	Q01995	-1.8773	1.8773	7.82227e-05	0.000497708	12	Q01995	TAGLN	Transgelin	TAGL_HUMAN	12	-267.387	0.272193	11B	SC	cytoplasm	actin binding,protein binding	muscle organ development,epithelial cell differentiation
11B / SC	Q9UKX5	Q9UKX5	-1.21259	1.21259	7.85432e-05	0.000498089	12	Q9UKX5	ITGA11	Integrin alpha-11	ITA11_HUMAN	29	-131.754	0.431492	11B	SC	plasma membrane,focal adhesion,membrane,integrin alpha11-beta1 complex,integrin complex,external side of plasma membrane	collagen binding,collagen receptor activity,metal ion binding,collagen binding involved in cell-matrix adhesion,integrin binding	osteoblast differentiation,substrate-dependent cell migration,cell adhesion,cell-matrix adhesion,integrin-mediated signaling pathway,muscle organ development,cell adhesion mediated by integrin,collagen-activated signaling pathway,cell-cell adhesion
11B / SC	A1A5C7	A1A5C7	-1.44361	1.44361	8.01025e-05	0.000503099	12	A1A5C7	SLC22A23	Solute carrier family 22 member 23	S22AN_HUMAN	3	-172.001	0.367646	11B	SC	plasma membrane	protein binding,transmembrane transporter activity	ion transport,transmembrane transport
11B / SC	Q13637	Q13637	-0.790673	0.790673	8.23892e-05	0.000510814	12	Q13637	RAB32	Ras-related protein Rab-32	RAB32_HUMAN	12	-72.9881	0.578074	11B	SC	early endosome lumen,mitochondrion,mitochondrial outer membrane,early endosome,endoplasmic reticulum,cytosol,membrane,phagocytic vesicle membrane,melanosome membrane,melanosome,ER-mitochondrion membrane contact site,phagocytic vesicle,trans-Golgi network,endomembrane system	AP-2 adaptor complex binding,GTPase activity,protein binding,GTP binding,GTP-dependent protein binding,AP-1 adaptor complex binding,AP-3 adaptor complex binding,BLOC-2 complex binding	mitochondrion organization,vesicle-mediated transport,antigen processing and presentation,endosome to melanosome transport,protein localization to membrane,phagosome maturation,melanosome assembly,melanosome organization,intracellular protein transport
11B / SC	Q9Y4D7	Q9Y4D7	-0.884857	0.884857	8.33584e-05	0.000514868	12	Q9Y4D7	PLXND1	Plexin-D1	PLXD1_HUMAN	20	-84.6581	0.541541	11B	SC	plasma membrane,lamellipodium,axon,lamellipodium membrane,cell body,glutamatergic synapse,semaphorin receptor complex	protein binding,semaphorin receptor activity,protein domain specific binding	angiogenesis,patterning of blood vessels,kidney development,outflow tract morphogenesis,cardiac septum development,synapse assembly,synaptic target recognition,regulation of cell migration,aorta development,negative regulation of neuron apoptotic process,endothelial cell migration,regulation of angiogenesis,dichotomous subdivision of terminal units involved in salivary gland branching,coronary va…
11B / SC	Q86Y82	Q86Y82	-0.678265	0.678265	8.35638e-05	0.000514952	12	Q86Y82	STX12	Syntaxin-12	STX12_HUMAN	7	-60.0214	0.624916	11B	SC	BLOC-1 complex,Golgi membrane,pre-autophagosomal structure,nucleoplasm,Golgi apparatus,early endosome membrane,vesicle,intracellular membrane-bounded organelle,membrane raft,phagocytic vesicle,recycling endosome,recycling endosome membrane,SNARE complex,synaptic vesicle,postsynaptic recycling endosome,endomembrane system	protein binding,SNARE binding,SNAP receptor activity	autophagosome assembly,endocytic recycling,cholesterol efflux,protein stabilization,vesicle docking,intracellular protein transport,vesicle fusion
11B / SC	O15438	O15438	-1.16729	1.16729	8.52753e-05	0.000521182	12	O15438	ABCC3	ATP-binding cassette sub-family C member 3	MRP3_HUMAN	11	-124.589	0.445257	11B	SC	plasma membrane,basal plasma membrane,basolateral plasma membrane,membrane	ATP binding,xenobiotic-transporting ATPase activity,glucuronoside transmembrane transporter activity,glutathione S-conjugate-exporting ATPase activity,bile acid-exporting ATPase activity,ATPase activity,ATPase activity, coupled to transmembrane movement of substances,xenobiotic transporter activity,ATPase-coupled anion transmembrane transporter activity,icosanoid transmembrane transporter activit…	xenobiotic metabolic process,drug transmembrane transport,bile acid and bile salt transport,glucuronoside transport,xenobiotic transport,transmembrane transport,leukotriene transport,anion transmembrane transport,Requires Ontology
11B / SC	Q9BTZ2	Q9BTZ2	-0.594936	0.594936	8.55911e-05	0.000522558	12	Q9BTZ2	DHRS4	Dehydrogenase/reductase SDR family member 4	DHRS4_HUMAN	6	-51.0406	0.662074	11B	SC	nucleus,mitochondrion,peroxisome,peroxisomal membrane,peroxisomal matrix,endoplasmic reticulum membrane,cytosol	3-keto sterol reductase activity,retinal dehydrogenase activity,carbonyl reductase (NADPH) activity,oxidoreductase activity, acting on NAD(P)H, quinone or similar compound as acceptor,alcohol dehydrogenase [NAD(P)+] activity,3beta-hydroxy-5beta-steroid dehydrogenase activity,identical protein binding,NADP-retinol dehydrogenase activity	alcohol metabolic process,steroid metabolic process,cellular ketone metabolic process,retinol metabolic process,positive regulation of reactive oxygen species metabolic process,retinal metabolic process
11B / SC	Q9BYD1	Q9BYD1	-0.659846	0.659846	8.6168e-05	0.000524254	12	Q9BYD1	MRPL13	Large ribosomal subunit protein uL13m	RM13_HUMAN	11	-57.9914	0.632946	11B	SC	mitochondrion,mitochondrial inner membrane,mitochondrial ribosome,mitochondrial large ribosomal subunit,ribosome	RNA binding,structural constituent of ribosome,protein binding,mRNA binding	translation,mitochondrial translation,negative regulation of translation
11B / SC	Q9BQT8	Q9BQT8	-0.888168	0.888168	8.98472e-05	0.000534627	12	Q9BQT8	SLC25A21	Mitochondrial 2-oxodicarboxylate carrier	ODC_HUMAN	4	-85.0824	0.5403	11B	SC	mitochondrial inner membrane	alpha-ketoglutarate transmembrane transporter activity,antiporter activity	lysine catabolic process,lipid transport,mitochondrial alpha-ketoglutarate transmembrane transport
11B / SC	Q9BXA9	Q9BXA9	-0.670962	0.670962	8.99274e-05	0.000534676	12	Q9BXA9	SALL3	Sal-like protein 3	SALL3_HUMAN	15	-59.2135	0.628088	11B	SC	nucleus	metal ion binding,RNA polymerase II core promoter proximal region sequence-specific DNA binding,RNA polymerase II transcription factor activity, sequence-specific DNA binding	regulation of transcription from RNA polymerase II promoter
11B / SC	O14786	O14786	-0.93308	0.93308	9.39671e-05	0.000546037	12	O14786	NRP1	Neuropilin-1	NRP1_HUMAN	25	-90.9348	0.523739	11B	SC	extracellular space,early endosome,cytosol,neurofilament,plasma membrane,focal adhesion,axon,cytoplasmic vesicle,mitochondrial membrane,neuron projection,postsynaptic membrane,sorting endosome,glutamatergic synapse,semaphorin receptor complex,receptor complex	vascular endothelial growth factor-activated receptor activity,GTPase activator activity,protein binding,heparin binding,coreceptor activity,semaphorin receptor activity,growth factor binding,protein kinase binding,cytokine binding,vascular endothelial growth factor binding,metal ion binding	substrate-dependent cell migration, cell extension,angiogenesis,patterning of blood vessels,neuron migration,positive regulation of endothelial cell proliferation,sprouting angiogenesis,cell migration involved in sprouting angiogenesis,outflow tract septum morphogenesis,signal transduction,integrin-mediated signaling pathway,cell-cell signaling,axon guidance,axonal fasciculation,motor neuron axon…
11B / SC	Q5VUA4	Q5VUA4	-0.687406	0.687406	9.47347e-05	0.000547503	12	Q5VUA4	ZNF318	Zinc finger protein 318	ZN318_HUMAN	48	-61.0386	0.620969	11B	SC	nucleoplasm,cytosol	nucleic acid binding,zinc ion binding,protein homodimerization activity	negative regulation of transcription, DNA-templated,positive regulation of transcription, DNA-templated,meiotic cell cycle
11B / SC	Q8TED1	Q8TED1	-0.885162	0.885162	9.53066e-05	0.000548677	12	Q8TED1	GPX8	Probable glutathione peroxidase 8	GPX8_HUMAN	7	-84.6973	0.541427	11B	SC	endoplasmic reticulum lumen,membrane	peroxidase activity,glutathione peroxidase activity,protein binding	cellular response to oxidative stress,cellular oxidant detoxification
11B / SC	Q14764	Q14764	-1.22167	1.22167	9.61207e-05	0.000551656	12	Q14764	MVP	Major vault protein	MVP_HUMAN	24	-133.216	0.428787	11B	SC	extracellular region,nucleus,cytoplasm,cytosol,cytoskeleton,membrane,secretory granule lumen,perinuclear region of cytoplasm,extracellular exosome,ficolin-1-rich granule lumen,nuclear pore,ribonucleoprotein complex	protein binding,protein kinase binding,protein phosphatase binding,identical protein binding	protein transport,negative regulation of protein autophosphorylation,ERBB signaling pathway,negative regulation of epidermal growth factor receptor signaling pathway,mRNA transport,negative regulation of protein tyrosine kinase activity
11B / SC	Q10471	Q10471	-0.788146	0.788146	9.7038e-05	0.000555562	12	Q10471	GALNT2	Polypeptide N-acetylgalactosaminyltransferase 2	GALT2_HUMAN	26	-72.6854	0.579088	11B	SC	Golgi apparatus,Golgi membrane,extracellular region,endoplasmic reticulum membrane,Golgi stack,membrane,Golgi cisterna membrane,perinuclear region of cytoplasm	polypeptide N-acetylgalactosaminyltransferase activity,protein binding,manganese ion binding,carbohydrate binding	protein O-linked glycosylation,O-glycan processing,protein O-linked glycosylation via serine,protein O-linked glycosylation via threonine,protein maturation
11B / SC	Q16832	Q16832	-1.19586	1.19586	9.71659e-05	0.000555562	12	Q16832	DDR2	Discoidin domain-containing receptor 2	DDR2_HUMAN	4	-129.081	0.436527	11B	SC	plasma membrane,focal adhesion,actin cytoskeleton,apical plasma membrane,receptor complex	transmembrane receptor protein tyrosine kinase activity,protein binding,collagen binding,ATP binding,protein tyrosine kinase collagen receptor activity	ossification,endochondral bone growth,cell adhesion,signal transduction,regulation of extracellular matrix disassembly,positive regulation of fibroblast migration,peptidyl-tyrosine phosphorylation,collagen fibril organization,regulation of bone mineralization,biomineral tissue development,positive regulation of collagen biosynthetic process,regulation of tissue remodeling,chondrocyte proliferatio…
11B / SC	P05412	P05412	-1.36851	1.36851	0.000100631	0.000564048	12	P05412	JUN	Transcription factor Jun	JUN_HUMAN	4	-158.204	0.387291	11B	SC	nuclear chromosome,nucleus,nucleoplasm,transcription factor AP-1 complex,RNA polymerase II transcription factor complex,chromatin,euchromatin,transcription factor complex	transcription regulatory region sequence-specific DNA binding,RNA polymerase II core promoter proximal region sequence-specific DNA binding,RNA polymerase II transcription factor activity, sequence-specific DNA binding,transcriptional repressor activity, RNA polymerase II transcription regulatory region sequence-specific binding,transcriptional activator activity, RNA polymerase II transcription …	negative regulation of transcription from RNA polymerase II promoter,regulation of transcription from RNA polymerase II promoter,transforming growth factor beta receptor signaling pathway,release from viral latency,cellular response to reactive oxygen species,response to endoplasmic reticulum stress,positive regulation of apoptotic process,negative regulation of DNA binding,negative regulation by…
11B / SC	Q6WCQ1	Q6WCQ1	-0.630087	0.630087	0.000104032	0.000574881	12	Q6WCQ1	MPRIP	Myosin phosphatase Rho-interacting protein	MPRIP_HUMAN	57	-54.7658	0.646138	11B	SC	cytosol,focal adhesion,actin cytoskeleton	protein binding,cadherin binding,actin filament binding
11B / SC	Q92633	Q92633	-1.0401	1.0401	0.000105701	0.000580854	12	Q92633	LPAR1	Lysophosphatidic acid receptor 1	LPAR1_HUMAN	2	-105.636	0.486295	11B	SC	endocytic vesicle,endosome,plasma membrane,cell surface,presynaptic membrane,neuronal cell body,dendritic spine,dendritic shaft,postsynaptic membrane,glutamatergic synapse,GABA-ergic synapse,cytoplasm	G-protein alpha-subunit binding,G-protein coupled receptor activity,protein binding,PDZ domain binding,lysophosphatidic acid binding,lysophosphatidic acid receptor activity	G-protein coupled receptor signaling pathway,adenylate cyclase-inhibiting G-protein coupled receptor signaling pathway,activation of phospholipase C activity,positive regulation of cytosolic calcium ion concentration,regulation of cell shape,negative regulation of neuron projection development,oligodendrocyte development,cerebellum development,optic nerve development,corpus callosum development,b…
11B / SC	O00194	O00194	-1.02294	1.02294	0.000107192	0.000584526	12	O00194	RAB27B	Ras-related protein Rab-27B	RB27B_HUMAN	6	-103.206	0.492112	11B	SC	late endosome,Golgi stack,plasma membrane,apical plasma membrane,trans-Golgi network transport vesicle,synaptic vesicle membrane,platelet dense granule membrane,multivesicular body membrane,melanosome,zymogen granule membrane,extracellular exosome,axon cytoplasm,Golgi apparatus,secretory granule,exocytic vesicle	GTPase activity,obsolete small monomeric GTPase activity,protein binding,GTP binding,GDP binding,protein domain specific binding,myosin V binding	positive regulation of exocytosis,synaptic vesicle endocytosis,multivesicular body sorting pathway,anterograde axonal protein transport,exocytosis
11B / SC	Q9NVV0	Q9NVV0	-0.670245	0.670245	0.000107157	0.000584526	12	Q9NVV0	TMEM38B	Trimeric intracellular cation channel type B	TM38B_HUMAN	7	-59.1344	0.6284	11B	SC	nucleus,nuclear membrane,sarcoplasmic reticulum membrane	potassium channel activity,protein binding,identical protein binding	endoplasmic reticulum organization,phospholipid biosynthetic process,regulation of cardiac muscle contraction by regulation of the release of sequestered calcium ion,release of sequestered calcium ion into cytosol by sarcoplasmic reticulum,bone mineralization,lung alveolus development,establishment of localization in cell,bone development,lung epithelial cell differentiation,secretion by lung epi…
11B / SC	P27701	P27701	-0.978654	0.978654	0.000108204	0.000588322	12	P27701	CD82	CD82 antigen	CD82_HUMAN	2	-97.0626	0.507453	11B	SC	plasma membrane,extracellular exosome	protein binding
11B / SC	O15533	O15533	-1.2631	1.2631	0.00010929	0.000589871	12	O15533	TAPBP	Tapasin	TPSN_HUMAN	8	-140.012	0.416646	11B	SC	endoplasmic reticulum,Golgi membrane,endoplasmic reticulum membrane,phagocytic vesicle membrane,endoplasmic reticulum-Golgi intermediate compartment membrane,Tapasin-ERp57 complex,lumenal side of endoplasmic reticulum membrane,MHC class I peptide loading complex	protein binding,MHC class I protein binding,peptide antigen binding,protein binding involved in protein folding,TAP1 binding,TAP2 binding,unfolded protein binding,binding, bridging,Requires Ontology,MHC class I protein complex binding	MHC class Ib protein complex assembly,peptide antigen assembly with MHC class I protein complex,protein folding,retrograde vesicle-mediated transport, Golgi to ER,regulation of gene expression,antigen processing and presentation of endogenous peptide antigen via MHC class I,peptide antigen stabilization,regulation of protein complex stability,macromolecular complex assembly
11B / SC	Q9HCC0	Q9HCC0	-0.654465	0.654465	0.000109638	0.000590503	12	Q9HCC0	MCCC2	Methylcrotonoyl-CoA carboxylase beta chain, mitochondrial	MCCB_HUMAN	22	-57.4032	0.635311	11B	SC	3-methylcrotonyl-CoA carboxylase complex, mitochondrial,mitochondrion,mitochondrial matrix,cytosol,methylcrotonoyl-CoA carboxylase complex	methylcrotonoyl-CoA carboxylase activity,protein binding,ATP binding	leucine catabolic process,branched-chain amino acid catabolic process,coenzyme A metabolic process
11B / SC	P07996	P07996	-0.686787	0.686787	0.000115206	0.000608588	12	P07996	THBS1	Thrombospondin-1	TSP1_HUMAN	25	-60.9695	0.621236	11B	SC	Requires Ontology,extracellular region,extracellular space,endoplasmic reticulum,endoplasmic reticulum lumen,external side of plasma membrane,cell surface,sarcoplasmic reticulum,secretory granule,extracellular matrix,platelet alpha granule,platelet alpha granule lumen,extracellular exosome,fibrinogen complex	phosphatidylserine binding,fibronectin binding,protease binding,endopeptidase inhibitor activity,integrin binding,extracellular matrix structural constituent,calcium ion binding,protein binding,heparin binding,fibroblast growth factor binding,low-density lipoprotein particle binding,protein homodimerization activity,laminin binding,proteoglycan binding,transforming growth factor beta binding,fibr…	positive regulation of MAP kinase activity,negative regulation of endothelial cell proliferation,negative regulation of cell-matrix adhesion,negative regulation of nitric oxide mediated signal transduction,negative regulation of angiogenesis,negative regulation of endothelial cell chemotaxis,response to hypoxia,sprouting angiogenesis,chronic inflammatory response,negative regulation of antigen pr…
11B / SC	Q9UFN0	Q9UFN0	-1.26444	1.26444	0.000116384	0.000612645	12	Q9UFN0	NIPSNAP3A	Protein NipSnap homolog 3A	NPS3A_HUMAN	14	-140.233	0.416262	11B	SC	nucleus,cytosol,mitochondrion	protein binding
11B / SC	Q15746	Q15746	-0.675167	0.675167	0.000119696	0.000624772	12	Q15746	MYLK	Myosin light chain kinase, smooth muscle	MYLK_HUMAN	69	-59.6782	0.62626	11B	SC	stress fiber,cytoplasm,cytosol,plasma membrane,actin cytoskeleton,lamellipodium,cleavage furrow	actin binding,myosin light chain kinase activity,protein binding,calmodulin binding,ATP binding,metal ion binding	protein phosphorylation,smooth muscle contraction,tonic smooth muscle contraction,positive regulation of cell migration,bleb assembly,positive regulation of calcium ion transport,aorta smooth muscle tissue morphogenesis,cellular hypotonic response,positive regulation of wound healing
11B / SC	P18031	P18031	-0.605621	0.605621	0.000120512	0.000625955	12	P18031	PTPN1	Tyrosine-protein phosphatase non-receptor type 1	PTN1_HUMAN	24	-52.1634	0.657188	11B	SC	plasma membrane,cytoplasm,mitochondrial matrix,early endosome,endoplasmic reticulum,cytosol,mitochondrial crista,endosome lumen,sorting endosome,cytoplasmic side of endoplasmic reticulum membrane,macromolecular complex	RNA binding,protein tyrosine phosphatase activity,insulin receptor binding,protein binding,zinc ion binding,enzyme binding,protein kinase binding,receptor tyrosine kinase binding,cadherin binding,ephrin receptor binding,protein phosphatase 2A binding,non-membrane spanning protein tyrosine phosphatase activity	positive regulation of JUN kinase activity,protein dephosphorylation,insulin receptor signaling pathway,regulation of signal transduction,negative regulation of signal transduction,actin cytoskeleton organization,regulation of endocytosis,negative regulation of vascular endothelial growth factor receptor signaling pathway,endoplasmic reticulum unfolded protein response,regulation of intracellular…
11B / SC	P01889	P01889	-1.50049	1.50049	0.000121546	0.000627382	12	P01889	HLA-B	HLA class I histocompatibility antigen, B alpha chain	HLAB_HUMAN	11	-182.939	0.353434	11B	SC	Golgi membrane,endoplasmic reticulum,Golgi apparatus,plasma membrane,cell surface,ER to Golgi transport vesicle membrane,membrane,secretory granule membrane,phagocytic vesicle membrane,early endosome membrane,recycling endosome membrane,extracellular exosome,lumenal side of endoplasmic reticulum membrane,MHC class I protein complex,extracellular space,external side of plasma membrane	TAP binding,receptor binding,protein binding,peptide antigen binding,chaperone binding	positive regulation of T cell mediated cytotoxicity,adaptive immune response,antigen processing and presentation of endogenous peptide antigen via MHC class I via ER pathway, TAP-independent,regulation of T cell anergy,defense response,immune response,detection of bacterium,regulation of interleukin-12 production,regulation of interleukin-6 production,protection from natural killer cell mediated …
11B / SC	Q9UHK6	Q9UHK6	-0.773775	0.773775	0.000122148	0.000627782	12	Q9UHK6	AMACR	Alpha-methylacyl-CoA racemase	AMACR_HUMAN	5	-70.9737	0.584885	11B	SC	cytoplasm,mitochondrion,peroxisome,peroxisomal matrix,cytosol,plasma membrane,intracellular membrane-bounded organelle	alpha-methylacyl-CoA racemase activity	bile acid biosynthetic process,bile acid metabolic process,fatty acid beta-oxidation using acyl-CoA oxidase
11B / SC	Q9NZQ7	Q9NZQ7	-1.6565	1.6565	0.000122876	0.000629441	12	Q9NZQ7	CD274	Programmed cell death 1 ligand 1	PD1L1_HUMAN	3	-215.25	0.317208	11B	SC	nucleus,nucleoplasm,plasma membrane,actin cytoskeleton,early endosome membrane,recycling endosome membrane,extracellular exosome,external side of plasma membrane	transcription coactivator activity,protein binding	regulation of activated T cell proliferation,regulation of T cell apoptotic process,regulation of activated CD4-positive, alpha-beta T cell apoptotic process,adaptive immune response,positive regulation of tolerance induction to tumor cell,immune response,signal transduction,cell surface receptor signaling pathway,positive regulation of cell migration,T cell costimulation,negative regulation of i…
11B / SC	Q7Z3B1	Q7Z3B1	-1.41624	1.41624	0.000123203	0.000629819	12	Q7Z3B1	NEGR1	Neuronal growth regulator 1	NEGR1_HUMAN	6	-166.889	0.374688	11B	SC	extracellular region,plasma membrane,dendrite,neuronal cell body,side of membrane	protein binding	locomotory behavior,feeding behavior,positive regulation of neuron projection development,neuron projection development,regulation of synapse assembly,cell-cell adhesion
11B / SC	P23229	P23229	-1.12503	1.12503	0.000123806	0.000631597	12	P23229	ITGA6	Integrin alpha-6	ITA6_HUMAN	25	-118.107	0.458491	11B	SC	plasma membrane,adherens junction,focal adhesion,cell surface,filopodium,integrin alpha6-beta4 complex,integrin complex,external side of plasma membrane	protein binding,insulin-like growth factor I binding,neuregulin binding,laminin binding,cadherin binding,metal ion binding,integrin binding	positive regulation of apoptotic process,cell-substrate junction assembly,ectodermal cell differentiation,positive regulation of cell-substrate adhesion,positive regulation of neuron projection development,positive regulation of cell migration,cell-substrate adhesion,nail development,positive regulation of phosphorylation,positive regulation of GTPase activity,skin morphogenesis,positive regulati…
11B / SC	Q92575	Q92575	-0.732309	0.732309	0.000124318	0.000632167	12	Q92575	UBXN4	UBX domain-containing protein 4	UBXN4_HUMAN	9	-66.1296	0.60194	11B	SC	nuclear envelope,endoplasmic reticulum,endoplasmic reticulum membrane,cytosol	protein binding	response to unfolded protein,ERAD pathway
11B / SC	O60313	O60313	-0.953702	0.953702	0.000125557	0.000635303	12	O60313	OPA1	Dynamin-like 120 kDa protein, mitochondrial	OPA1_HUMAN	52	-93.6837	0.516306	11B	SC	nucleoplasm,mitochondrion,mitochondrial outer membrane,mitochondrial inner membrane,mitochondrial intermembrane space,cytosol,membrane,mitochondrial crista,dendrite,axon cytoplasm,cytoplasm,microtubule,mitochondrial membrane	magnesium ion binding,GTPase activity,protein binding,GTP binding,phosphatidic acid binding,cardiolipin binding,microtubule binding	mitochondrion organization,mitochondrial genome maintenance,mitochondrial fission,neural tube closure,apoptotic process,inner mitochondrial membrane organization,visual perception,mitochondrial fusion,axonal transport of mitochondrion,negative regulation of apoptotic process,GTP metabolic process,protein oligomerization,negative regulation of release of cytochrome c from mitochondria,cellular sen…
11B / SC	P43353	P43353	-1.47328	1.47328	0.000125872	0.000636028	12	P43353	ALDH3B1	Aldehyde dehydrogenase family 3 member B1	AL3B1_HUMAN	2	-177.652	0.360163	11B	SC	cytoplasm,cytosol,plasma membrane,secretory granule membrane,vesicle,specific granule membrane,extracellular exosome	aldehyde dehydrogenase [NAD(P)+] activity,protein binding,benzaldehyde dehydrogenase (NADP+) activity,benzaldehyde dehydrogenase (NAD+) activity,3-chloroallyl aldehyde dehydrogenase activity,aldehyde dehydrogenase (NAD) activity	response to oxidative stress,cellular response to oxidative stress,aldehyde catabolic process,alcohol metabolic process,ethanol catabolic process,lipid metabolic process,sphingolipid metabolic process,cellular aldehyde metabolic process
11B / SC	P11234	P11234	-0.67634	0.67634	0.000127439	0.000640037	12	P11234	RALB	Ras-related protein Ral-B	RALB_HUMAN	10	-59.808	0.625751	11B	SC	plasma membrane,midbody,extracellular exosome	GTPase activity,obsolete small monomeric GTPase activity,protein binding,GTP binding,GDP binding,ubiquitin protein ligase binding,ATPase binding	regulation of exocyst assembly,positive regulation of protein phosphorylation,apoptotic process,cell cycle,signal transduction,cellular response to starvation,receptor internalization,negative regulation of protein binding,positive regulation of protein binding,positive regulation of epidermal growth factor receptor signaling pathway,cell division,regulation of exocyst localization,cellular respo…
11B / SC	O75477	O75477	-0.708766	0.708766	0.000128276	0.00064243	12	O75477	ERLIN1	Erlin-1	ERLN1_HUMAN	9	-63.4406	0.611843	11B	SC	endoplasmic reticulum,endoplasmic reticulum membrane,membrane raft,macromolecular complex	protein binding,cholesterol binding,ubiquitin protein ligase binding	cholesterol metabolic process,ERAD pathway,SREBP signaling pathway,regulation of cholesterol biosynthetic process,negative regulation of cholesterol biosynthetic process,negative regulation of fatty acid biosynthetic process
11B / SC	Q8N3V7	Q8N3V7	-0.782639	0.782639	0.000131284	0.000648895	12	Q8N3V7	SYNPO	Synaptopodin	SYNPO_HUMAN	15	-72.0274	0.581303	11B	SC	cytosol,plasma membrane,bicellular tight junction,postsynaptic density,actin cytoskeleton,dendritic spine,perikaryon,nucleus,stress fiber,Z disc,spine apparatus	actin binding,protein binding	modification of dendritic spine,positive regulation of actin filament bundle assembly,spine apparatus assembly
11B / SC	P00387	P00387	-0.757906	0.757906	0.00013273	0.000652078	12	P00387	CYB5R3	NADH-cytochrome b5 reductase 3	NB5R3_HUMAN	15	-69.1034	0.591354	11B	SC	extracellular region,cytoplasm,mitochondrion,mitochondrial outer membrane,endoplasmic reticulum,endoplasmic reticulum membrane,lipid particle,membrane,mitochondrial membrane,azurophil granule lumen,hemoglobin complex,nitric-oxide synthase complex	nitrite reductase (NO-forming) activity,cytochrome-b5 reductase activity, acting on NAD(P)H,protein binding,AMP binding,ADP binding,NAD binding,FAD binding	cholesterol biosynthetic process,nitric oxide biosynthetic process,blood circulation
11B / SC	P08648	P08648	-2.39361	2.39361	0.00014054	0.000669939	12	P08648	ITGA5	Integrin alpha-5	ITA5_HUMAN	24	-425.469	0.190306	11B	SC	cell-cell junction,focal adhesion,ruffle membrane,ruffle,endoplasmic reticulum,Golgi apparatus,plasma membrane,cell surface,cytoplasmic vesicle,integrin alpha5-beta1 complex,postsynaptic membrane,glutamatergic synapse,alphav-beta3 integrin-vitronectin complex,external side of plasma membrane,integrin complex	virus receptor activity,epidermal growth factor receptor binding,platelet-derived growth factor receptor binding,calcium ion binding,protein binding,vascular endothelial growth factor receptor 2 binding,integrin binding	angiogenesis,cell-substrate junction assembly,cell adhesion,heterophilic cell-cell adhesion via plasma membrane cell adhesion molecules,leukocyte cell-cell adhesion,cell-matrix adhesion,integrin-mediated signaling pathway,female pregnancy,memory,positive regulation of cell-substrate adhesion,CD40 signaling pathway,positive regulation of cell migration,positive regulation of vascular endothelial g…
11B / SC	P16402	P16402	-0.853849	0.853849	0.000140159	0.000669939	12	P16402	H1-3	Histone H1.3	H13_HUMAN	3	-80.7316	0.553307	11B	SC	chromatin,nucleosome,euchromatin,nucleus	RNA binding,structural constituent of chromatin,chromatin DNA binding,double-stranded DNA binding,nucleosomal DNA binding	negative regulation of transcription from RNA polymerase II promoter,nucleosome assembly,chromosome condensation,negative regulation of DNA recombination
11B / SC	P43307	P43307	-0.688951	0.688951	0.000140396	0.000669939	12	P43307	SSR1	Translocon-associated protein subunit alpha	SSRA_HUMAN	5	-61.2111	0.620305	11B	SC	endoplasmic reticulum,endoplasmic reticulum membrane,membrane	protein binding	cotranslational protein targeting to membrane,positive regulation of cell proliferation
11B / SC	Q96NY9	Q96NY9	-0.790059	0.790059	0.000142306	0.000674614	12	Q96NY9	MUS81	Crossover junction endonuclease MUS81	MUS81_HUMAN	5	-72.9145	0.57832	11B	SC	replication fork,nucleoplasm,nucleolus,nuclear replication fork,endodeoxyribonuclease complex,Holliday junction resolvase complex,nucleus	DNA binding,endonuclease activity,protein binding,metal ion binding,3'-flap endonuclease activity,crossover junction endodeoxyribonuclease activity	DNA catabolic process,response to intra-S DNA damage checkpoint signaling,DNA repair,double-strand break repair,replication fork processing,osteoblast proliferation,double-strand break repair via break-induced replication,resolution of meiotic recombination intermediates,intra-S DNA damage checkpoint
11B / SC	O00159	O00159	-0.803551	0.803551	0.000144478	0.000682586	12	O00159	MYO1C	Unconventional myosin-Ic	MYO1C_HUMAN	41	-74.5392	0.572937	11B	SC	stress fiber,nucleoplasm,nucleolus,cytoplasm,cytosol,plasma membrane,microvillus,brush border,cell cortex,basal plasma membrane,membrane,lateral plasma membrane,nuclear body,cytoplasmic vesicle membrane,ruffle membrane,membrane raft,phagocytic vesicle,stereocilium membrane,extracellular exosome,unconventional myosin complex,filamentous actin,actin cytoskeleton	receptor binding,protein binding,calmodulin binding,ATP binding,small GTPase binding,actin filament binding,microfilament motor activity	protein targeting to membrane,positive regulation of cell migration,positive regulation of cell migration by vascular endothelial growth factor signaling pathway,cellular response to interferon-gamma,positive regulation of protein targeting to membrane,positive regulation of cellular response to insulin stimulus,positive regulation of vascular endothelial growth factor signaling pathway,regulatio…
11B / SC	Q8IVF2	Q8IVF2	-1.33755	1.33755	0.000154844	0.000713671	12	Q8IVF2	AHNAK2	Protein AHNAK2	AHNK2_HUMAN	140	-152.723	0.395691	11B	SC	cytoplasm,cytosol,plasma membrane,T-tubule,sarcolemma,nucleus,costamere	protein binding	regulation of RNA splicing
11B / SC	Q5T440	Q5T440	-0.701689	0.701689	0.000155888	0.000714752	12	Q5T440	IBA57	Putative transferase CAF17, mitochondrial	CAF17_HUMAN	6	-62.6408	0.614852	11B	SC	mitochondrion,mitochondrial matrix	RNA binding,protein binding,transferase activity	heme biosynthetic process,iron-sulfur cluster assembly
11B / SC	O60565	O60565	-0.803582	0.803582	0.000159782	0.000724766	12	O60565	GREM1	Gremlin-1	GREM1_HUMAN	6	-74.543	0.572925	11B	SC	Requires Ontology,extracellular space,cell surface	cytokine activity,protein binding,morphogen activity,transmembrane receptor protein tyrosine kinase activator activity,BMP binding,protein homodimerization activity,vascular endothelial growth factor receptor 2 binding,receptor agonist activity	regulation of stress-activated MAPK cascade,signal transduction by p53 class mediator,negative regulation of osteoblast differentiation,cell morphogenesis,cell migration involved in sprouting angiogenesis,positive regulation of receptor internalization,mesenchymal to epithelial transition involved in metanephros morphogenesis,signal transduction,cell-cell signaling,positive regulation of cell pro…
11B / SC	Q16698	Q16698	-0.957265	0.957265	0.000160786	0.00072789	12	Q16698	DECR1	2,4-dienoyl-CoA reductase [(3E)-enoyl-CoA-producing], mitochondrial	DECR_HUMAN	14	-94.1625	0.515032	11B	SC	nucleus,nucleoplasm,mitochondrion,mitochondrial matrix,cytosol,catalytic complex	2,4-dienoyl-CoA reductase (NADPH) activity,identical protein binding,NADPH binding	fatty acid beta-oxidation,Requires Ontology
11B / SC	O95967	O95967	-1.08808	1.08808	0.000164845	0.000739961	12	O95967	EFEMP2	EGF-containing fibulin-like extracellular matrix protein 2	FBLN4_HUMAN	5	-112.59	0.470388	11B	SC	microfibril,extracellular region,basement membrane,extracellular matrix,Requires Ontology,extracellular exosome,elastic fiber,extracellular vesicle	extracellular matrix structural constituent,calcium ion binding,protein binding,heparin binding,protein homodimerization activity	aorta development,elastic fiber assembly,aorta smooth muscle tissue morphogenesis,vascular smooth muscle cell development,regulation of collagen fibril organization,positive regulation of collagen fibril organization,negative regulation of vascular smooth muscle cell proliferation,positive regulation of aortic smooth muscle cell differentiation,Requires Ontology
11B / SC	Q5JRA6	Q5JRA6	-0.81194	0.81194	0.000164843	0.000739961	12	Q5JRA6	MIA3	Transport and Golgi organization protein 1 homolog	TGO1_HUMAN	60	-75.5571	0.569615	11B	SC	endoplasmic reticulum lumen,endoplasmic reticulum membrane,membrane,intracellular membrane-bounded organelle,endoplasmic reticulum exit site	protein binding,cargo receptor activity	cell migration involved in sprouting angiogenesis,positive regulation of leukocyte migration,exocytosis,ER to Golgi vesicle-mediated transport,endocytosis,endoplasmic reticulum organization,negative regulation of cell adhesion,protein transport,negative regulation of cell migration,wound healing,lipoprotein transport,protein localization to endoplasmic reticulum exit site,cargo loading into COPII…
11B / SC	Q0ZGT2	Q0ZGT2	-1.19316	1.19316	0.000166808	0.0007447	12	Q0ZGT2	NEXN	Nexilin	NEXN_HUMAN	25	-128.652	0.437345	11B	SC	plasma membrane,adherens junction,focal adhesion,actin cytoskeleton,Z disc,axon	structural constituent of muscle,actin filament binding,protein binding involved in cell-cell adhesion	regulation of cell migration,regulation of cytoskeleton organization,axon guidance,dendrite self-avoidance,homophilic cell adhesion via plasma membrane adhesion molecules
11B / SC	Q71H61	Q71H61	-0.595813	0.595813	0.000171022	0.000755832	12	Q71H61	ILDR2	Immunoglobulin-like domain-containing receptor 2	ILDR2_HUMAN	19	-51.1324	0.661672	11B	SC	nucleus,endoplasmic reticulum membrane,bicellular tight junction,occluding junction,membrane		response to glucose,insulin secretion,cell differentiation,regulation of RNA splicing,homeostasis of number of cells within a tissue,negative regulation of T cell activation,pancreas development
11B / SC	P22692	P22692	-0.989399	0.989399	0.00017238	0.000758229	12	P22692	IGFBP4	Insulin-like growth factor-binding protein 4	IBP4_HUMAN	4	-98.5358	0.503687	11B	SC	extracellular region,endoplasmic reticulum lumen,extracellular space	receptor binding,protein binding,insulin-like growth factor II binding,insulin-like growth factor I binding	MAPK cascade,regulation of cell growth,signal transduction,regulation of glucose metabolic process,response to organic cyclic compound,positive regulation of MAPK cascade,positive regulation of insulin-like growth factor receptor signaling pathway,type B pancreatic cell proliferation,negative regulation of canonical Wnt signaling pathway,regulation of insulin-like growth factor receptor signaling…
11B / SC	Q9Y639	Q9Y639	-0.685225	0.685225	0.000175108	0.000767906	12	Q9Y639	NPTN	Neuroplastin	NPTN_HUMAN	7	-60.7953	0.621909	11B	SC	immunological synapse,cell surface,postsynaptic density,presynaptic membrane	type 1 fibroblast growth factor receptor binding,protein binding,cell adhesion molecule binding	negative regulation of cytokine production,positive regulation of protein phosphorylation,cellular calcium ion homeostasis,homophilic cell adhesion via plasma membrane adhesion molecules,positive regulation of cytosolic calcium ion concentration,positive regulation of neuron projection development,positive regulation of fibroblast growth factor receptor signaling pathway,positive regulation of lo…
11B / SC	O15484	O15484	-0.772606	0.772606	0.000180861	0.000780913	12	O15484	CAPN5	Calpain-5	CAN5_HUMAN	10	-70.8353	0.585359	11B	SC	focal adhesion,cell surface,synapse,extracellular exosome,cytoplasm	calcium-dependent cysteine-type endopeptidase activity	signal transduction,proteolysis
11B / SC	Q6ZN30	Q6ZN30	-0.9545	0.9545	0.000180826	0.000780913	12	Q6ZN30	BNC2	Zinc finger protein basonuclin-2	BNC2_HUMAN	10	-93.7908	0.51602	11B	SC	nucleoplasm,chromatin,nucleus	rDNA binding,protein binding,metal ion binding	endochondral bone growth,tongue development,palate development,mesenchyme development,regulation of transcription, DNA-templated
11B / SC	O60241	O60241	-0.782515	0.782515	0.000181592	0.000781906	12	O60241	ADGRB2	Adhesion G protein-coupled receptor B2	AGRB2_HUMAN	10	-72.0127	0.581352	11B	SC	extracellular region,plasma membrane,membrane	G-protein coupled receptor activity,protein binding	cell surface receptor signaling pathway,G-protein coupled receptor signaling pathway,negative regulation of angiogenesis,calcineurin-NFAT signaling cascade,peripheral nervous system development,adenylate cyclase-activating G-protein coupled receptor signaling pathway
11B / SC	A6NE52	A6NE52	-1.55284	1.55284	0.000183037	0.000786303	12	A6NE52	WDR97	WD repeat-containing protein 97	WDR97_HUMAN	1	-193.394	0.340839	11B	SC
11B / SC	Q12913	Q12913	-0.943267	0.943267	0.000187436	0.000799773	12	Q12913	PTPRJ	Receptor-type tyrosine-protein phosphatase eta	PTPRJ_HUMAN	20	-92.2878	0.520054	11B	SC	immunological synapse,plasma membrane,cell-cell junction,cell surface,ruffle membrane,specific granule membrane,extracellular exosome	protein tyrosine phosphatase activity,platelet-derived growth factor receptor binding,protein binding,beta-catenin binding,phosphatase activity,protein kinase binding,gamma-catenin binding,cadherin binding,mitogen-activated protein kinase binding,delta-catenin binding	angiogenesis,negative regulation of cell proliferation,negative regulation of platelet-derived growth factor receptor signaling pathway,cytokine-mediated signaling pathway,regulation of cell adhesion,B cell differentiation,negative regulation of cell growth,negative regulation of cell migration,positive regulation of tumor necrosis factor production,peptidyl-tyrosine dephosphorylation,calcium-med…
11B / SC	Q7L311	Q7L311	-0.78416	0.78416	0.000187765	0.000799773	12	Q7L311	ARMCX2	Armadillo repeat-containing X-linked protein 2	ARMX2_HUMAN	9	-72.2089	0.58069	11B	SC	mitochondrial outer membrane,mitochondrion
11B / SC	Q9H8M1	Q9H8M1	-0.582247	0.582247	0.000188866	0.000802275	12	Q9H8M1	COQ10B	Coenzyme Q-binding protein COQ10 homolog B, mitochondrial	CQ10B_HUMAN	3	-49.7179	0.667923	11B	SC	mitochondrial inner membrane,mitochondrion	ubiquinone binding	ubiquinone biosynthetic process,cellular respiration
11B / SC	Q9BZS1	Q9BZS1	-0.862018	0.862018	0.000190144	0.000804284	12	Q9BZS1	FOXP3	Forkhead box protein P3	FOXP3_HUMAN	1	-81.7579	0.550182	11B	SC	nucleus,nucleoplasm,cytoplasm,cytosol,chromatin,macromolecular complex	RNA polymerase II core promoter proximal region sequence-specific DNA binding,RNA polymerase II transcription factor activity, sequence-specific DNA binding,transcriptional activator activity, RNA polymerase II transcription regulatory region sequence-specific binding,DNA binding,transcription factor activity, sequence-specific DNA binding,transcription corepressor activity,protein binding,histon…	negative regulation of transcription from RNA polymerase II promoter,B cell homeostasis,negative regulation of cytokine production,myeloid cell homeostasis,CD4-positive, CD25-positive, alpha-beta regulatory T cell lineage commitment,T cell mediated immunity,tolerance induction to self antigen,regulation of T cell anergy,positive regulation of T cell anergy,negative regulation of chronic inflammat…
11B / SC	Q96RU3	Q96RU3	-0.967141	0.967141	0.000193318	0.000811913	12	Q96RU3	FNBP1	Formin-binding protein 1	FNBP1_HUMAN	4	-95.4962	0.511519	11B	SC	lysosome,cytosol,cytoskeleton,plasma membrane,clathrin-coated pit,cell cortex,cytoplasmic vesicle,intracellular membrane-bounded organelle	protein binding,lipid binding,identical protein binding	endocytosis,signal transduction
11B / SC	P50454	P50454	-1.15369	1.15369	0.000200886	0.000829186	12	P50454	SERPINH1	Serpin H1	SERPH_HUMAN	22	-122.482	0.449474	11B	SC	Requires Ontology,extracellular space,endoplasmic reticulum,endoplasmic reticulum lumen,endoplasmic reticulum-Golgi intermediate compartment,membrane raft	RNA binding,protein binding,collagen binding,unfolded protein binding,serine-type endopeptidase inhibitor activity	chondrocyte development involved in endochondral bone morphogenesis,response to unfolded protein,collagen biosynthetic process,protein maturation,negative regulation of endopeptidase activity,collagen fibril organization
11B / SC	Q14168	Q14168	-1.45419	1.45419	0.000203659	0.000834769	12	Q14168	MPP2	MAGUK p55 subfamily member 2	MPP2_HUMAN	12	-174.003	0.364959	11B	SC	cytoplasm,cytoskeleton,postsynaptic density,dendrite membrane,dendritic spine,dendritic shaft,plasma membrane,cell-cell junction	protein binding	protein homooligomerization,excitatory postsynaptic potential,long-term synaptic potentiation
11B / SC	Q8IVH4	Q8IVH4	-0.767906	0.767906	0.000204372	0.000834769	12	Q8IVH4	MMAA	Methylmalonic aciduria type A protein, mitochondrial	MMAA_HUMAN	6	-70.2796	0.587269	11B	SC	cytoplasm,mitochondrion,mitochondrial matrix,cytosol	GTPase activity,protein binding,GTP binding,identical protein binding,protein homodimerization activity	cobalamin metabolic process
11B / SC	Q07011	Q07011	-1.22153	1.22153	0.000205917	0.000837268	12	Q07011	TNFRSF9	Tumor necrosis factor receptor superfamily member 9	TNR9_HUMAN	1	-133.194	0.428827	11B	SC	plasma membrane,external side of plasma membrane	protein binding,signaling receptor activity	apoptotic process,negative regulation of cell proliferation,regulation of immature T cell proliferation in thymus,regulation of cell proliferation
11B / SC	P23469	P23469	-0.672	0.672	0.000206645	0.000839446	12	P23469	PTPRE	Receptor-type tyrosine-protein phosphatase epsilon	PTPRE_HUMAN	20	-59.328	0.627636	11B	SC	nucleus,cytoplasm,plasma membrane	transmembrane receptor protein tyrosine phosphatase activity,protein binding,protein tyrosine phosphatase activity	protein dephosphorylation,negative regulation of insulin receptor signaling pathway
11B / SC	Q9BXJ8	Q9BXJ8	-0.583228	0.583228	0.000207283	0.00084158	12	Q9BXJ8	TMEM120A	Ion channel TACAN	TACAN_HUMAN	4	-49.8198	0.667468	11B	SC	cellular_component,nuclear inner membrane,plasma membrane,membrane	molecular_function,ion channel activity,protein binding	ion transmembrane transport,fat cell differentiation,detection of mechanical stimulus involved in sensory perception of pain,protein homooligomerization,protein heterooligomerization
11B / SC	Q9NZM1	Q9NZM1	-0.98599	0.98599	0.000208273	0.000843754	12	Q9NZM1	MYOF	Myoferlin	MYOF_HUMAN	99	-98.0672	0.504879	11B	SC	nuclear envelope,plasma membrane,caveola,cytoplasmic vesicle,nuclear membrane,centriolar satellite,intracellular membrane-bounded organelle,extracellular exosome,synaptic vesicle membrane	protein binding,phospholipid binding,calcium ion binding	plasma membrane repair,muscle contraction,blood circulation,regulation of neurotransmitter secretion
11B / SC	P35914	P35914	-0.893748	0.893748	0.000211934	0.00085486	12	P35914	HMGCL	Hydroxymethylglutaryl-CoA lyase, mitochondrial	HMGCL_HUMAN	11	-85.7997	0.538214	11B	SC	mitochondrion,mitochondrial matrix,peroxisome,peroxisomal matrix,cytosol,macromolecular complex	magnesium ion binding,hydroxymethylglutaryl-CoA lyase activity,structural molecule activity,manganese ion binding,metal ion binding	leucine catabolic process,lipid metabolic process,mitochondrion organization,ketone body biosynthetic process
11B / SC	P30837	P30837	-0.894232	0.894232	0.000212602	0.000856625	12	P30837	ALDH1B1	Aldehyde dehydrogenase X, mitochondrial	AL1B1_HUMAN	20	-85.862	0.538034	11B	SC	nucleoplasm,mitochondrion,mitochondrial matrix,cytosol	glyceraldehyde-3-phosphate dehydrogenase (NAD+) (non-phosphorylating) activity,NAD binding,aldehyde dehydrogenase (NAD) activity	carbohydrate metabolic process,ethanol catabolic process
11B / SC	Q8N3E9	Q8N3E9	-1.00287	1.00287	0.000213381	0.000858745	12	Q8N3E9	PLCD3	1-phosphatidylinositol 4,5-bisphosphate phosphodiesterase delta-3	PLCD3_HUMAN	8	-100.399	0.499005	11B	SC	nucleoplasm,cytoplasm,plasma membrane,cleavage furrow	phosphatidylinositol phospholipase C activity,metal ion binding	angiogenesis,lipid catabolic process,intracellular signal transduction,regulation of cell proliferation,labyrinthine layer blood vessel development
11B / SC	P05787	P05787	-1.68761	1.68761	0.000215405	0.000862779	12	P05787	KRT8	Keratin, type II cytoskeletal 8	K2C8_HUMAN	20	-222.123	0.310441	11B	SC	nucleus,nucleoplasm,cytoplasm,cytosol,intermediate filament,cell-cell junction,apicolateral plasma membrane,nuclear matrix,Z disc,sarcolemma,costamere,keratin filament,intermediate filament cytoskeleton,extracellular exosome,dystrophin-associated glycoprotein complex	protein binding,macromolecular complex binding,scaffold protein binding	tumor necrosis factor-mediated signaling pathway,sarcomere organization,response to hydrostatic pressure,response to other organism,cell differentiation involved in embryonic placenta development,extrinsic apoptotic signaling pathway,hepatocyte apoptotic process
11B / SC	Q4G176	Q4G176	-0.771106	0.771106	0.000217251	0.000865976	12	Q4G176	ACSF3	Malonate--CoA ligase ACSF3, mitochondrial	ACSF3_HUMAN	9	-70.6577	0.585968	11B	SC	nucleoplasm,mitochondrion,mitochondrial matrix	protein binding,ATP binding,acid-thiol ligase activity,very long-chain fatty acid-CoA ligase activity,malonyl-CoA synthetase activity	fatty acid metabolic process,fatty acid biosynthetic process,long-chain fatty-acyl-CoA biosynthetic process,malonate catabolic process
11B / SC	Q9NX95	Q9NX95	-0.75029	0.75029	0.000218158	0.000866306	12	Q9NX95	SYBU	Syntabulin	SYBU_HUMAN	15	-68.213	0.594484	11B	SC	microtubule,vesicle,Golgi membrane,cytoplasmic vesicle,intracellular membrane-bounded organelle,axon cytoplasm,cytoplasmic microtubule	protein binding	positive regulation of insulin secretion involved in cellular response to glucose stimulus,regulation of synaptic activity,anterograde neuronal dense core vesicle transport,axonal transport of mitochondrion,synapse maturation
11B / SC	Q9H497	Q9H497	-0.739261	0.739261	0.000221634	0.000872435	12	Q9H497	TOR3A	Torsin-3A	TOR3A_HUMAN	10	-66.932	0.599046	11B	SC	endoplasmic reticulum,endoplasmic reticulum lumen,extracellular exosome,nuclear envelope	ATP binding,ATPase activity
11B / SC	P04439	P04439	-1.31951	1.31951	0.000226463	0.000880977	12	P04439	HLA-A	HLA class I histocompatibility antigen, A alpha chain	HLAA_HUMAN	6	-149.582	0.40067	11B	SC	Golgi membrane,endoplasmic reticulum,endoplasmic reticulum membrane,Golgi apparatus,Golgi medial cisterna,plasma membrane,cell surface,ER to Golgi transport vesicle membrane,membrane,phagocytic vesicle membrane,early endosome membrane,recycling endosome membrane,extracellular exosome,endoplasmic reticulum exit site,lumenal side of endoplasmic reticulum membrane,MHC class I protein complex,MHC cla…	RNA binding,receptor binding,protein binding,beta-2-microglobulin binding,peptide antigen binding,T cell receptor binding,CD8 receptor binding,TAP binding,Requires Ontology	protection from natural killer cell mediated cytotoxicity,T cell mediated cytotoxicity,positive regulation of T cell mediated cytotoxicity,T cell mediated cytotoxicity directed against tumor cell target,antigen processing and presentation of endogenous peptide antigen via MHC class I via ER pathway, TAP-dependent,antigen processing and presentation of endogenous peptide antigen via MHC class I vi…
11B / SC	Q7Z412	Q7Z412	-0.607041	0.607041	0.000229593	0.000885938	12	Q7Z412	PEX26	Peroxisome assembly protein 26	PEX26_HUMAN	3	-52.3132	0.656542	11B	SC	peroxisomal membrane,peroxisome,cytosol	protein binding,protein anchor,macromolecular complex binding,ATPase binding	protein import into peroxisome matrix,protein to membrane docking,protein import into peroxisome membrane
11B / SC	Q99571	Q99571	-0.706329	0.706329	0.000229578	0.000885938	12	Q99571	P2RX4	P2X purinoceptor 4	P2RX4_HUMAN	4	-63.1648	0.612877	11B	SC	lysosomal membrane,plasma membrane,membrane,cell junction,neuronal cell body,terminal bouton,dendritic spine,cell body,perinuclear region of cytoplasm,extracellular exosome	purinergic nucleotide receptor activity,extracellular ATP-gated cation channel activity,receptor binding,copper ion binding,protein binding,ATP binding,zinc ion binding,identical protein binding,cadherin binding,ligand-gated calcium channel activity	regulation of ruffle assembly,tissue homeostasis,regulation of sodium ion transport,response to ischemia,signal transduction,regulation of blood pressure,positive regulation of calcium ion transport into cytosol,negative regulation of cardiac muscle hypertrophy,neuronal action potential,sensory perception of pain,calcium-mediated signaling,positive regulation of prostaglandin secretion,response t…
11B / SC	Q13308	Q13308	-0.654835	0.654835	0.000231109	0.000889085	12	Q13308	PTK7	Inactive tyrosine-protein kinase 7	PTK7_HUMAN	33	-57.4436	0.635148	11B	SC	cell-cell junction,focal adhesion,neuronal cell body,axon,plasma membrane	protein kinase activity,protein binding,ATP binding,coreceptor activity,axon guidance receptor activity	establishment of planar polarity,kidney development,ventricular septum development,axis elongation,signal transduction,axon guidance,positive regulation of neuron projection development,cell migration,actin cytoskeleton organization,wound healing,establishment of epithelial cell apical/basal polarity,convergent extension,lung-associated mesenchyme development,coronary vasculature development,cell…
11B / SC	P02461	P02461	-0.963561	0.963561	0.00023182	0.00089007	12	P02461	COL3A1	Collagen alpha-1(III) chain	CO3A1_HUMAN	5	-95.0118	0.512789	11B	SC	Requires Ontology,extracellular region,collagen type III trimer,extracellular space,endoplasmic reticulum lumen	protease binding,integrin binding,extracellular matrix structural constituent,protein binding,extracellular matrix structural constituent conferring tensile strength,SMAD binding,metal ion binding,platelet-derived growth factor binding	in utero embryonic development,neuron migration,tissue homeostasis,chondrocyte differentiation,cell-matrix adhesion,transforming growth factor beta receptor signaling pathway,integrin-mediated signaling pathway,heart development,response to radiation,peptide cross-linking,layer formation in cerebral cortex,cerebral cortex development,platelet activation,collagen fibril organization,lung developme…
11B / SC	Q709F0	Q709F0	-0.859026	0.859026	0.000235528	0.000899771	12	Q709F0	ACAD11	Acyl-CoA dehydrogenase family member 11	ACD11_HUMAN	11	-81.3814	0.551325	11B	SC	nucleus,mitochondrial inner membrane,peroxisome,mitochondrial membrane,mitochondrion,cytoplasm	acyl-CoA dehydrogenase activity,long-chain-acyl-CoA dehydrogenase activity,protein binding,very-long-chain-acyl-CoA dehydrogenase activity,flavin adenine dinucleotide binding,medium-chain-acyl-CoA dehydrogenase activity	fatty acid beta-oxidation,fatty acid beta-oxidation using acyl-CoA dehydrogenase
11B / SC	O00142	O00142	-1.21584	1.21584	0.000236717	0.000901815	12	O00142	TK2	Thymidine kinase 2, mitochondrial	KITM_HUMAN	3	-132.277	0.430521	11B	SC	mitochondrion,mitochondrial matrix,cytoplasm	deoxycytidine kinase activity,thymidine kinase activity,ATP binding,nucleoside kinase activity,deoxynucleoside kinase activity	nucleobase-containing compound metabolic process,deoxyribonucleoside monophosphate biosynthetic process,nucleotide biosynthetic process,phosphorylation,pyrimidine nucleoside salvage,deoxycytidine metabolic process,thymidine metabolic process,DNA biosynthetic process
11B / SC	Q9Y4K0	Q9Y4K0	-0.760708	0.760708	0.000244808	0.000921501	12	Q9Y4K0	LOXL2	Lysyl oxidase homolog 2	LOXL2_HUMAN	12	-69.4322	0.590207	11B	SC	Requires Ontology,basement membrane,extracellular space,nucleus,nucleoplasm,endoplasmic reticulum,membrane,chromatin	protein-lysine 6-oxidase activity,copper ion binding,calcium ion binding,protein binding,oligosaccharide binding	negative regulation of transcription from RNA polymerase II promoter,response to hypoxia,epithelial to mesenchymal transition,endothelial cell proliferation,sprouting angiogenesis,positive regulation of epithelial to mesenchymal transition,peptidyl-lysine oxidation,collagen fibril organization,positive regulation of chondrocyte differentiation,protein modification process,endothelial cell migrati…
11B / SC	Q9UNA1	Q9UNA1	-0.585168	0.585168	0.000249068	0.000929356	12	Q9UNA1	ARHGAP26	Rho GTPase-activating protein 26	RHG26_HUMAN	10	-50.0213	0.666572	11B	SC	cellular_component,cytosol,cytoskeleton,focal adhesion,endosome membrane	GTPase activator activity,protein binding,phospholipid binding	signal transduction,nervous system development,actin cytoskeleton organization,regulation of small GTPase mediated signal transduction
11B / SC	Q6UWU4	Q6UWU4	-0.817508	0.817508	0.000249843	0.000931494	12	Q6UWU4	C6orf89	Bombesin receptor-activated protein C6orf89	CF089_HUMAN	9	-76.2359	0.567421	11B	SC	Golgi membrane,cytoplasm,plasma membrane,midbody,nucleolus	protein binding	chromatin remodeling,wound healing,positive regulation of cell cycle,epithelial cell proliferation
11B / SC	P02458	P02458	-1.03815	1.03815	0.000250687	0.000932395	12	P02458	COL2A1	Collagen alpha-1(II) chain	CO2A1_HUMAN	12	-105.359	0.486952	11B	SC	extracellular region,collagen type XI trimer,basement membrane,extracellular space,endoplasmic reticulum lumen,Requires Ontology,collagen type II trimer	extracellular matrix structural constituent conferring tensile strength,MHC class II protein binding,protein homodimerization activity,proteoglycan binding,metal ion binding,platelet-derived growth factor binding	skeletal system development,cartilage condensation,tissue homeostasis,endochondral ossification,chondrocyte differentiation,heart morphogenesis,proteoglycan metabolic process,central nervous system development,visual perception,sensory perception of sound,regulation of gene expression,collagen fibril organization,inner ear morphogenesis,cartilage development,palate development,limb bud formation,…
11B / SC	O15121	O15121	-0.827403	0.827403	0.000250938	0.000932567	12	O15121	DEGS1	Sphingolipid delta(4)-desaturase DES1	DEGS1_HUMAN	7	-77.4488	0.563543	11B	SC	mitochondrion,endoplasmic reticulum,endoplasmic reticulum membrane,plasma membrane,membrane,mitochondrial membrane,specific granule membrane	protein binding,electron carrier activity,sphingolipid delta-4 desaturase activity,retinol isomerase activity	unsaturated fatty acid biosynthetic process,electron transport chain,sphingolipid biosynthetic process,myelin maintenance,ceramide biosynthetic process
11B / SC	Q53EP0	Q53EP0	-0.650077	0.650077	0.000251079	0.000932567	12	Q53EP0	FNDC3B	Fibronectin type III domain-containing protein 3B	FND3B_HUMAN	30	-56.9252	0.637246	11B	SC	membrane	RNA binding
11B / SC	Q9NVS2	Q9NVS2	-0.864546	0.864546	0.000252926	0.000935671	12	Q9NVS2	MRPS18A	Large ribosomal subunit protein mL66	RT18A_HUMAN	5	-82.0767	0.549219	11B	SC	mitochondrion,mitochondrial inner membrane,mitochondrial large ribosomal subunit,mitochondrial small ribosomal subunit	structural constituent of ribosome,small ribosomal subunit rRNA binding	translation,mitochondrial translation
11B / SC	Q8NE86	Q8NE86	-0.590232	0.590232	0.000259384	0.000948054	12	Q8NE86	MCU	Calcium uniporter protein, mitochondrial	MCU_HUMAN	11	-50.5489	0.664236	11B	SC	mitochondrion,mitochondrial inner membrane,uniplex complex,calcium channel complex	calcium channel activity,protein binding,uniporter activity	calcium ion transmembrane import into mitochondrion,mitochondrial calcium ion transport,calcium-mediated signaling,positive regulation of insulin secretion,glucose homeostasis,protein oligomerization,mitochondrial calcium ion homeostasis,positive regulation of mitochondrial calcium ion concentration,positive regulation of neutrophil chemotaxis,positive regulation of mitochondrial fission
11B / SC	P48449	P48449	-0.624239	0.624239	0.000264898	0.000960049	12	P48449	LSS	Lanosterol synthase	LSS_HUMAN	23	-54.1398	0.648762	11B	SC	endoplasmic reticulum membrane,lipid particle,membrane	lanosterol synthase activity,protein binding	steroid biosynthetic process,cholesterol biosynthetic process,triterpenoid biosynthetic process,regulation of protein stability
11B / SC	P17535	P17535	-0.660956	0.660956	0.000270524	0.00097394	12	P17535	JUND	Transcription factor JunD	JUND_HUMAN	6	-58.113	0.632459	11B	SC	nucleus,nucleoplasm,transcriptional repressor complex,RNA polymerase II transcription factor complex,chromatin,transcription factor AP-1 complex,transcription factor complex	transcription regulatory region sequence-specific DNA binding,RNA polymerase II transcription factor activity, sequence-specific DNA binding,transcription cofactor binding,transcriptional activator activity, RNA polymerase II transcription regulatory region sequence-specific binding,protein binding,enzyme binding,sequence-specific double-stranded DNA binding,RNA polymerase II core promoter proxim…	negative regulation of transcription from RNA polymerase II promoter,osteoblast development,regulation of transcription from RNA polymerase II promoter,gene expression,positive regulation of osteoblast differentiation,positive regulation of transcription from RNA polymerase II promoter,cellular response to calcium ion,regulation of cell proliferation,regulation of cell cycle
11B / SC	O15228	O15228	-0.637734	0.637734	0.000271654	0.000977061	12	O15228	GNPAT	Dihydroxyacetone phosphate acyltransferase	GNPAT_HUMAN	25	-55.5883	0.642722	11B	SC	peroxisome,peroxisomal membrane,peroxisomal matrix,cytosol,membrane,mitochondrial membrane	glycerone-phosphate O-acyltransferase activity,glycerol-3-phosphate O-acyltransferase activity	phosphatidic acid biosynthetic process,synapse assembly,response to nutrient,ether lipid biosynthetic process,response to xenobiotic stimulus,cerebellum morphogenesis,paranodal junction assembly,response to starvation,membrane organization,response to fatty acid,triglyceride biosynthetic process,phospholipid biosynthetic process,fatty acid metabolic process
11B / SC	Q9NXA8	Q9NXA8	-0.723792	0.723792	0.000272987	0.000979256	12	Q9NXA8	SIRT5	NAD-dependent protein deacylase sirtuin-5, mitochondrial	SIR5_HUMAN	6	-65.1517	0.605504	11B	SC	nucleus,mitochondrion,mitochondrial intermembrane space,mitochondrial matrix,cytosol	NAD+ ADP-ribosyltransferase activity,protein ADP-ribosylase activity,zinc ion binding,NAD-dependent protein deacetylase activity,protein-malonyllysine demalonylase activity,protein-succinyllysine desuccinylase activity,protein-glutaryllysine deglutarylase activity,NAD+ binding	protein deacetylation,mitochondrion organization,regulation of ketone biosynthetic process,negative regulation of cardiac muscle cell apoptotic process,response to nutrient levels,protein demalonylation,peptidyl-lysine demalonylation,protein desuccinylation,peptidyl-lysine desuccinylation,protein deglutarylation,negative regulation of reactive oxygen species metabolic process
11B / SC	P08670	P08670	-0.955682	0.955682	0.000273372	0.000979453	12	P08670	VIM	Vimentin	VIME_HUMAN	46	-93.9496	0.515598	11B	SC	cytoplasm,peroxisome,microtubule organizing center,cytosol,cytoskeleton,intermediate filament,plasma membrane,focal adhesion,nuclear matrix,cell leading edge,intermediate filament cytoskeleton,phagocytic vesicle,extracellular exosome,axon	double-stranded RNA binding,structural constituent of cytoskeleton,structural constituent of eye lens,protein binding,protein domain specific binding,identical protein binding,binding, bridging,scaffold protein binding,keratin filament binding	positive regulation of gene expression,negative regulation of neuron projection development,astrocyte development,neuron projection development,positive regulation of collagen biosynthetic process,regulation of mRNA stability,intermediate filament organization,Bergmann glial cell differentiation,lens fiber cell development,cellular response to lipopolysaccharide,cellular response to muramyl dipep…
11B / SC	Q9BT09	Q9BT09	-0.655236	0.655236	0.000277673	0.00098867	12	Q9BT09	CNPY3	Protein canopy homolog 3	CNPY3_HUMAN	9	-57.4873	0.634972	11B	SC	endoplasmic reticulum lumen	protein binding,receptor binding	innate immune response
11B / SC	Q6PI48	Q6PI48	-0.685206	0.685206	0.000278181	0.000989167	12	Q6PI48	DARS2	Aspartate--tRNA ligase, mitochondrial	SYDM_HUMAN	22	-60.7932	0.621917	11B	SC	nucleoplasm,mitochondrion,mitochondrial matrix,mitochondrial membrane	tRNA binding,aspartate-tRNA ligase activity,protein binding,ATP binding,protein homodimerization activity,aspartate-tRNA(Asn) ligase activity	tRNA aminoacylation,mitochondrial asparaginyl-tRNA aminoacylation,aspartyl-tRNA aminoacylation
11B / SC	Q14739	Q14739	-0.952837	0.952837	0.000281858	0.000995944	12	Q14739	LBR	Delta(14)-sterol reductase LBR	LBR_HUMAN	14	-93.5676	0.516616	11B	SC	nuclear inner membrane,nucleus,nuclear envelope,cytoplasm,endoplasmic reticulum membrane,membrane,nuclear membrane	DNA binding,RNA binding,protein binding,lamin binding,delta14-sterol reductase activity,chromo shadow domain binding,NADPH binding	cholesterol biosynthetic process,neutrophil differentiation
11B / SC	P08240	P08240	-0.58668	0.58668	0.000288087	0.00100459	12	P08240	SRPRA	Signal recognition particle receptor subunit alpha	SRPRA_HUMAN	26	-50.1787	0.665873	11B	SC	signal recognition particle receptor complex,endoplasmic reticulum membrane,membrane,extracellular exosome	RNA binding,GTP binding,ATPase activity,GTPase activity,signal recognition particle binding	cotranslational protein targeting to membrane,SRP-dependent cotranslational protein targeting to membrane, signal sequence recognition,intracellular protein transport,protein targeting to ER
11B / SC	Q6UX72	Q6UX72	-0.734631	0.734631	0.000296082	0.00102193	12	Q6UX72	B3GNT9	UDP-GlcNAc:betaGal beta-1,3-N-acetylglucosaminyltransferase 9	B3GN9_HUMAN	4	-66.3972	0.600972	11B	SC	Golgi membrane	transferase activity, transferring hexosyl groups,UDP-glycosyltransferase activity	protein O-linked glycosylation,poly-N-acetyllactosamine biosynthetic process
11B / SC	Q9BRK3	Q9BRK3	-2.86832	2.86832	0.000307363	0.00104274	12	Q9BRK3	MXRA8	Matrix remodeling-associated protein 8	MXRA8_HUMAN	10	-630.214	0.136946	11B	SC	nucleus,endoplasmic reticulum lumen,bicellular tight junction,cell surface,ciliary membrane,extracellular exosome	molecular_function,protein binding	cell adhesion,establishment of glial blood-brain barrier,cell differentiation
11B / SC	Q9NSE4	Q9NSE4	-0.704397	0.704397	0.000331355	0.00108622	12	Q9NSE4	IARS2	Isoleucine--tRNA ligase, mitochondrial	SYIM_HUMAN	35	-62.9463	0.613699	11B	SC	mitochondrial matrix,mitochondrion	tRNA binding,aminoacyl-tRNA editing activity,isoleucine-tRNA ligase activity,ATP binding	tRNA aminoacylation for protein translation,Requires Ontology,mitochondrial translation,isoleucyl-tRNA aminoacylation
11B / SC	Q9P121	Q9P121	-1.31786	1.31786	0.000337988	0.00109828	12	Q9P121	NTM	Neurotrimin	NTRI_HUMAN	7	-149.296	0.401129	11B	SC	extracellular region,plasma membrane,side of membrane	protein binding	cell adhesion,neuron recognition
11B / SC	Q9NPB0	Q9NPB0	-0.590002	0.590002	0.000342982	0.00110775	12	Q9NPB0	SAYSD1	SAYSvFN domain-containing protein 1	SMDC1_HUMAN	1	-50.5249	0.664342	11B	SC	cytoplasmic vesicle membrane,intracellular membrane-bounded organelle
11B / SC	Q16270	Q16270	-2.01601	2.01601	0.000344622	0.00111062	12	Q16270	IGFBP7	Insulin-like growth factor-binding protein 7	IBP7_HUMAN	9	-304.465	0.24724	11B	SC	Requires Ontology,extracellular region,extracellular space,endoplasmic reticulum lumen,extracellular exosome	extracellular matrix structural constituent,protein binding,insulin-like growth factor binding	regulation of cell growth,cell adhesion,embryo implantation,negative regulation of cell proliferation,response to retinoic acid,cellular response to hormone stimulus,regulation of steroid biosynthetic process,response to cortisol,regulation of signal transduction
11B / SC	P56749	P56749	-0.687938	0.687938	0.000348504	0.00111683	12	P56749	CLDN12	Claudin-12	CLD12_HUMAN	1	-61.0979	0.62074	11B	SC	plasma membrane,bicellular tight junction,lateral plasma membrane	protein binding,identical protein binding	Requires Ontology,calcium-independent cell-cell adhesion via plasma membrane cell-adhesion molecules,maintenance of blood-brain barrier
11B / SC	P02751	P02751	-0.828805	0.828805	0.000353647	0.001127	12	P02751	FN1	Fibronectin	FINC_HUMAN	36	-77.6214	0.562995	11B	SC	Requires Ontology,extracellular matrix,extracellular region,fibrinogen complex,basement membrane,extracellular space,endoplasmic reticulum lumen,endoplasmic reticulum-Golgi intermediate compartment,plasma membrane,apical plasma membrane,platelet alpha granule lumen,extracellular exosome,blood microparticle	protease binding,receptor binding,integrin binding,extracellular matrix structural constituent,protein binding,collagen binding,heparin binding,peptidase activator activity,identical protein binding,proteoglycan binding	angiogenesis,regulation of protein phosphorylation,acute-phase response,cell adhesion,calcium-independent cell-matrix adhesion,integrin-mediated signaling pathway,positive regulation of cell proliferation,regulation of cell shape,response to wounding,positive regulation of gene expression,peptide cross-linking,integrin activation,substrate adhesion-dependent cell spreading,endodermal cell differe…
11B / SC	O94905	O94905	-0.591461	0.591461	0.000357477	0.00113435	12	O94905	ERLIN2	Erlin-2	ERLN2_HUMAN	19	-50.6771	0.663671	11B	SC	endoplasmic reticulum,endoplasmic reticulum membrane,cytosol,plasma membrane,membrane raft,macromolecular complex	protein binding,ubiquitin protein ligase binding,cholesterol binding	cholesterol metabolic process,ERAD pathway,SREBP signaling pathway,regulation of cholesterol biosynthetic process,negative regulation of cholesterol biosynthetic process,negative regulation of fatty acid biosynthetic process
11B / SC	Q9UJG1	Q9UJG1	-0.662922	0.662922	0.00036853	0.00115556	12	Q9UJG1	MOSPD1	Motile sperm domain-containing protein 1	MSPD1_HUMAN	6	-58.3286	0.631598	11B	SC	Golgi membrane,nucleus,cytoplasm,endoplasmic reticulum membrane,perinuclear region of cytoplasm	protein binding	negative regulation of transcription from RNA polymerase II promoter,cell differentiation,positive regulation of transcription from RNA polymerase II promoter
11B / SC	Q9BWM7	Q9BWM7	-0.623255	0.623255	0.000369878	0.00115741	12	Q9BWM7	SFXN3	Sideroflexin-3	SFXN3_HUMAN	13	-54.0346	0.649205	11B	SC	mitochondrion,mitochondrial membrane	protein binding,ion transmembrane transporter activity,L-serine transmembrane transporter activity	one-carbon metabolic process,L-serine transport,ion transmembrane transport,Requires Ontology,mitochondrial transmembrane transport
11B / SC	P27144	P27144	-0.965416	0.965416	0.000372991	0.00116111	12	P27144	AK4	Adenylate kinase 4, mitochondrial	KAD4_HUMAN	9	-95.2627	0.512131	11B	SC	mitochondrion,mitochondrial matrix,cytoplasm	adenylate kinase activity,nucleoside triphosphate adenylate kinase activity,nucleoside diphosphate kinase activity,protein binding,ATP binding,GTP binding,nucleoside phosphate kinase activity	cellular response to hypoxia,regulation of oxidative phosphorylation,ADP biosynthetic process,ribonucleoside diphosphate biosynthetic process,nucleobase-containing small molecule interconversion,phosphorylation,AMP metabolic process,ATP metabolic process,GTP metabolic process,nucleoside monophosphate phosphorylation,nucleoside triphosphate biosynthetic process
11B / SC	Q53GG5	Q53GG5	-2.68107	2.68107	0.000373774	0.00116254	12	Q53GG5	PDLIM3	PDZ and LIM domain protein 3	PDLI3_HUMAN	6	-541.33	0.155926	11B	SC	cytosol,filamentous actin,adherens junction,Z disc,stress fiber	protein binding,metal ion binding,muscle alpha-actinin binding,actin binding	heart development,muscle structure development,actin cytoskeleton organization
11B / SC	O75084	O75084	-0.621721	0.621721	0.000386848	0.00118634	12	O75084	FZD7	Frizzled-7	FZD7_HUMAN	3	-53.871	0.649895	11B	SC	plasma membrane,membrane,intracellular membrane-bounded organelle,recycling endosome membrane	G-protein coupled receptor activity,frizzled binding,protein binding,phosphatidylinositol-4,5-bisphosphate binding,Wnt-protein binding,PDZ domain binding,Wnt-activated receptor activity	regulation of transcription, DNA-templated,G-protein coupled receptor signaling pathway,negative regulation of cell-substrate adhesion,skeletal muscle satellite cell maintenance involved in skeletal muscle regeneration,stem cell population maintenance,neuron differentiation,T cell differentiation in thymus,substrate adhesion-dependent cell spreading,non-canonical Wnt signaling pathway,positive re…
11B / SC	Q9H3M7	Q9H3M7	-0.595779	0.595779	0.000390657	0.00119331	12	Q9H3M7	TXNIP	Thioredoxin-interacting protein	TXNIP_HUMAN	8	-51.1289	0.661687	11B	SC	cytoplasm,cytosol	enzyme inhibitor activity,protein binding,ubiquitin protein ligase binding	negative regulation of transcription from RNA polymerase II promoter,protein import into nucleus,inflammatory response,cell cycle,response to xenobiotic stimulus,response to mechanical stimulus,response to glucose,keratinocyte differentiation,response to estradiol,response to progesterone,regulation of cell proliferation,response to hydrogen peroxide,positive regulation of apoptotic process,plate…
11B / SC	P49790	P49790	-0.645182	0.645182	0.000409271	0.00122403	12	P49790	NUP153	Nuclear pore complex protein Nup153	NU153_HUMAN	57	-56.3937	0.639412	11B	SC	nuclear envelope,nuclear pore,nucleoplasm,nucleolus,cytosol,nuclear membrane,nuclear periphery,nuclear inclusion body,host cell,membrane,nuclear pore nuclear basket	DNA binding,protein binding,structural constituent of nuclear pore,identical protein binding,protein anchor,metal ion binding,nuclear localization sequence binding	nucleocytoplasmic transport,viral entry into host cell,negative regulation of RNA export from nucleus,mRNA transport,nuclear pore complex assembly,viral penetration into host nucleus,RNA export from nucleus,protein import into nucleus
11B / SC	O94851	O94851	-0.781928	0.781928	0.000413288	0.00122912	12	O94851	MICAL2	[F-actin]-monooxygenase MICAL2	MICA2_HUMAN	37	-71.9427	0.581589	11B	SC	actin filament,nucleus,cytoplasm	actin binding,monooxygenase activity,protein binding,NAD(P)H oxidase activity,oxidoreductase activity,oxidoreductase activity, acting on paired donors, with incorporation or reduction of molecular oxygen, NAD(P)H as one donor, and incorporation of one atom of oxygen,metal ion binding,mitogen-activated protein kinase binding,FAD binding	heart looping,cytoskeleton organization,heart development,sulfur oxidation,actin filament depolymerization,positive regulation of transcription from RNA polymerase II promoter
11B / SC	Q07065	Q07065	-0.762383	0.762383	0.00042239	0.00124327	12	Q07065	CKAP4	Cytoskeleton-associated protein 4	CKAP4_HUMAN	30	-69.629	0.589522	11B	SC	endoplasmic reticulum,endoplasmic reticulum lumen,endoplasmic reticulum membrane,rough endoplasmic reticulum,lipid particle,cytoskeleton,plasma membrane,membrane,azurophil granule membrane,specific granule membrane,lamellar body,perinuclear region of cytoplasm,extracellular exosome	RNA binding,protein binding
11B / SC	O95479	O95479	-1.07603	1.07603	0.000423165	0.00124493	12	O95479	H6PD	GDH/6PGL endoplasmic bifunctional protein	G6PE_HUMAN	24	-110.823	0.474331	11B	SC	endoplasmic reticulum lumen,endoplasmic reticulum	glucose-6-phosphate dehydrogenase activity,6-phosphogluconolactonase activity,carbohydrate binding,glucose 1-dehydrogenase (NAD+) activity,glucose 1-dehydrogenase (NADP+) activity,glucose 1-dehydrogenase [NAD(P)] activity,NADP binding	pentose-phosphate shunt, oxidative branch,response to nutrient levels,response to alcohol,regulation of cortisol biosynthetic process,glucose metabolic process
11B / SC	Q96ST8	Q96ST8	-0.899184	0.899184	0.000424362	0.00124524	12	Q96ST8	CEP89	Centrosomal protein of 89 kDa	CEP89_HUMAN	10	-86.5011	0.53619	11B	SC	spindle pole,mitochondrial intermembrane space,centrosome,centriole,cytosol,motile cilium,synapse,Requires Ontology,ciliary transition fiber	protein binding	cilium morphogenesis,chemical synaptic transmission,Requires Ontology,mitochondrion organization
11B / SC	Q9H6R3	Q9H6R3	-1.98104	1.98104	0.000426506	0.00124847	12	Q9H6R3	ACSS3	Acyl-CoA synthetase short-chain family member 3, mitochondrial	ACSS3_HUMAN	13	-294.778	0.253307	11B	SC	mitochondrion,mitochondrial matrix,intracellular membrane-bounded organelle	acetate-CoA ligase activity,protein binding,ATP binding,butyrate-CoA ligase activity,propionate-CoA ligase activity	ketone body biosynthetic process
11B / SC	Q8TCC3	Q8TCC3	-0.69156	0.69156	0.000442006	0.00126838	12	Q8TCC3	MRPL30	Large ribosomal subunit protein uL30m	RM30_HUMAN	3	-61.5029	0.619184	11B	SC	mitochondrion,mitochondrial inner membrane,mitochondrial large ribosomal subunit	structural constituent of ribosome	mitochondrial translation
11B / SC	Q8N4Q0	Q8N4Q0	-0.649425	0.649425	0.000443254	0.00127147	12	Q8N4Q0	PTGR3	Prostaglandin reductase 3	PTGR3_HUMAN	7	-56.8543	0.637534	11B	SC	peroxisome	molecular_function,zinc ion binding,13-prostaglandin reductase activity,15-oxoprostaglandin 13-oxidase activity	prostaglandin metabolic process,biological_process,negative regulation of fat cell differentiation
11B / SC	O43854	O43854	-0.776524	0.776524	0.000451631	0.00128509	12	O43854	EDIL3	EGF-like repeat and discoidin I-like domain-containing protein 3	EDIL3_HUMAN	17	-71.2999	0.583771	11B	SC	Requires Ontology,extracellular exosome,extracellular vesicle	integrin binding,extracellular matrix structural constituent,calcium ion binding	cell adhesion,positive regulation of cell-substrate adhesion
11B / SC	Q6P1L8	Q6P1L8	-0.701359	0.701359	0.000454142	0.00128879	12	Q6P1L8	MRPL14	Large ribosomal subunit protein uL14m	RM14_HUMAN	3	-62.6036	0.614993	11B	SC	mitochondrion,mitochondrial inner membrane,mitochondrial large ribosomal subunit	RNA binding,structural constituent of ribosome	mitochondrial translation
11B / SC	Q6NZI2	Q6NZI2	-1.65255	1.65255	0.000461381	0.00129913	12	Q6NZI2	CAVIN1	Caveolae-associated protein 1	CAVN1_HUMAN	13	-214.39	0.318076	11B	SC	nucleus,nucleoplasm,cytoplasm,mitochondrion,endoplasmic reticulum,cytosol,plasma membrane,caveola,intracellular membrane-bounded organelle,membrane raft,macromolecular complex	RNA binding,protein binding,rRNA primary transcript binding,identical protein binding	transcription initiation from RNA polymerase I promoter,termination of RNA polymerase I transcription,rRNA transcription,protein secretion,positive regulation of cell motility
11B / SC	P49419	P49419	-0.582195	0.582195	0.000463637	0.00130142	12	P49419	ALDH7A1	Alpha-aminoadipic semialdehyde dehydrogenase	AL7A1_HUMAN	17	-49.7125	0.667947	11B	SC	nucleus,mitochondrion,mitochondrial matrix,cytosol,extracellular exosome	aldehyde dehydrogenase (NAD) activity,L-aminoadipate-semialdehyde dehydrogenase activity,protein binding,betaine-aldehyde dehydrogenase activity,identical protein binding,glyceraldehyde-3-phosphate dehydrogenase (NAD+) (non-phosphorylating) activity	cellular aldehyde metabolic process,sensory perception of sound,glycine betaine biosynthetic process from choline,choline catabolic process
11B / SC	P35442	P35442	-0.717008	0.717008	0.000476214	0.0013197	12	P35442	THBS2	Thrombospondin-2	TSP2_HUMAN	20	-64.3769	0.608358	11B	SC	extracellular region,basement membrane,platelet alpha granule,Requires Ontology	extracellular matrix structural constituent,calcium ion binding,protein binding,heparin binding	cell adhesion,negative regulation of angiogenesis,positive regulation of synapse assembly
11B / SC	Q15113	Q15113	-1.63804	1.63804	0.000483669	0.00133164	12	Q15113	PCOLCE	Procollagen C-endopeptidase enhancer 1	PCOC1_HUMAN	21	-211.242	0.321294	11B	SC	Requires Ontology,extracellular region,extracellular space,extracellular exosome	extracellular matrix structural constituent,protein binding,collagen binding,heparin binding,peptidase activator activity	collagen biosynthetic process,proteolysis
11B / SC	Q9ULX9	Q9ULX9	-1.12119	1.12119	0.000486113	0.00133288	12	Q9ULX9	MAFF	Transcription factor MafF	MAFF_HUMAN	2	-117.526	0.459715	11B	SC	nucleus,nucleoplasm,mitochondrion,RNA polymerase II transcription factor complex,chromatin	RNA polymerase II transcription factor activity, sequence-specific DNA binding,transcriptional activator activity, RNA polymerase II transcription regulatory region sequence-specific binding,protein binding,sequence-specific DNA binding,sequence-specific double-stranded DNA binding,RNA polymerase II core promoter proximal region sequence-specific DNA binding	negative regulation of transcription from RNA polymerase II promoter,in utero embryonic development,regulation of transcription from RNA polymerase II promoter,parturition,skeletal muscle cell differentiation,positive regulation of transcription from RNA polymerase II promoter,regulation of epidermal cell differentiation
11B / SC	Q14108	Q14108	-0.637142	0.637142	0.000491111	0.00134002	12	Q14108	SCARB2	Lysosome membrane protein 2	SCRB2_HUMAN	12	-55.5245	0.642986	11B	SC	Golgi membrane,lysosomal membrane,endoplasmic reticulum membrane,plasma membrane,focal adhesion,endosome membrane,membrane,endocytic vesicle membrane,clathrin-coated endocytic vesicle membrane,late endosome membrane,lysosomal lumen,extracellular exosome,cytoplasm	virus receptor activity,phosphatidylserine binding,transmembrane signaling receptor activity,scavenger receptor activity,protein binding,cholesterol binding,enzyme binding,phosphatidylcholine binding,cargo receptor activity,protein homodimerization activity,chaperone binding	protein targeting to lysosome,receptor-mediated endocytosis,sensory perception of sound,positive regulation of neuron projection development,aminophospholipid transport,regulation of carbohydrate catabolic process,viral entry into host cell,endosome to plasma membrane protein transport,regulation of endosome organization,Requires Ontology,regulation of glucosylceramide catabolic process,regulatio…
11B / SC	P04114	P04114	-0.715084	0.715084	0.000491433	0.0013404	12	P04114	APOB	Apolipoprotein B-100	APOB_HUMAN	14	-64.1579	0.60917	11B	SC	extracellular region,extracellular space,cytoplasm,early endosome,endoplasmic reticulum lumen,endoplasmic reticulum membrane,smooth endoplasmic reticulum,lipid particle,cytosol,plasma membrane,endosome membrane,clathrin-coated endocytic vesicle membrane,endosome lumen,neuronal cell body,lysosomal lumen,intracellular membrane-bounded organelle,extracellular exosome,endoplasmic reticulum exit site,…	protein binding,phospholipid binding,heparin binding,lipase binding,low-density lipoprotein particle receptor binding,Requires Ontology	in utero embryonic development,spermatogenesis,nervous system development,cholesterol metabolic process,fertilization,response to virus,post-embryonic development,positive regulation of gene expression,positive regulation of macrophage derived foam cell differentiation,positive regulation of lipid storage,positive regulation of cholesterol storage,triglyceride catabolic process,cholesterol transp…
11B / SC	Q03518	Q03518	-1.607	1.607	0.000493067	0.0013424	12	Q03518	TAP1	Antigen peptide transporter 1	TAP1_HUMAN	14	-204.618	0.32828	11B	SC	endoplasmic reticulum,endoplasmic reticulum membrane,membrane,phagocytic vesicle membrane,endoplasmic reticulum-Golgi intermediate compartment membrane,centriolar satellite,MHC class I peptide loading complex,TAP complex	peptide transmembrane transporter activity,protein binding,ATP binding,peptide antigen-transporting ATPase activity,ATPase activity,MHC class Ib protein binding,MHC class I protein binding,peptide antigen binding,protein homodimerization activity,ADP binding,metal ion binding,TAP1 binding,TAP2 binding	adaptive immune response,defense response,protein transport,peptide transport,antigen processing and presentation of endogenous peptide antigen via MHC class I,cytosol to ER transport,transmembrane transport
11B / SC	Q96EY8	Q96EY8	-0.614086	0.614086	0.000497425	0.00134883	12	Q96EY8	MMAB	Corrinoid adenosyltransferase MMAB	MMAB_HUMAN	6	-53.0588	0.653344	11B	SC	mitochondrial matrix	protein binding,ATP binding,cob(I)yrinic acid a,c-diamide adenosyltransferase activity,transferase activity, transferring alkyl or aryl (other than methyl) groups,cobalamin binding	cobalamin metabolic process
11B / SC	P17302	P17302	-0.775646	0.775646	0.000506132	0.00136498	12	P17302	GJA1	Gap junction alpha-1 protein	CXA1_HUMAN	10	-71.1956	0.584127	11B	SC	Golgi membrane,nucleoplasm,cytoplasm,mitochondrion,endoplasmic reticulum membrane,Golgi apparatus,cytosol,intermediate filament,plasma membrane,fascia adherens,gap junction,focal adhesion,intercalated disc,apical plasma membrane,lateral plasma membrane,cell junction,Golgi-associated vesicle membrane,intracellular membrane-bounded organelle,contractile fiber,cell-cell contact zone,membrane raft,oc…	receptor binding,gap junction channel activity,protein binding,beta-catenin binding,ion transmembrane transporter activity,efflux transmembrane transporter activity,tubulin binding,glutathione transmembrane transporter activity,beta-tubulin binding,gap junction hemi-channel activity,gap junction channel activity involved in cardiac conduction electrical coupling,scaffold protein binding,gap junct…	positive regulation of gene expression,positive regulation of vascular smooth muscle cell proliferation,establishment of mitotic spindle orientation,osteoblast differentiation,in utero embryonic development,neuron migration,heart looping,columnar/cuboidal epithelial cell maturation,lens development in camera-type eye,cardiac conduction system development,atrial ventricular junction remodeling,sig…
11B / SC	Q5JTZ9	Q5JTZ9	-0.723762	0.723762	0.000507179	0.00136681	12	Q5JTZ9	AARS2	Alanine--tRNA ligase, mitochondrial	SYAM_HUMAN	30	-65.1483	0.605516	11B	SC	mitochondrion	tRNA binding,alanine-tRNA ligase activity,protein binding,ATP binding,zinc ion binding,aminoacyl-tRNA editing activity	mitochondrial alanyl-tRNA aminoacylation,Requires Ontology,alanyl-tRNA aminoacylation
11B / SC	O15460	O15460	-0.995272	0.995272	0.000508811	0.00136972	12	O15460	P4HA2	Prolyl 4-hydroxylase subunit alpha-2	P4HA2_HUMAN	22	-99.3457	0.501641	11B	SC	nucleoplasm,endoplasmic reticulum,endoplasmic reticulum lumen,cytosol,intracellular membrane-bounded organelle	procollagen-proline 4-dioxygenase activity,iron ion binding,electron carrier activity,L-ascorbic acid binding	electron transport chain,peptidyl-proline hydroxylation to 4-hydroxy-L-proline
11B / SC	P32456	P32456	-1.98368	1.98368	0.000517347	0.00138418	12	P32456	GBP2	Guanylate-binding protein 2	GBP2_HUMAN	3	-295.5	0.252845	11B	SC	Golgi membrane,Golgi apparatus,nucleus,nucleoplasm,cytoplasm,cytosol,cytoplasmic vesicle membrane,cytoplasmic vesicle,perinuclear region of cytoplasm	endopeptidase inhibitor activity,protein binding,identical protein binding,protein homodimerization activity,Requires Ontology,GTPase activity,GTP binding	activation of innate immune response,immune response,protein localization to nucleus,defense response to bacterium,defense response to virus,cytolysis in other organism,cellular response to lipopolysaccharide,cellular response to interferon-gamma,cellular response to interleukin-1,cellular response to tumor necrosis factor,Requires Ontology,defense response to Gram-positive bacterium,defense resp…
11B / SC	Q9NPJ8	Q9NPJ8	-0.883368	0.883368	0.000524376	0.00139638	12	Q9NPJ8	NXT2	NTF2-related export protein 2	NXT2_HUMAN	4	-84.4677	0.5421	11B	SC	nucleus,nucleoplasm,cytosol,nuclear RNA export factor complex,perinuclear region of cytoplasm,nuclear pore central transport channel	protein binding	mRNA export from nucleus,protein transport,poly(A)+ mRNA export from nucleus
11B / SC	O95497	O95497	-1.16874	1.16874	0.000537246	0.00141955	12	O95497	VNN1	Pantetheinase	VNN1_HUMAN	1	-124.815	0.44481	11B	SC	extracellular region,plasma membrane,membrane,azurophil granule membrane,side of membrane	pantetheine hydrolase activity	acute inflammatory response,chronic inflammatory response,inflammatory response,response to oxidative stress,coenzyme A catabolic process,pantothenate metabolic process,positive regulation of T cell differentiation in thymus,innate immune response,cell-cell adhesion,positive regulation of oxidative stress-induced intrinsic apoptotic signaling pathway
11B / SC	Q9NZI8	Q9NZI8	-0.792482	0.792482	0.000539631	0.00142181	12	Q9NZI8	IGF2BP1	Insulin-like growth factor 2 mRNA-binding protein 1	IF2B1_HUMAN	7	-73.2052	0.57735	11B	SC	cytoplasmic mRNA processing body,nucleoplasm,cytoplasm,cytosol,cytoplasmic stress granule,lamellipodium,filopodium,growth cone,neuronal cell body,dendritic spine,perinuclear region of cytoplasm,CRD-mediated mRNA stability complex,ribonucleoprotein complex,nucleus	RNA binding,mRNA binding,mRNA 3'-UTR binding,protein binding,translation regulator activity,mRNA 5'-UTR binding,N6-methyladenosine-containing RNA binding	regulation of cytokine production,regulation of mRNA stability involved in response to stress,negative regulation of translation,pallium cell proliferation in forebrain,mRNA transport,CRD-mediated mRNA stabilization,neuronal stem cell population maintenance,Requires Ontology,negative regulation of nuclear-transcribed mRNA catabolic process, deadenylation-dependent decay,positive regulation of cyt…
11B / SC	Q16560	Q16560	-0.592545	0.592545	0.000566031	0.00145953	12	Q16560	SNRNP35	U11/U12 small nuclear ribonucleoprotein 35 kDa protein	U1SBP_HUMAN	3	-50.7905	0.663172	11B	SC	nucleus,nucleoplasm,nucleolus,U12-type spliceosomal complex	snRNA binding,mRNA binding	RNA splicing,mRNA splicing, via spliceosome
11B / SC	O95084	O95084	-1.07502	1.07502	0.000572908	0.0014684	12	O95084	PRSS23	Serine protease 23	PRS23_HUMAN	5	-110.675	0.474666	11B	SC	nucleus,endoplasmic reticulum lumen,extracellular exosome	serine-type endopeptidase activity,protein binding	proteolysis
11B / SC	P05783	P05783	-1.43062	1.43062	0.000587687	0.00149107	12	P05783	KRT18	Keratin, type I cytoskeletal 18	K1C18_HUMAN	20	-169.562	0.370972	11B	SC	nucleolus,cytoplasm,microtubule organizing center,cytosol,intermediate filament,adherens junction,nuclear matrix,centriolar satellite,keratin filament,perinuclear region of cytoplasm,extracellular exosome,cell periphery,cytoskeleton	RNA binding,structural molecule activity,protein binding,scaffold protein binding,cadherin binding involved in cell-cell adhesion	cell cycle,anatomical structure morphogenesis,tumor necrosis factor-mediated signaling pathway,Golgi to plasma membrane protein transport,negative regulation of apoptotic process,intermediate filament cytoskeleton organization,extrinsic apoptotic signaling pathway,hepatocyte apoptotic process,cell-cell adhesion
11B / SC	O15381	O15381	-0.680885	0.680885	0.000602739	0.00151101	12	O15381	NVL	Nuclear valosin-containing protein-like	NVL_HUMAN	37	-60.3123	0.623782	11B	SC	nuclear exosome (RNase complex),nucleolus,nucleus,nucleoplasm,membrane,telomerase holoenzyme complex	RNA binding,protein binding,ATP binding,preribosome binding,ATPase activity	rRNA processing,positive regulation of protein binding,ribosome biogenesis,ribosomal large subunit biogenesis,positive regulation of telomerase activity,regulation of protein localization to nucleolus
11B / SC	Q96AG3	Q96AG3	-2.16363	2.16363	0.000621258	0.00153943	12	Q96AG3	SLC25A46	Mitochondrial outer membrane protein SLC25A46	S2546_HUMAN	1	-348.039	0.223195	11B	SC	mitochondrion,mitochondrial outer membrane	protein binding,macromolecular complex binding	mitochondrial fission,respiratory chain complex IV assembly,mitochondrial transport,synapse assembly,dendrite development,optic nerve development,cerebellar Purkinje cell differentiation,myelination in peripheral nervous system,locomotion involved in locomotory behavior,cristae formation,peripheral nervous system neuron axonogenesis,establishment of localization in cell,phospholipid homeostasis,m…
11B / SC	Q96JB5	Q96JB5	-0.602719	0.602719	0.000621492	0.00153943	12	Q96JB5	CDK5RAP3	CDK5 regulatory subunit-associated protein 3	CK5P3_HUMAN	21	-51.8576	0.658512	11B	SC	nucleolus,microtubule,nucleus,cytoplasm,centrosome,cytosol,membrane,intracellular membrane-bounded organelle,macromolecular complex	protein binding,protein kinase binding,cyclin binding,ubiquitin-like protein ligase binding,mitogen-activated protein kinase binding,NF-kappaB binding,MDM2/MDM4 family protein binding	positive regulation of protein ubiquitination involved in ubiquitin-dependent protein catabolic process,protein ufmylation,regulation of cyclin-dependent protein serine/threonine kinase activity,liver development,negative regulation of protein phosphorylation,mitotic G2 DNA damage checkpoint,brain development,cell proliferation,regulation of phosphatase activity,apoptotic nuclear changes,endoplas…
11B / SC	P32238	P32238	-0.842716	0.842716	0.000623687	0.00154121	12	P32238	CCKAR	Cholecystokinin receptor type A	CCKAR_HUMAN	4	-79.3423	0.557593	11B	SC	nucleoplasm,cytosol,plasma membrane,membrane	cholecystokinin receptor activity,peptide hormone binding,peptide binding	neuron migration,phospholipase C-activating G-protein coupled receptor signaling pathway,axonogenesis,forebrain development,cholecystokinin signaling pathway,cellular response to hormone stimulus,regulation of hormone secretion,G-protein coupled receptor signaling pathway
11B / SC	Q02388	Q02388	-0.781875	0.781875	0.000633766	0.00155679	12	Q02388	COL7A1	Collagen alpha-1(VII) chain	CO7A1_HUMAN	40	-71.9365	0.58161	11B	SC	Requires Ontology,extracellular region,basement membrane,extracellular space,endoplasmic reticulum lumen,ER to Golgi transport vesicle,endoplasmic reticulum-Golgi intermediate compartment membrane,collagen type VII trimer	serine-type endopeptidase inhibitor activity,protein binding,extracellular matrix structural constituent conferring tensile strength	cell adhesion,epidermis development,endodermal cell differentiation,extracellular matrix organization
11B / SC	Q06136	Q06136	-0.638148	0.638148	0.000634734	0.00155865	12	Q06136	KDSR	3-ketodihydrosphingosine reductase	KDSR_HUMAN	5	-55.633	0.642537	11B	SC	extracellular space,endoplasmic reticulum,endoplasmic reticulum membrane,membrane	protein binding,3-dehydrosphinganine reductase activity	3-keto-sphinganine metabolic process,sphingolipid biosynthetic process
11B / SC	Q9P1Z0	Q9P1Z0	-0.580306	0.580306	0.000648019	0.00157944	12	Q9P1Z0	ZBTB4	Zinc finger and BTB domain-containing protein 4	ZBTB4_HUMAN	16	-49.5166	0.668822	11B	SC	nucleus,nucleoplasm,chromosome,cytosol,nuclear body	RNA polymerase II regulatory region sequence-specific DNA binding,transcriptional repressor activity, RNA polymerase II transcription regulatory region sequence-specific binding,protein binding,methyl-CpG binding,methyl-CpNpG binding,protein kinase binding,protein homodimerization activity,sequence-specific DNA binding,metal ion binding,RNA polymerase II transcription factor activity, sequence-sp…	negative regulation of transcription from RNA polymerase II promoter,cellular response to DNA damage stimulus,negative regulation of transcription, DNA-templated,regulation of transcription, DNA-templated
11B / SC	Q8WUY8	Q8WUY8	-0.605598	0.605598	0.000651206	0.00158445	12	Q8WUY8	NAT14	Probable N-acetyltransferase 14	NAT14_HUMAN	4	-52.1609	0.657199	11B	SC	nucleus,membrane	DNA binding,N-acetyltransferase activity	DNA-templated transcription, initiation,positive regulation of transcription, DNA-templated
11B / SC	P15586	P15586	-0.894189	0.894189	0.000660464	0.00159757	12	P15586	GNS	N-acetylglucosamine-6-sulfatase	GNS_HUMAN	12	-85.8565	0.53805	11B	SC	extracellular region,azurophil granule lumen,lysosomal lumen,extracellular exosome,ficolin-1-rich granule lumen	protein binding,N-acetylglucosamine-6-sulfatase activity,sulfuric ester hydrolase activity,sulfate binding,metal ion binding,glycosaminoglycan binding	glycosaminoglycan catabolic process,keratan sulfate catabolic process
11B / SC	P09603	P09603	-1.49583	1.49583	0.0006616	0.0015998	12	P09603	CSF1	Macrophage colony-stimulating factor 1	CSF1_HUMAN	5	-182.026	0.354577	11B	SC	extracellular region,extracellular space,endoplasmic reticulum lumen,plasma membrane,membrane,nuclear body,perinuclear region of cytoplasm,CSF1-CSF1R complex	cytokine activity,macrophage colony-stimulating factor receptor binding,protein binding,growth factor activity,identical protein binding,protein homodimerization activity	positive regulation of cell proliferation,neutrophil homeostasis,positive regulation of cell-matrix adhesion,osteoclast proliferation,response to ischemia,developmental process involved in reproduction,inflammatory response,transmembrane receptor protein tyrosine kinase signaling pathway,Ras protein signal transduction,positive regulation of gene expression,regulation of macrophage derived foam c…
11B / SC	Q86V15	Q86V15	-0.728383	0.728383	0.000666804	0.00160839	12	Q86V15	CASZ1	Zinc finger protein castor homolog 1	CASZ1_HUMAN	18	-65.6781	0.60358	11B	SC	nucleoplasm,cytosol,intracellular membrane-bounded organelle,chromatin,nucleus	RNA polymerase II regulatory region sequence-specific DNA binding,transcriptional activator activity, RNA polymerase II transcription regulatory region sequence-specific binding,metal ion binding,RNA polymerase II transcription factor activity, sequence-specific DNA binding	positive regulation of transcription, DNA-templated,positive regulation of transcription from RNA polymerase II promoter,regulation of neuron differentiation
11B / SC	P04792	P04792	-1.46966	1.46966	0.000692108	0.00163914	12	P04792	HSPB1	Heat shock protein beta-1	HSPB1_HUMAN	9	-176.956	0.361068	11B	SC	cornified envelope,extracellular space,nucleus,cytoplasm,spindle,cytosol,cytoskeleton,focal adhesion,Z disc,extracellular exosome,axon cytoplasm,proteasome complex	RNA binding,protein kinase C binding,protein binding,protein kinase C inhibitor activity,protein kinase binding,identical protein binding,protein homodimerization activity,ubiquitin binding,protein binding involved in protein folding,RNA polymerase II sequence-specific DNA binding transcription factor binding,unfolded protein binding	regulation of protein phosphorylation,regulation of translational initiation,negative regulation of protein kinase activity,response to unfolded protein,response to virus,regulation of autophagy,positive regulation of interleukin-1 beta production,positive regulation of tumor necrosis factor production,intracellular signal transduction,cellular response to vascular endothelial growth factor stimu…
11B / SC	P38435	P38435	-0.654125	0.654125	0.000694417	0.00164284	12	P38435	GGCX	Vitamin K-dependent gamma-carboxylase	VKGC_HUMAN	13	-57.3661	0.635461	11B	SC	endoplasmic reticulum membrane,membrane	gamma-glutamyl carboxylase activity,vitamin binding	blood coagulation,protein modification process,vitamin K metabolic process,peptidyl-glutamic acid carboxylation
11B / SC	Q9BSY4	Q9BSY4	-0.642729	0.642729	0.000696679	0.00164505	12	Q9BSY4	CHCHD5	Coiled-coil-helix-coiled-coil-helix domain-containing protein 5	CHCH5_HUMAN	3	-56.128	0.6405	11B	SC	mitochondrion,mitochondrial intermembrane space	protein binding	biological_process,cellular respiration
11B / SC	Q15836	Q15836	-0.717953	0.717953	0.000699347	0.00164873	12	Q15836	VAMP3	Vesicle-associated membrane protein 3	VAMP3_HUMAN	5	-64.4847	0.607959	11B	SC	cytosol,plasma membrane,cell surface,membrane,transport vesicle,clathrin-coated vesicle,secretory granule,clathrin-coated endocytic vesicle membrane,phagocytic vesicle membrane,early endosome membrane,trans-Golgi network membrane,neuron projection,intracellular membrane-bounded organelle,synapse,perinuclear region of cytoplasm,recycling endosome,recycling endosome membrane,SNARE complex	protein binding,syntaxin-1 binding,SNAP receptor activity	positive regulation of immunoglobulin production,mucus secretion,regulation of histamine secretion by mast cell,positive regulation of receptor recycling,exocytosis,vesicle docking involved in exocytosis,vesicle-mediated transport,calcium ion regulated exocytosis,substrate adhesion-dependent cell spreading,retrograde transport, endosome to Golgi,Golgi to plasma membrane protein transport,membrane…
11B / SC	P09001	P09001	-0.581985	0.581985	0.000703618	0.0016539	12	P09001	MRPL3	Large ribosomal subunit protein uL3m	RM03_HUMAN	12	-49.6908	0.668044	11B	SC	mitochondrion,mitochondrial inner membrane,mitochondrial large ribosomal subunit	RNA binding,structural constituent of ribosome	translation,mitochondrial translation
11B / SC	P32455	P32455	-0.899222	0.899222	0.000705776	0.00165657	12	P32455	GBP1	Guanylate-binding protein 1	GBP1_HUMAN	5	-86.506	0.536176	11B	SC	vesicle membrane,cytoplasmic vesicle,Requires Ontology,Golgi membrane,extracellular region,cytoplasm,Golgi apparatus,cytosol,plasma membrane,actin cytoskeleton,cytoplasmic vesicle membrane	actin binding,GTPase activity,obsolete small monomeric GTPase activity,guanosine-diphosphatase activity,protein binding,GTP binding,GDP binding,enzyme binding,cytokine binding,spectrin binding,identical protein binding,protein homodimerization activity,Hsp90 protein binding	negative regulation of interleukin-2 production,defense response to bacterium,defense response to protozoan,innate immune response,regulation of calcium-mediated signaling,negative regulation of T cell receptor signaling pathway,defense response to virus,cytolysis in other organism,negative regulation of ERK1 and ERK2 cascade,cellular response to interferon-gamma,cellular response to interleukin-…
11B / SC	Q9P015	Q9P015	-0.813254	0.813254	0.000706034	0.00165662	12	Q9P015	MRPL15	Large ribosomal subunit protein uL15m	RM15_HUMAN	13	-75.717	0.569097	11B	SC	mitochondrion,mitochondrial inner membrane,mitochondrial large ribosomal subunit	RNA binding,protein binding,structural constituent of ribosome	mitochondrial translation,cellular response to leukemia inhibitory factor
11B / SC	Q6ZXV5	Q6ZXV5	-0.631736	0.631736	0.000717148	0.00166901	12	Q6ZXV5	TMTC3	Protein O-mannosyl-transferase TMTC3	TMTC3_HUMAN	15	-54.9428	0.645399	11B	SC	endoplasmic reticulum,membrane	dolichyl-phosphate-mannose-protein mannosyltransferase activity,protein binding,mannosyltransferase activity	response to endoplasmic reticulum stress,protein O-linked mannosylation,positive regulation of proteasomal protein catabolic process
11B / SC	P35555	P35555	-0.817474	0.817474	0.000717838	0.00166957	12	P35555	FBN1	Fibrillin-1	FBN1_HUMAN	52	-76.2318	0.567435	11B	SC	Requires Ontology,microfibril,extracellular region,basement membrane,extracellular space,endoplasmic reticulum lumen,extracellular matrix	integrin binding,hormone activity,extracellular matrix structural constituent,calcium ion binding,protein binding,heparin binding,extracellular matrix constituent conferring elasticity,identical protein binding,macromolecular complex binding	skeletal system development,metanephros development,signal transduction,heart development,cell adhesion mediated by integrin,sequestering of BMP in extracellular matrix,sequestering of TGFbeta in extracellular matrix,camera-type eye development,negative regulation of osteoclast differentiation,embryonic eye morphogenesis,post-embryonic eye morphogenesis,cellular response to transforming growth fa…
11B / SC	Q56VL3	Q56VL3	-0.659581	0.659581	0.000721644	0.0016758	12	Q56VL3	OCIAD2	OCIA domain-containing protein 2	OCAD2_HUMAN	7	-57.9624	0.633062	11B	SC	lysosome,endosome,Golgi apparatus		endocytosis,response to bacterium,positive regulation of JAK-STAT cascade,hematopoietic stem cell homeostasis
11B / SC	Q08397	Q08397	-0.891963	0.891963	0.000729894	0.00168758	12	Q08397	LOXL1	Lysyl oxidase homolog 1	LOXL1_HUMAN	8	-85.5699	0.53888	11B	SC	Requires Ontology,acrosomal vesicle,extracellular region,basement membrane,extracellular space	protein-lysine 6-oxidase activity,copper ion binding,protein binding	protein deamination,response to lipopolysaccharide,aorta development,peptidyl-lysine oxidation,collagen fibril organization
11B / SC	P11117	P11117	-0.737009	0.737009	0.000733242	0.00169073	12	P11117	ACP2	Lysosomal acid phosphatase	PPAL_HUMAN	8	-66.6717	0.599982	11B	SC	lysosome,lysosomal membrane,membrane,lysosomal lumen,extracellular exosome	protein binding,acid phosphatase activity	lysosome organization,dephosphorylation
11B / SC	Q9HCP0	Q9HCP0	-0.739714	0.739714	0.000739761	0.00169773	12	Q9HCP0	CSNK1G1	Casein kinase I isoform gamma-1	KC1G1_HUMAN	5	-66.9844	0.598858	11B	SC	cytosol,nucleus,plasma membrane,cytoplasm	protein serine/threonine kinase activity,protein binding,ATP binding,Requires Ontology	Wnt signaling pathway,phosphorylation,positive regulation of canonical Wnt signaling pathway,peptidyl-serine phosphorylation,signal transduction,endocytosis
11B / SC	P06756	P06756	-0.730895	0.730895	0.000754827	0.00171957	12	P06756	ITGAV	Integrin alpha-V	ITAV_HUMAN	32	-65.9668	0.60253	11B	SC	cytosol,plasma membrane,focal adhesion,cell surface,membrane,lamellipodium membrane,filopodium membrane,microvillus membrane,ruffle membrane,integrin alphav-beta1 complex,integrin alphav-beta3 complex,integrin alphav-beta5 complex,integrin alphav-beta6 complex,integrin alphav-beta8 complex,specific granule membrane,phagocytic vesicle,extracellular exosome,integrin complex,alphav-beta3 integrin-PK…	opsonin binding,protein kinase C binding,fibroblast growth factor binding,C-X3-C chemokine binding,insulin-like growth factor I binding,neuregulin binding,virus receptor activity,fibronectin binding,protease binding,integrin binding,voltage-gated calcium channel activity,protein binding,coreceptor activity,metal ion binding,transforming growth factor beta binding,extracellular matrix binding,extr…	Requires Ontology,angiogenesis,vasculogenesis,cell adhesion,cell-matrix adhesion,positive regulation of cytosolic calcium ion concentration,integrin-mediated signaling pathway,positive regulation of cell proliferation,negative regulation of macrophage derived foam cell differentiation,negative regulation of lipid storage,cell migration,positive regulation of cell migration,cell-substrate adhesion…
11B / SC	O95477	O95477	-0.758476	0.758476	0.000769487	0.00174067	12	O95477	ABCA1	Phospholipid-transporting ATPase ABCA1	ABCA1_HUMAN	7	-69.1703	0.59112	11B	SC	endosome,endoplasmic reticulum membrane,Golgi apparatus,plasma membrane,external side of plasma membrane,basolateral plasma membrane,endocytic vesicle,membrane raft,phagocytic vesicle,perinuclear region of cytoplasm,intracellular vesicle,intracellular membrane-bounded organelle	receptor binding,protein binding,ATP binding,phospholipid transporter activity,high-density lipoprotein particle binding,protein transmembrane transporter activity,cholesterol binding,ATPase activity,syntaxin binding,phosphatidylcholine binding,small GTPase binding,apolipoprotein binding,apolipoprotein A-I binding,apolipoprotein A-I receptor activity,sphingolipid-translocating ATPase activity,ATP…	peptide secretion,phagocytosis, engulfment,lysosome organization,G-protein coupled receptor signaling pathway,adenylate cyclase-activating G-protein coupled receptor signaling pathway,cholesterol metabolic process,protein secretion,negative regulation of macrophage derived foam cell differentiation,positive regulation of cholesterol efflux,negative regulation of cholesterol storage,endosomal tran…
11B / SC	Q96EH3	Q96EH3	-0.61705	0.61705	0.000780468	0.00175333	12	Q96EH3	MALSU1	Mitochondrial assembly of ribosomal large subunit protein 1	MASU1_HUMAN	4	-53.3736	0.652003	11B	SC	mitochondrion,mitochondrial matrix,cytosol	protein binding,Requires Ontology,ribosomal large subunit binding	ribosomal large subunit biogenesis,negative regulation of mitochondrial translation,negative regulation of translation,negative regulation of ribosome biogenesis
11B / SC	P31937	P31937	-0.615705	0.615705	0.00078429	0.00175928	12	P31937	HIBADH	3-hydroxyisobutyrate dehydrogenase, mitochondrial	3HIDH_HUMAN	11	-53.2307	0.652611	11B	SC	mitochondrial matrix,mitochondrion	protein binding,3-hydroxyisobutyrate dehydrogenase activity,NADP binding,NAD binding	valine catabolic process
11B / SC	O14910	O14910	-0.619075	0.619075	0.000800644	0.0017821	12	O14910	LIN7A	Protein lin-7 homolog A	LIN7A_HUMAN	6	-53.5891	0.651088	11B	SC	plasma membrane,bicellular tight junction,extracellular exosome,presynapse,postsynaptic density membrane,basolateral plasma membrane,cell-cell junction,MPP7-DLG1-LIN7 complex,synapse	protein binding,L27 domain binding	exocytosis,protein transport,synaptic vesicle transport,inner ear development,macromolecular complex assembly,protein localization to basolateral plasma membrane,neurotransmitter secretion,maintenance of epithelial cell apical/basal polarity
11B / SC	O15269	O15269	-0.712611	0.712611	0.000804465	0.00178615	12	O15269	SPTLC1	Serine palmitoyltransferase 1	SPTC1_HUMAN	14	-63.8767	0.610215	11B	SC	endoplasmic reticulum,endoplasmic reticulum membrane,serine C-palmitoyltransferase complex,SPOTS complex	serine C-palmitoyltransferase activity,protein binding,pyridoxal phosphate binding	sphingolipid biosynthetic process,ceramide biosynthetic process,positive regulation of lipophagy,sphingolipid metabolic process,sphingomyelin biosynthetic process,sphinganine biosynthetic process,sphingosine biosynthetic process,regulation of fat cell apoptotic process
11B / SC	Q6P444	Q6P444	-0.63197	0.63197	0.00080707	0.00178767	12	Q6P444	MTFR2	Mitochondrial fission regulator 2	MTFR2_HUMAN	10	-54.968	0.645295	11B	SC	mitochondrion	protein binding	mitochondrial fission,mitochondrion organization,aerobic respiration
11B / SC	O75151	O75151	-0.747631	0.747631	0.000818865	0.00180252	12	O75151	PHF2	Lysine-specific demethylase PHF2	PHF2_HUMAN	35	-67.9034	0.595581	11B	SC	kinetochore,nucleus,nucleoplasm,nucleolus	histone demethylase activity,transcription coactivator activity,iron ion binding,protein binding,zinc ion binding,histone demethylase activity (H3-K9 specific),methylated histone binding,histone demethylase activity (H4-K20 specific),transcription cofactor activity	liver development,protein demethylation,positive regulation of gene expression, epigenetic,positive regulation of transcription, DNA-templated,negative regulation of chromatin silencing at rDNA,regulation of transcription from RNA polymerase II promoter
11B / SC	Q07092	Q07092	-1.72925	1.72925	0.000827177	0.00181277	12	Q07092	COL16A1	Collagen alpha-1(XVI) chain	COGA1_HUMAN	10	-231.555	0.301609	11B	SC	extracellular region,endoplasmic reticulum lumen,Requires Ontology,collagen type XVI trimer,extracellular space,collagen type IX trimer	integrin binding,protein binding,extracellular matrix structural constituent conferring tensile strength	cell adhesion,integrin-mediated signaling pathway,female pregnancy,integrin activation,cell adhesion mediated by integrin,positive regulation of focal adhesion assembly,cellular response to amino acid stimulus,extracellular matrix organization
11B / SC	Q8NBK3	Q8NBK3	-0.612054	0.612054	0.000836096	0.00182105	12	Q8NBK3	SUMF1	Formylglycine-generating enzyme	SUMF1_HUMAN	8	-52.8434	0.654264	11B	SC	endoplasmic reticulum,endoplasmic reticulum lumen	protein binding,oxidoreductase activity,identical protein binding,Requires Ontology,cupric ion binding	protein oxidation,post-translational protein modification,glycosphingolipid catabolic process
11B / SC	Q12841	Q12841	-1.92025	1.92025	0.000838727	0.00182411	12	Q12841	FSTL1	Follistatin-related protein 1	FSTL1_HUMAN	13	-278.489	0.264208	11B	SC	extracellular region,extracellular space,endoplasmic reticulum lumen,extracellular exosome	calcium ion binding,protein binding,heparin binding	negative regulation of apoptotic process,endothelial cell migration,endothelial cell differentiation,hematopoietic stem cell homeostasis,regulation of BMP signaling pathway,multicellular organism development,cell differentiation
11B / SC	Q9Y2G5	Q9Y2G5	-0.720312	0.720312	0.000847514	0.00183422	12	Q9Y2G5	POFUT2	GDP-fucose protein O-fucosyltransferase 2	OFUT2_HUMAN	15	-64.7538	0.606966	11B	SC	endoplasmic reticulum membrane,Golgi apparatus	peptide-O-fucosyltransferase activity	mesoderm formation,fucose metabolic process,regulation of gene expression,regulation of epithelial to mesenchymal transition,protein O-linked fucosylation,regulation of secretion,positive regulation of protein folding
11B / SC	Q86VZ4	Q86VZ4	-0.621568	0.621568	0.000855171	0.00184616	12	Q86VZ4	LRP11	Low-density lipoprotein receptor-related protein 11	LRP11_HUMAN	7	-53.8546	0.649964	11B	SC	plasma membrane	phosphoprotein binding	response to heat,response to cold,response to water deprivation,response to mechanical stimulus,multicellular organismal response to stress,response to immobilization stress,response to starvation
11B / SC	Q8IWR1	Q8IWR1	-0.599604	0.599604	0.000855462	0.00184616	12	Q8IWR1	TRIM59	Tripartite motif-containing protein 59	TRI59_HUMAN	5	-51.5301	0.659935	11B	SC	endoplasmic reticulum,endoplasmic reticulum membrane,intraciliary transport particle B	protein binding,zinc ion binding,ubiquitin protein ligase activity	negative regulation of I-kappaB kinase/NF-kappaB signaling,protein ubiquitination,negative regulation of viral entry into host cell,innate immune response
11B / SC	Q9UBP4	Q9UBP4	-1.29704	1.29704	0.000855609	0.00184616	12	Q9UBP4	DKK3	Dickkopf-related protein 3	DKK3_HUMAN	7	-145.724	0.40696	11B	SC	extracellular space	protein binding,receptor antagonist activity,co-receptor binding	anatomical structure morphogenesis,Wnt signaling pathway,regulation of transforming growth factor beta receptor signaling pathway,adrenal gland development,negative regulation of aldosterone biosynthetic process,negative regulation of transcription, DNA-templated,negative regulation of canonical Wnt signaling pathway,negative regulation of anti-Mullerian hormone signaling pathway,negative regulat…
11B / SC	Q8N8Z6	Q8N8Z6	-0.752001	0.752001	0.00086191	0.00185507	12	Q8N8Z6	DCBLD1	Discoidin, CUB and LCCL domain-containing protein 1	DCBD1_HUMAN	20	-68.4127	0.593779	11B	SC	membrane	signaling receptor activity
11B / SC	Q96N66	Q96N66	-0.58213	0.58213	0.000864631	0.0018571	12	Q96N66	MBOAT7	Lysophospholipid acyltransferase 7	MBOA7_HUMAN	8	-49.7057	0.667977	11B	SC	endoplasmic reticulum,endoplasmic reticulum membrane,membrane,ER-mitochondrion membrane contact site	1-acylglycerol-3-phosphate O-acyltransferase activity,protein binding,O-acyltransferase activity,2-acylglycerol-3-phosphate O-acyltransferase activity,lysophospholipid acyltransferase activity	phosphatidylinositol biosynthetic process,ventricular system development,layer formation in cerebral cortex,phosphatidylinositol acyl-chain remodeling,phosphatidylcholine acyl-chain remodeling,regulation of triglyceride metabolic process,lipid modification
11B / SC	P78504	P78504	-0.609959	0.609959	0.000870332	0.00186661	12	P78504	JAG1	Protein jagged-1	JAG1_HUMAN	8	-52.6215	0.655215	11B	SC	membrane,extracellular region,plasma membrane,adherens junction,apical plasma membrane	Notch binding,structural molecule activity,calcium ion binding,protein binding,phospholipid binding,growth factor activity,binding, bridging	angiogenesis,cell fate determination,negative regulation of cell-matrix adhesion,blood vessel remodeling,morphogenesis of an epithelial sheet,inhibition of neuroepithelial cell differentiation,T cell mediated immunity,aortic valve morphogenesis,pulmonary valve morphogenesis,cardiac right ventricle morphogenesis,Notch signaling pathway,nervous system development,negative regulation of cell-cell ad…
11B / SC	P49184	P49184	-0.587288	0.587288	0.000883241	0.00188185	12	P49184	DNASE1L1	Deoxyribonuclease-1-like 1	DNSL1_HUMAN	8	-50.242	0.665593	11B	SC	extracellular region,endoplasmic reticulum,specific granule lumen,nucleus	deoxyribonuclease activity,protein binding,deoxyribonuclease I activity,DNA binding	DNA metabolic process,DNA catabolic process
11B / SC	P13804	P13804	-0.744525	0.744525	0.000887441	0.0018833	12	P13804	ETFA	Electron transfer flavoprotein subunit alpha, mitochondrial	ETFA_HUMAN	14	-67.5423	0.596864	11B	SC	mitochondrion,mitochondrial matrix,electron transfer flavoprotein complex	protein binding,electron carrier activity,oxidoreductase activity,flavin adenine dinucleotide binding	cellular amino acid catabolic process,respiratory electron transport chain,fatty acid beta-oxidation using acyl-CoA dehydrogenase
11B / SC	F2Z333	F2Z333	-1.25603	1.25603	0.000899391	0.00189509	12	F2Z333	FNDC10	Fibronectin type III domain-containing protein 10	FND10_HUMAN	2	-138.837	0.418695	11B	SC	membrane
11B / SC	A8MUK1;C9J2P7;C9JLJ4;C9JPN9;C9JVI0;D6R901;D6R9N7;D6RA61;D6RBQ6;D6RCP7;D6RJB6;P0C7I0;Q0WX57;Q6QN14;Q6R6M4	A8MUK1;C9J2P7;C9JLJ4;C9JPN9;C9JVI0;D6R901;D6R9N7;D6RA61;D6RBQ6;D6RCP7;D6RJB6;P0C7I0;Q0WX57;Q6QN14;Q6R6M4	-3.49135	3.49135	0.000901741	0.00189735	12	A8MUK1;C9J2P7;C9JLJ4;C9JPN9;C9JVI0;D6R901;D6R9N7;D6RA61;D6RBQ6;D6RCP7;D6RJB6;P0C7I0;Q0WX57;Q6QN14;Q6R6M4	USP17L5;USP17L15;USP17L13;USP17L12;USP17L11;USP17L21;USP17L18;USP17L22;USP17L17;USP17L19;USP17L20;USP17L8;USP17L30;USP17L6P;USP17L2	Ubiquitin carboxyl-terminal hydrolase 17-like protein 5;Ubiquitin carboxyl-terminal hydrolase 17-like protein 15;Ubiquitin carboxyl-terminal hydrolase 17-like protein 13;Ubiquitin carboxyl-terminal hydrolase 17-like protein 12;Ubiquitin carboxyl-terminal hydrolase 17-like protein 11;Ubiquitin carboxyl-terminal hydrolase 17-like protein 21;Ubiquitin carboxyl-terminal hydrolase 17-like protein 18;U…	U17L5_HUMAN;U17LF_HUMAN;U17LD_HUMAN;UL17C_HUMAN;U17LB_HUMAN;U17LL_HUMAN;U17LI_HUMAN;U17LM_HUMAN;U17LH_HUMAN;U17LJ_HUMAN;U17LK_HUMAN;U17L8_HUMAN;U17LO_HUMAN;U17L6_HUMAN;U17L2_HUMAN	1	-1024.61	0.0889198	11B	SC	endoplasmic reticulum,cytosol,nucleus;endoplasmic reticulum,cytosol,nucleus;endoplasmic reticulum,cytosol,nucleus;endoplasmic reticulum,nucleus,cytosol;endoplasmic reticulum,cytosol,nucleus;endoplasmic reticulum,nucleus,cytosol;endoplasmic reticulum,nucleus,cytosol;endoplasmic reticulum,nucleus,cytosol;endoplasmic reticulum,cytosol,nucleus;endoplasmic reticulum,cytosol,nucleus;endoplasmic reticul…	thiol-dependent ubiquitin-specific protease activity;thiol-dependent ubiquitin-specific protease activity;thiol-dependent ubiquitin-specific protease activity;thiol-dependent ubiquitin-specific protease activity;thiol-dependent ubiquitin-specific protease activity;thiol-dependent ubiquitin-specific protease activity;thiol-dependent ubiquitin-specific protease activity;thiol-dependent ubiquitin-sp…	proteolysis,apoptotic process,regulation of apoptotic process,protein deubiquitination;proteolysis,regulation of apoptotic process,protein deubiquitination;proteolysis,regulation of apoptotic process,protein deubiquitination;proteolysis,protein deubiquitination,regulation of apoptotic process;proteolysis,protein deubiquitination,regulation of apoptotic process;proteolysis,regulation of apoptotic …
11B / SC	P25106	P25106	-1.4551	1.4551	0.0009116	0.00190716	12	P25106	ACKR3	Atypical chemokine receptor 3	ACKR3_HUMAN	2	-174.175	0.36473	11B	SC	endosome,early endosome,plasma membrane,clathrin-coated pit,cell surface,intracellular membrane-bounded organelle,recycling endosome,external side of plasma membrane	scavenger receptor activity,protein binding,coreceptor activity,C-X-C chemokine receptor activity,C-X-C chemokine binding,C-C chemokine binding,C-C chemokine receptor activity	angiogenesis,vasculogenesis,cell adhesion,G-protein coupled receptor signaling pathway,negative regulation of cell proliferation,oculomotor nerve development,receptor internalization,chemokine-mediated signaling pathway,positive regulation of ERK1 and ERK2 cascade,negative regulation of intrinsic apoptotic signaling pathway in response to DNA damage,positive regulation of mesenchymal stem cell mi…
11B / SC	Q9H6R6	Q9H6R6	-0.627103	0.627103	0.000932761	0.00193741	12	Q9H6R6	ZDHHC6	Palmitoyltransferase ZDHHC6	ZDHC6_HUMAN	7	-54.4461	0.647475	11B	SC	endoplasmic reticulum,endoplasmic reticulum membrane,Golgi apparatus	protein binding,palmitoyltransferase activity,Requires Ontology,protein-cysteine S-palmitoyltransferase activity	positive regulation of mitochondrial fusion,protein palmitoylation,Requires Ontology,protein targeting to membrane,peptidyl-L-cysteine S-palmitoylation
11B / SC	P08913	P08913	-0.905765	0.905765	0.00093515	0.00194183	12	P08913	ADRA2A	Alpha-2A adrenergic receptor	ADA2A_HUMAN	2	-87.3538	0.533749	11B	SC	cytoplasm,plasma membrane,basolateral plasma membrane,neuronal cell body,axon terminus,presynaptic active zone membrane,Requires Ontology,postsynaptic density membrane,glutamatergic synapse,GABA-ergic synapse,receptor complex	alpha2-adrenergic receptor activity,protein binding,protein kinase binding,alpha-1B adrenergic receptor binding,alpha-2C adrenergic receptor binding,thioesterase binding,heterotrimeric G-protein binding,protein homodimerization activity,protein heterodimerization activity,epinephrine binding,norepinephrine binding	positive regulation of cytokine production,DNA replication,G-protein coupled receptor signaling pathway,adenylate cyclase-activating G-protein coupled receptor signaling pathway,adenylate cyclase-inhibiting G-protein coupled receptor signaling pathway,Ras protein signal transduction,Rho protein signal transduction,female pregnancy,positive regulation of cell proliferation,negative regulation of n…
11B / SC	Q86SQ0	Q86SQ0	-1.14192	1.14192	0.00094995	0.00195618	12	Q86SQ0	PHLDB2	Pleckstrin homology-like domain family B member 2	PHLB2_HUMAN	11	-120.674	0.453157	11B	SC	focal adhesion,cytosol,plasma membrane,cell leading edge,intermediate filament cytoskeleton,basal cortex	protein binding,cadherin binding	microtubule cytoskeleton organization,regulation of gastrulation,regulation of epithelial to mesenchymal transition,cell migration,establishment of cell polarity,establishment of protein localization,negative regulation of stress fiber assembly,negative regulation of focal adhesion assembly,regulation of microtubule cytoskeleton organization,negative regulation of wound healing, spreading of epid…
11B / SC	Q8WUZ0	Q8WUZ0	-0.615871	0.615871	0.000971177	0.00198222	12	Q8WUZ0	BCL7C	B-cell CLL/lymphoma 7 protein family member C	BCL7C_HUMAN	3	-53.2483	0.652536	11B	SC	chromatin,SWI/SNF complex,Requires Ontology		chromatin remodeling,regulation of transcription from RNA polymerase II promoter,apoptotic process,positive regulation of cell proliferation,regulation of mitotic metaphase/anaphase transition,negative regulation of cell differentiation,regulation of G0 to G1 transition,positive regulation of stem cell population maintenance,regulation of G1/S transition of mitotic cell cycle,positive regulation …
11B / SC	P32970	P32970	-0.838542	0.838542	0.000971732	0.00198229	12	P32970	CD70	CD70 antigen	CD70_HUMAN	9	-78.8241	0.559209	11B	SC	plasma membrane,extracellular exosome	protease binding,receptor binding,cytokine activity,tumor necrosis factor receptor binding,protein binding	T cell mediated immunity,signal transduction,cell-cell signaling,B cell mediated immunity,tumor necrosis factor-mediated signaling pathway,B cell proliferation,positive regulation of T cell proliferation,extrinsic apoptotic signaling pathway
11B / SC	Q92618	Q92618	-0.592585	0.592585	0.00097641	0.00198756	12	Q92618	ZNF516	Zinc finger protein 516	ZN516_HUMAN	16	-50.7947	0.663153	11B	SC	nucleus	core promoter proximal region sequence-specific DNA binding,protein binding,metal ion binding,Requires Ontology,RNA polymerase II transcription factor activity, sequence-specific DNA binding,RNA polymerase II core promoter proximal region sequence-specific DNA binding	regulation of transcription from RNA polymerase II promoter,response to cold,positive regulation of transcription, DNA-templated,brown fat cell differentiation,adipose tissue development,Requires Ontology,regulation of transcription, DNA-templated
11B / SC	P19022	P19022	-1.60911	1.60911	0.00100641	0.00202344	12	P19022	CDH2	Cadherin-2	CADH2_HUMAN	11	-205.063	0.327801	11B	SC	cortical actin cytoskeleton,cytoplasm,endoplasmic reticulum lumen,plasma membrane,cell-cell junction,adherens junction,fascia adherens,focal adhesion,cell surface,intercalated disc,basolateral plasma membrane,apical plasma membrane,apicolateral plasma membrane,lamellipodium,cell junction,desmosome,sarcolemma,plasma membrane raft,Requires Ontology,presynapse,catenin complex,postsynaptic density,ap…	RNA binding,calcium ion binding,protein binding,beta-catenin binding,protein kinase binding,protein phosphatase binding,identical protein binding,alpha-catenin binding,gamma-catenin binding,cadherin binding	type B pancreatic cell development,cell-cell junction assembly,cell adhesion,heterophilic cell-cell adhesion via plasma membrane cell adhesion molecules,glial cell differentiation,neural crest cell development,cerebral cortex development,detection of muscle stretch,positive regulation of MAPK cascade,cell-cell adhesion mediated by cadherin,brain morphogenesis,homeostasis of number of cells,striat…
11B / SC	Q96LL9	Q96LL9	-1.34197	1.34197	0.00102906	0.00205065	12	Q96LL9	DNAJC30	DnaJ homolog subfamily C member 30, mitochondrial	DJC30_HUMAN	2	-153.497	0.394482	11B	SC	mitochondrial inner membrane	protein binding	ATP biosynthetic process,brain development,Requires Ontology
11B / SC	Q9BVA1	Q9BVA1	-0.639645	0.639645	0.00103573	0.00205873	12	Q9BVA1	TUBB2B	Tubulin beta-2B chain	TBB2B_HUMAN	1	-55.7946	0.641871	11B	SC	nucleus,microtubule,microtubule cytoskeleton,intercellular bridge,mitotic spindle,Requires Ontology,cytoplasm	GTPase activity,protein binding,metal ion binding,protein heterodimerization activity,GTP binding,structural constituent of cytoskeleton	neuron migration,microtubule-based process,cerebral cortex development,modulation of synaptic transmission,positive regulation of axon guidance,embryonic brain development,microtubule cytoskeleton organization,mitotic cell cycle
11B / SC	P16070	P16070	-0.792054	0.792054	0.00104189	0.00206712	12	P16070	CD44	CD44 antigen	CD44_HUMAN	5	-73.1538	0.577521	11B	SC	Golgi apparatus,cytosol,plasma membrane,microvillus,focal adhesion,cell surface,apical plasma membrane,secretory granule membrane,lamellipodium membrane,cell projection,extracellular exosome,macrophage migration inhibitory factor receptor complex,basolateral plasma membrane	cytokine receptor activity,protein binding,collagen binding,hyaluronic acid binding,transmembrane signaling receptor activity	cell adhesion,cell-matrix adhesion,cell migration,cytokine-mediated signaling pathway,hyaluronan catabolic process,positive regulation of peptidyl-serine phosphorylation,positive regulation of heterotypic cell-cell adhesion,T cell activation,negative regulation of apoptotic process,negative regulation of cysteine-type endopeptidase activity involved in apoptotic process,negative regulation of DNA…
11B / SC	Q96RD7	Q96RD7	-0.691996	0.691996	0.00104199	0.00206712	12	Q96RD7	PANX1	Pannexin-1	PANX1_HUMAN	5	-61.5517	0.618997	11B	SC	endoplasmic reticulum,endoplasmic reticulum membrane,plasma membrane,gap junction,membrane,bleb,macromolecular complex	gap junction hemi-channel activity,protease binding,receptor binding,structural molecule activity,calcium channel activity,protein binding,leak channel activity,ion channel binding,actin filament binding,scaffold protein binding,wide pore channel activity	response to ischemia,cation transport,calcium ion transport,positive regulation of interleukin-1 alpha production,positive regulation of interleukin-1 beta production,response to ATP,oogenesis,positive regulation of macrophage cytokine production,calcium ion transmembrane transport,cell-cell signaling
11B / SC	Q9P0S2	Q9P0S2	-1.2064	1.2064	0.00104245	0.00206712	12	Q9P0S2	COX16	Cytochrome c oxidase assembly protein COX16 homolog, mitochondrial	COX16_HUMAN	2	-130.762	0.433348	11B	SC	mitochondrial inner membrane	molecular_function,protein binding	mitochondrial respiratory chain complex IV assembly
11B / SC	Q9BRB3	Q9BRB3	-1.10742	1.10742	0.00105095	0.00207402	12	Q9BRB3	PIGQ	Phosphatidylinositol N-acetylglucosaminyltransferase subunit Q	PIGQ_HUMAN	4	-115.461	0.464122	11B	SC	glycosylphosphatidylinositol-N-acetylglucosaminyltransferase (GPI-GnT) complex,endoplasmic reticulum membrane,endoplasmic reticulum	protein binding	carbohydrate metabolic process,GPI anchor biosynthetic process
11B / SC	Q8NFT2	Q8NFT2	-1.12675	1.12675	0.00105628	0.00207902	12	Q8NFT2	STEAP2	Metalloreductase STEAP2	STEA2_HUMAN	4	-118.366	0.457947	11B	SC	Golgi membrane,early endosome,cytosol,plasma membrane,endosome membrane,trans-Golgi network transport vesicle,endosome	metal ion binding,cupric reductase activity,ferric-chelate reductase (NADPH) activity	Golgi to plasma membrane transport,endocytosis,response to hormone,regulated exocytosis,copper ion import across plasma membrane,iron ion import across plasma membrane,copper ion import
11B / SC	O95409	O95409	-0.78652	0.78652	0.00106341	0.00208372	12	O95409	ZIC2	Zinc finger protein ZIC 2	ZIC2_HUMAN	5	-72.4908	0.579741	11B	SC	nucleus,nucleoplasm,cytoplasm,nuclear body	DNA binding,transcription factor activity, sequence-specific DNA binding,chromatin DNA binding,metal ion binding,RNA polymerase II core promoter proximal region sequence-specific DNA binding,RNA polymerase II transcription factor activity, sequence-specific DNA binding	brain development,visual perception,cell differentiation,negative regulation of transcription, DNA-templated,positive regulation of transcription, DNA-templated,positive regulation of sequence-specific DNA binding transcription factor activity,central nervous system development,regulation of transcription from RNA polymerase II promoter
11B / SC	Q8IWB1	Q8IWB1	-0.6457	0.6457	0.00106125	0.00208372	12	Q8IWB1	ITPRIP	Inositol 1,4,5-trisphosphate receptor-interacting protein	IPRI_HUMAN	6	-56.4498	0.639183	11B	SC	nuclear outer membrane,plasma membrane,membrane	protein binding,protein kinase inhibitor activity	extrinsic apoptotic signaling pathway via death domain receptors,negative regulation of extrinsic apoptotic signaling pathway via death domain receptors
11B / SC	Q96RY5	Q96RY5	-0.706061	0.706061	0.00106393	0.00208389	12	Q96RY5	CRAMP1	Protein cramped-like	CRML_HUMAN	2	-63.1344	0.612991	11B	SC	nucleus	DNA binding,chromatin binding	pattern specification process
11B / SC	P13473	P13473	-1.02094	1.02094	0.00106842	0.00208909	12	P13473	LAMP2	Lysosome-associated membrane glycoprotein 2	LAMP2_HUMAN	5	-102.924	0.492795	11B	SC	membrane microdomain,lysosomal membrane,autophagosome membrane,extracellular space,lysosome,late endosome,plasma membrane,membrane,phagocytic vesicle membrane,platelet dense granule membrane,late endosome membrane,azurophil granule membrane,lysosomal lumen,intracellular membrane-bounded organelle,autolysosome,extracellular exosome,ficolin-1-rich granule membrane	protein binding,ion channel inhibitor activity,enzyme binding,protein domain specific binding	protein targeting,lysosomal lumen acidification,cellular response to starvation,protein import,regulation of protein stability,muscle cell cellular homeostasis,protein stabilization,chaperone-mediated autophagy,protein targeting to lysosome involved in chaperone-mediated autophagy,autophagosome maturation,lysosomal protein catabolic process
11B / SC	Q7Z2H8	Q7Z2H8	-0.752166	0.752166	0.00108438	0.00211008	12	Q7Z2H8	SLC36A1	Proton-coupled amino acid transporter 1	S36A1_HUMAN	2	-68.432	0.593712	11B	SC	lysosomal membrane,endoplasmic reticulum,plasma membrane,apical plasma membrane,vacuolar membrane	hydrogen:amino acid symporter activity,hydrogen:proline symporter activity,taurine transmembrane transporter activity,protein binding,amino acid transmembrane transporter activity,alanine transmembrane transporter activity,glycine transmembrane transporter activity,L-alanine transmembrane transporter activity,L-proline transmembrane transporter activity	ion transport,amino acid transport,taurine transport,proline transport,alanine transport,amino acid import across plasma membrane,L-alanine transport,hydrogen ion transmembrane transport,glycine transport,proline transmembrane transport
11B / SC	P27658	P27658	-1.91115	1.91115	0.00108834	0.00211563	12	P27658	COL8A1	Collagen alpha-1(VIII) chain	CO8A1_HUMAN	2	-276.11	0.26588	11B	SC	Requires Ontology,extracellular region,endoplasmic reticulum lumen,collagen type VIII trimer,extracellular space	protein binding,extracellular matrix structural constituent conferring tensile strength	angiogenesis,endothelial cell proliferation,cell adhesion,positive regulation of cell-substrate adhesion,endodermal cell differentiation,camera-type eye morphogenesis,extracellular matrix organization
11B / SC	Q9UMS0	Q9UMS0	-0.627391	0.627391	0.00111618	0.00214248	12	Q9UMS0	NFU1	NFU1 iron-sulfur cluster scaffold homolog, mitochondrial	NFU1_HUMAN	5	-54.4769	0.647346	11B	SC	nucleus,nucleoplasm,mitochondrion,cytosol	iron ion binding,protein binding,4 iron, 4 sulfur cluster binding	iron-sulfur cluster assembly,protein maturation by iron-sulfur cluster transfer
11B / SC	O00478	O00478	-0.953241	0.953241	0.00111775	0.00214329	12	O00478	BTN3A3	Butyrophilin subfamily 3 member A3	BT3A3_HUMAN	11	-93.6218	0.516471	11B	SC	plasma membrane,membrane,external side of plasma membrane	receptor binding	T cell mediated immunity,regulation of cytokine production,T cell receptor signaling pathway
11B / SC	Q9H330	Q9H330	-0.841019	0.841019	0.00113719	0.0021655	12	Q9H330	TMEM245	Transmembrane protein 245	TM245_HUMAN	7	-79.1314	0.558249	11B	SC	membrane	molecular_function	biological_process
11B / SC	Q15800	Q15800	-0.9714	0.9714	0.00114527	0.00217199	12	Q15800	MSMO1	Methylsterol monooxygenase 1	MSMO1_HUMAN	2	-96.0743	0.510011	11B	SC	endoplasmic reticulum,endoplasmic reticulum membrane,plasma membrane,membrane	C-4 methylsterol oxidase activity,iron ion binding,protein binding	fatty acid metabolic process,cholesterol biosynthetic process,steroid metabolic process,sterol biosynthetic process
11B / SC	Q96CM8	Q96CM8	-1.72493	1.72493	0.00119081	0.00222696	12	Q96CM8	ACSF2	Medium-chain acyl-CoA ligase ACSF2, mitochondrial	ACSF2_HUMAN	13	-230.565	0.302512	11B	SC	mitochondrial matrix	long-chain fatty acid-CoA ligase activity,protein binding,ATP binding,medium-chain fatty acid-CoA ligase activity,butyrate-CoA ligase activity	long-chain fatty acid metabolic process,acyl-CoA metabolic process,fatty acid metabolic process
11B / SC	P45877	P45877	-0.971958	0.971958	0.0012005	0.00224222	12	P45877	PPIC	Peptidyl-prolyl cis-trans isomerase C	PPIC_HUMAN	2	-96.15	0.509814	11B	SC	extracellular exosome,intracellular membrane-bounded organelle,cytoplasm	peptidyl-prolyl cis-trans isomerase activity,protein binding,cyclosporin A binding	protein peptidyl-prolyl isomerization,protein folding
11B / SC	Q14563	Q14563	-0.829515	0.829515	0.00120261	0.00224524	12	Q14563	SEMA3A	Semaphorin-3A	SEM3A_HUMAN	3	-77.7088	0.562718	11B	SC	extracellular region,dendrite,extracellular space,plasma membrane,glutamatergic synapse,axon	neuropilin binding,chemorepellent activity,semaphorin receptor binding	neuron migration,axon guidance,motor neuron axon guidance,negative regulation of neuron projection development,facial nerve structural organization,trigeminal nerve structural organization,nerve development,olfactory bulb development,branchiomotor neuron axon guidance,positive regulation of JNK cascade,sympathetic nervous system development,regulation of axon extension involved in axon guidance,a…
11B / SC	P41271	P41271	-0.993501	0.993501	0.00120825	0.00225295	12	P41271	NBL1	Neuroblastoma suppressor of tumorigenicity 1	NBL1_HUMAN	1	-99.1011	0.502257	11B	SC	extracellular space	protein binding,morphogen activity,BMP binding,identical protein binding,receptor agonist activity	signal transduction,nervous system development,negative regulation of BMP signaling pathway,sequestering of BMP in extracellular matrix,sequestering of BMP from receptor via BMP binding,positive regulation of neuron differentiation,determination of dorsal identity,neuron projection morphogenesis,negative regulation of monocyte chemotaxis,animal organ morphogenesis
11B / SC	P12109	P12109	-0.582612	0.582612	0.0012228	0.00227267	12	P12109	COL6A1	Collagen alpha-1(VI) chain	CO6A1_HUMAN	31	-49.7558	0.667754	11B	SC	Requires Ontology,extracellular region,basement membrane,mitochondrion,lysosomal membrane,endoplasmic reticulum lumen,membrane,sarcoplasmic reticulum,myofibril,sarcolemma,extracellular exosome,intracellular vesicle,collagen type VI trimer,macromolecular complex	collagen binding,extracellular matrix structural constituent conferring tensile strength,platelet-derived growth factor binding	response to reactive oxygen species,cell morphogenesis,osteoblast differentiation,hair follicle development,reduction of food intake in response to dietary excess,muscle system process,respiratory system process,glycolytic process,tricarboxylic acid cycle,2-oxoglutarate metabolic process,energy reserve metabolic process,autophagy,inflammatory response,mitochondrion organization,cell adhesion,sing…
11B / SC	P61020	P61020	-0.583423	0.583423	0.00124838	0.00230809	12	P61020	RAB5B	Ras-related protein Rab-5B	RAB5B_HUMAN	4	-49.84	0.667379	11B	SC	endosome,plasma membrane,membrane,secretory granule membrane,synaptic vesicle membrane,early endosome membrane,melanosome,intracellular membrane-bounded organelle,extracellular exosome,endomembrane system,early endosome,endocytic vesicle	GTPase activity,obsolete small monomeric GTPase activity,protein binding,GTP binding,GDP binding,GTP-dependent protein binding	endosome organization,antigen processing and presentation,plasma membrane to endosome transport,intracellular protein transport,regulation of endocytosis,endocytosis
11B / SC	P55268	P55268	-0.701861	0.701861	0.001268	0.00233681	12	P55268	LAMB2	Laminin subunit beta-2	LAMB2_HUMAN	53	-62.6602	0.614779	11B	SC	Requires Ontology,extracellular region,basement membrane,endoplasmic reticulum lumen,neuromuscular junction,synaptic cleft,extracellular exosome,protein complex involved in cell-matrix adhesion,laminin-3 complex,laminin-11 complex	integrin binding,structural molecule activity,extracellular matrix structural constituent,protein binding,Requires Ontology	cell adhesion,axon guidance,neuromuscular junction development,visual perception,astrocyte development,Schwann cell development,positive regulation of cell adhesion,axon extension involved in regeneration,positive regulation of muscle cell differentiation,retina development in camera-type eye,metanephric glomerular visceral epithelial cell development,metanephric glomerular basement membrane deve…
11B / SC	Q9UIQ6	Q9UIQ6	-0.641885	0.641885	0.00126925	0.00233854	12	Q9UIQ6	LNPEP	Leucyl-cystinyl aminopeptidase	LCAP_HUMAN	26	-56.0367	0.640875	11B	SC	extracellular region,lysosomal membrane,cytosol,plasma membrane,membrane,cytoplasmic vesicle membrane,early endosome lumen,perinuclear region of cytoplasm,cytoplasm,extracellular space	aminopeptidase activity,protein binding,metallopeptidase activity,metalloaminopeptidase activity,zinc ion binding,peptide binding	protein polyubiquitination,antigen processing and presentation of exogenous peptide antigen via MHC class I, TAP-independent,cell-cell signaling,female pregnancy,protein catabolic process,Requires Ontology,regulation of blood pressure,peptide catabolic process,proteolysis
11B / SC	Q96GR4	Q96GR4	-0.824438	0.824438	0.00127102	0.00234122	12	Q96GR4	ZDHHC12	Palmitoyltransferase ZDHHC12	ZDH12_HUMAN	2	-77.0845	0.564702	11B	SC	Golgi membrane,endoplasmic reticulum,endoplasmic reticulum membrane,Golgi apparatus	palmitoyltransferase activity,protein-cysteine S-palmitoyltransferase activity	peptidyl-L-cysteine S-palmitoylation,protein palmitoylation,positive regulation of synaptic transmission, GABAergic,gephyrin clustering involved in postsynaptic density assembly,negative regulation of NLRP3 inflammasome complex assembly,protein targeting to membrane
11B / SC	O15260	O15260	-0.580692	0.580692	0.00127751	0.00234834	12	O15260	SURF4	Surfeit locus protein 4	SURF4_HUMAN	5	-49.5567	0.668643	11B	SC	Golgi membrane,endoplasmic reticulum,endoplasmic reticulum membrane,endoplasmic reticulum-Golgi intermediate compartment,Golgi apparatus,cytosol,plasma membrane,transport vesicle,nuclear membrane,endoplasmic reticulum-Golgi intermediate compartment membrane,azurophil granule membrane	protein binding,cargo receptor activity	protein exit from endoplasmic reticulum,early endosome to Golgi transport,endocytosis,Golgi organization,positive regulation of organelle organization,regulation of lipid transport,lipoprotein transport,lipid homeostasis
11B / SC	P13674	P13674	-0.779627	0.779627	0.00127902	0.00234892	12	P13674	P4HA1	Prolyl 4-hydroxylase subunit alpha-1	P4HA1_HUMAN	27	-71.6687	0.582517	11B	SC	mitochondrion,endoplasmic reticulum,endoplasmic reticulum lumen,membrane,intracellular membrane-bounded organelle,procollagen-proline 4-dioxygenase complex	procollagen-proline 4-dioxygenase activity,iron ion binding,protein binding,L-ascorbic acid binding,identical protein binding	collagen fibril organization,peptidyl-proline hydroxylation to 4-hydroxy-L-proline
11B / SC	Q96KR6	Q96KR6	-0.809129	0.809129	0.00128461	0.00235516	12	Q96KR6	FAM210B	Protein FAM210B, mitochondrial	F210B_HUMAN	1	-75.2153	0.570726	11B	SC	mitochondrial outer membrane,membrane,mitochondrion	protein binding	erythrocyte maturation,positive regulation of erythrocyte differentiation,cellular response to estradiol stimulus
11B / SC	Q14CW9	Q14CW9	-0.726088	0.726088	0.0012923	0.00236287	12	Q14CW9	ATXN7L3	Ataxin-7-like protein 3	AT7L3_HUMAN	1	-65.4148	0.604541	11B	SC	SAGA complex,nucleus,transcription factor TFTC complex,DUBm complex	transcription coactivator activity,protein binding,zinc ion binding,ligand-dependent nuclear receptor transcription coactivator activity	regulation of DNA repair,chromatin organization,regulation of transcription from RNA polymerase II promoter,regulation of RNA splicing,positive regulation of transcription, DNA-templated
11B / SC	Q0P6H9	Q0P6H9	-0.585409	0.585409	0.00131434	0.00238614	12	Q0P6H9	TMEM62	Transmembrane protein 62	TMM62_HUMAN	5	-50.0465	0.66646	11B	SC	membrane	hydrolase activity
11B / SC	Q9BX95	Q9BX95	-0.872809	0.872809	0.0013213	0.00239295	12	Q9BX95	SGPP1	Sphingosine-1-phosphate phosphatase 1	SGPP1_HUMAN	4	-83.1225	0.546082	11B	SC	endoplasmic reticulum membrane,plasma membrane	sphingosine-1-phosphate phosphatase activity,dihydrosphingosine-1-phosphate phosphatase activity	sphingolipid metabolic process,sphinganine-1-phosphate metabolic process,ER to Golgi ceramide transport,regulation of keratinocyte differentiation,regulation of epidermis development,extrinsic apoptotic signaling pathway,intrinsic apoptotic signaling pathway,phospholipid dephosphorylation,sphingosine metabolic process
11B / SC	O94929	O94929	-2.06629	2.06629	0.00132347	0.00239543	12	O94929	ABLIM3	Actin-binding LIM protein 3	ABLM3_HUMAN	8	-318.807	0.238773	11B	SC	stress fiber,cytoplasm,lamellipodium,glutamatergic synapse,actin cytoskeleton	protein binding,metal ion binding,actin filament binding	lamellipodium assembly,cilium morphogenesis,transcription from RNA polymerase II promoter,cytoskeleton organization,positive regulation of transcription from RNA polymerase II promoter,positive regulation of protein targeting to mitochondrion
11B / SC	P02786	P02786	-0.606048	0.606048	0.00135666	0.00242631	12	P02786	TFRC	Transferrin receptor protein 1	TFR1_HUMAN	33	-52.2084	0.656994	11B	SC	extracellular region,extracellular space,endosome,early endosome,plasma membrane,clathrin-coated pit,external side of plasma membrane,cell surface,endosome membrane,membrane,basolateral plasma membrane,clathrin-coated endocytic vesicle membrane,cytoplasmic vesicle,melanosome,intracellular membrane-bounded organelle,perinuclear region of cytoplasm,recycling endosome,recycling endosome membrane,ext…	virus receptor activity,RNA binding,double-stranded RNA binding,transferrin receptor activity,protein binding,protein kinase binding,Hsp70 protein binding,identical protein binding,protein homodimerization activity,macromolecular complex binding	regulation of cell growth,regulation of cell proliferation,cellular response to xenobiotic stimulus,response to hypoxia,positive regulation of protein phosphorylation,iron ion transport,cellular iron ion homeostasis,acute-phase response,response to nutrient,response to iron ion,response to manganese ion,positive regulation of gene expression,negative regulation of mitochondrial fusion,osteoclast …
11B / SC	Q9NTN3	Q9NTN3	-0.860849	0.860849	0.00135982	0.00242913	12	Q9NTN3	SLC35D1	Nucleotide sugar transporter SLC35D1	S35D1_HUMAN	1	-81.6107	0.550628	11B	SC	endoplasmic reticulum membrane,Golgi apparatus	UDP-glucuronic acid transmembrane transporter activity,antiporter activity,UDP-N-acetylglucosamine transmembrane transporter activity,UDP-N-acetylgalactosamine transmembrane transporter activity,GDP-fucose transmembrane transporter activity	carbohydrate transport,GDP-fucose transport,UDP-glucuronic acid transport,UDP-N-acetylgalactosamine transport,pyrimidine nucleotide-sugar transmembrane transport,UDP-N-acetylglucosamine transmembrane transport
11B / SC	O75095	O75095	-1.12751	1.12751	0.0014087	0.00248645	12	O75095	MEGF6	Multiple epidermal growth factor-like domains protein 6	MEGF6_HUMAN	7	-118.481	0.457706	11B	SC	cellular_component,extracellular region	calcium ion binding,protein binding	biological_process
11B / SC	P48378	P48378	-0.589611	0.589611	0.0014099	0.0024874	12	P48378	RFX2	DNA-binding protein RFX2	RFX2_HUMAN	6	-50.4841	0.664522	11B	SC	nucleus,cytoplasm,chromatin	RNA polymerase II core promoter proximal region sequence-specific DNA binding,RNA polymerase II transcription factor activity, sequence-specific DNA binding,transcriptional activator activity, RNA polymerase II transcription regulatory region sequence-specific binding,DNA binding,transcription factor activity, sequence-specific DNA binding,protein binding,sequence-specific double-stranded DNA bin…	acrosome assembly,regulation of transcription from RNA polymerase II promoter,spermatid development,positive regulation of transcription from RNA polymerase II promoter,cilium morphogenesis,cellular response to leukemia inhibitory factor
11B / SC	P43699	P43699	-0.770253	0.770253	0.00141848	0.00249839	12	P43699	NKX2-1	Homeobox protein Nkx-2.1	NKX21_HUMAN	7	-70.5569	0.586315	11B	SC	nucleus,nucleoplasm,transcription factor complex,chromatin	transcription regulatory region sequence-specific DNA binding,RNA polymerase II regulatory region sequence-specific DNA binding,RNA polymerase II core promoter proximal region sequence-specific DNA binding,RNA polymerase II transcription factor activity, sequence-specific DNA binding,intronic transcription regulatory region sequence-specific DNA binding,DNA binding,transcription factor activity, …	negative regulation of transcription from RNA polymerase II promoter,regulation of transcription, DNA-templated,phospholipid metabolic process,axon guidance,brain development,endoderm development,locomotory behavior,response to hormone,gene expression,positive regulation of gene expression,negative regulation of epithelial to mesenchymal transition,globus pallidus development,hippocampus developm…
11B / SC	P10915	P10915	-1.07946	1.07946	0.00142517	0.00250541	12	P10915	HAPLN1	Hyaluronan and proteoglycan link protein 1	HPLN1_HUMAN	9	-111.324	0.473206	11B	SC	Requires Ontology,extracellular region,extracellular matrix,extracellular space,perineuronal net,synapse	hyaluronic acid binding,extracellular matrix structural constituent conferring compression resistance	cell adhesion,skeletal system development,central nervous system development,glial cell differentiation,positive regulation of neuroblast proliferation
11B / SC	Q9Y251	Q9Y251	-0.656841	0.656841	0.00142762	0.00250735	12	Q9Y251	HPSE	Heparanase	HPSE_HUMAN	9	-57.6627	0.634266	11B	SC	extracellular region,nucleus,nucleoplasm,lysosome,lysosomal membrane,specific granule lumen,lysosomal lumen,intracellular membrane-bounded organelle,membrane raft,extracellular matrix,extracellular space	beta-glucuronidase activity,protein binding,heparanase activity,syndecan binding	proteoglycan metabolic process,cell-matrix adhesion,response to organic substance,positive regulation of vascular endothelial growth factor production,positive regulation of blood coagulation,heparan sulfate proteoglycan catabolic process,heparin metabolic process,positive regulation of osteoblast proliferation,regulation of hair follicle development,positive regulation of hair follicle developme…
11B / SC	Q99715	Q99715	-2.09821	2.09821	0.00143141	0.00251222	12	Q99715	COL12A1	Collagen alpha-1(XII) chain	COCA1_HUMAN	97	-328.178	0.233548	11B	SC	Requires Ontology,extracellular region,extracellular space,endoplasmic reticulum lumen,extracellular exosome,extracellular vesicle,collagen type XII trimer	extracellular matrix structural constituent conferring tensile strength	cell adhesion,collagen fibril organization,endodermal cell differentiation
11B / SC	P02452	P02452	-3.11475	3.11475	0.00144306	0.00252553	12	P02452	COL1A1	Collagen alpha-1(I) chain	CO1A1_HUMAN	44	-766.227	0.115443	11B	SC	Requires Ontology,extracellular region,collagen type I trimer,extracellular space,endoplasmic reticulum lumen,secretory granule,cytoplasm	protease binding,protein binding,extracellular matrix structural constituent conferring tensile strength,identical protein binding,metal ion binding,platelet-derived growth factor binding	skeletal system development,blood vessel development,osteoblast differentiation,intramembranous ossification,endochondral ossification,visual perception,sensory perception of sound,response to xenobiotic stimulus,positive regulation of epithelial to mesenchymal transition,negative regulation of cell-substrate adhesion,protein transport,collagen fibril organization,positive regulation of cell migr…
11B / SC	Q9BT67	Q9BT67	-0.830443	0.830443	0.00144944	0.00253132	12	Q9BT67	NDFIP1	NEDD4 family-interacting protein 1	NFIP1_HUMAN	2	-77.8231	0.562357	11B	SC	Golgi membrane,extracellular region,cell cortex,endosome membrane,dendrite,synapse,perinuclear region of cytoplasm,Golgi apparatus,endoplasmic reticulum	protein binding,WW domain binding	regulation of myeloid leukocyte differentiation,negative regulation of type 2 immune response,cellular iron ion homeostasis,vacuolar transport,negative regulation of gene expression,positive regulation of protein ubiquitination,negative regulation of transporter activity,negative regulation of interleukin-4 production,CD4-positive, alpha-beta T cell proliferation,positive regulation of I-kappaB k…
11B / SC	P63252	P63252	-0.581864	0.581864	0.00148821	0.00257605	12	P63252	KCNJ2	Inward rectifier potassium channel 2	KCNJ2_HUMAN	1	-49.6782	0.6681	11B	SC	plasma membrane,intercalated disc,membrane,T-tubule,neuronal cell body,dendritic spine,postsynaptic membrane,glutamatergic synapse,voltage-gated potassium channel complex	inward rectifier potassium channel activity,protein binding,phosphatidylinositol-4,5-bisphosphate binding,identical protein binding,voltage-gated potassium channel activity involved in cardiac muscle cell action potential repolarization	potassium ion transport,regulation of skeletal muscle contraction via regulation of action potential,magnesium ion transport,cellular potassium ion homeostasis,protein homotetramerization,relaxation of cardiac muscle,regulation of resting membrane potential,regulation of membrane repolarization,cellular response to mechanical stimulus,potassium ion transmembrane transport,cardiac muscle cell acti…
11B / SC	O14880	O14880	-0.615131	0.615131	0.00150839	0.00259589	12	O14880	MGST3	Glutathione S-transferase 3, mitochondrial	MGST3_HUMAN	7	-53.1697	0.652871	11B	SC	mitochondrial outer membrane,endoplasmic reticulum membrane,membrane,intracellular membrane-bounded organelle,endoplasmic reticulum,nuclear envelope	glutathione transferase activity,leukotriene-C4 synthase activity,glutathione peroxidase activity,protein binding,identical protein binding	lipid metabolic process,prostanoid metabolic process,arachidonic acid metabolic process,leukotriene biosynthetic process,cellular oxidant detoxification
11B / SC	A2RUS2	A2RUS2	-0.904376	0.904376	0.00152566	0.00261706	12	A2RUS2	DENND3	DENN domain-containing protein 3	DEND3_HUMAN	2	-87.1735	0.534264	11B	SC	cytosol,cytoplasmic vesicle	guanyl-nucleotide exchange factor activity	endosome to lysosome transport,protein catabolic process,regulation of Rab protein signal transduction
11B / SC	P15407	P15407	-0.70455	0.70455	0.0015387	0.00262797	12	P15407	FOSL1	Fos-related antigen 1	FOSL1_HUMAN	4	-62.9636	0.613634	11B	SC	nucleus,nucleoplasm,presynaptic membrane,RNA polymerase II transcription factor complex,chromatin	RNA polymerase II core promoter proximal region sequence-specific DNA binding,RNA polymerase II transcription factor activity, sequence-specific DNA binding,transcriptional activator activity, RNA polymerase II transcription regulatory region sequence-specific binding,transcription factor activity, sequence-specific DNA binding,protein binding,sequence-specific double-stranded DNA binding,promote…	in utero embryonic development,toll-like receptor signaling pathway,regulation of transcription from RNA polymerase II promoter,chemotaxis,inflammatory response,cellular defense response,vitellogenesis,female pregnancy,learning,positive regulation of cell proliferation,negative regulation of cell proliferation,response to xenobiotic stimulus,response to wounding,response to mechanical stimulus,re…
11B / SC	Q99075	Q99075	-1.9595	1.9595	0.00155394	0.00264248	12	Q99075	HBEGF	Proheparin-binding EGF-like growth factor	HBEGF_HUMAN	1	-288.926	0.257118	11B	SC	extracellular space,extracellular region,plasma membrane,cell surface,endocytic vesicle membrane,clathrin-coated endocytic vesicle membrane	protein binding,growth factor activity,heparin binding,transmembrane receptor protein tyrosine kinase activator activity,receptor agonist activity,epidermal growth factor receptor binding	signal transduction,epidermal growth factor receptor signaling pathway,muscle organ development,regulation of heart contraction,positive regulation of cell growth,positive regulation of cell migration,wound healing, spreading of epidermal cells,ERBB2-EGFR signaling pathway,ERBB2-ERBB4 signaling pathway,positive regulation of smooth muscle cell proliferation,positive regulation of peptidyl-tyrosin…
11B / SC	Q30201	Q30201	-0.772022	0.772022	0.00155597	0.00264411	12	Q30201	HFE	Hereditary hemochromatosis protein	HFE_HUMAN	4	-70.7661	0.585596	11B	SC	MHC class I protein complex,extracellular space,nucleoplasm,early endosome,plasma membrane,external side of plasma membrane,cytoplasmic vesicle,apical part of cell,basal part of cell,perinuclear region of cytoplasm,recycling endosome,HFE-transferrin receptor complex	peptide antigen binding,receptor binding,protein binding,beta-2-microglobulin binding,co-receptor binding,transferrin receptor binding	antigen processing and presentation of peptide antigen via MHC class I,antigen processing and presentation,negative regulation of T cell cytokine production,iron ion transport,cellular iron ion homeostasis,response to iron ion,positive regulation of gene expression,BMP signaling pathway,positive regulation of protein binding,negative regulation of proteasomal ubiquitin-dependent protein catabolic…
11B / SC	Q03519	Q03519	-1.38217	1.38217	0.00156598	0.00265385	12	Q03519	TAP2	Antigen peptide transporter 2	TAP2_HUMAN	12	-160.66	0.383641	11B	SC	endoplasmic reticulum,endoplasmic reticulum membrane,membrane,nuclear speck,phagocytic vesicle membrane,endoplasmic reticulum-Golgi intermediate compartment membrane,MHC class I peptide loading complex,TAP complex	peptide transmembrane transporter activity,protein binding,ATP binding,peptide antigen-transporting ATPase activity,ATPase activity,MHC class Ib protein binding,peptide antigen binding,metal ion binding,TAP1 binding,tapasin binding,peptide-transporting ATPase activity	T cell mediated cytotoxicity,positive regulation of T cell mediated cytotoxicity,response to molecule of bacterial origin,antigen processing and presentation of exogenous protein antigen via MHC class Ib, TAP-dependent,antigen processing and presentation of endogenous peptide antigen via MHC class I via ER pathway, TAP-dependent,antigen processing and presentation of endogenous peptide antigen vi…
11B / SC	Q9UJ83	Q9UJ83	-0.593865	0.593865	0.00159074	0.0026755	12	Q9UJ83	HACL1	2-hydroxyacyl-CoA lyase 1	HACL1_HUMAN	8	-50.9284	0.662566	11B	SC	nucleoplasm,peroxisome,peroxisomal matrix,cytosol,intracellular membrane-bounded organelle	magnesium ion binding,protein binding,ATP binding,carbon-carbon lyase activity,thiamine pyrophosphate binding,identical protein binding,Requires Ontology	fatty acid alpha-oxidation,protein targeting to peroxisome,fatty acid metabolic process,methyl-branched fatty acid metabolic process,phytanic acid metabolic process
11B / SC	P30536	P30536	-0.705491	0.705491	0.00159733	0.00268132	12	P30536	TSPO	Translocator protein	TSPO_HUMAN	2	-63.0699	0.613234	11B	SC	mitochondrion,mitochondrial outer membrane,cytosol,intracellular membrane-bounded organelle,extracellular exosome,endoplasmic reticulum	androgen binding,protein binding,benzodiazepine receptor activity,cholesterol binding,ion channel binding,Requires Ontology	protein targeting to mitochondrion,C21-steroid hormone biosynthetic process,heme biosynthetic process,anion transport,chloride transport,steroid metabolic process,glial cell migration,response to xenobiotic stimulus,response to manganese ion,response to vitamin B1,peripheral nervous system axon regeneration,sterol transport,adrenal gland development,negative regulation of protein ubiquitination,r…
11B / SC	Q5R3F8	Q5R3F8	-0.820575	0.820575	0.00160887	0.00269694	12	Q5R3F8	ELFN2	Protein phosphatase 1 regulatory subunit 29	PPR29_HUMAN	2	-76.611	0.566216	11B	SC	extracellular space,membrane,extracellular matrix	protein phosphatase inhibitor activity
11B / SC	P78552	P78552	-0.671021	0.671021	0.00162594	0.0027116	12	P78552	IL13RA1	Interleukin-13 receptor subunit alpha-1	I13R1_HUMAN	4	-59.22	0.628062	11B	SC	plasma membrane,interleukin-13 receptor complex,external side of plasma membrane,receptor complex	protein binding,cytokine receptor activity,cytokine binding	cell surface receptor signaling pathway,positive regulation of cell proliferation,cytokine-mediated signaling pathway
11B / SC	P38117	P38117	-0.689749	0.689749	0.00165197	0.00273783	12	P38117	ETFB	Electron transfer flavoprotein subunit beta	ETFB_HUMAN	12	-61.3003	0.619962	11B	SC	mitochondrion,mitochondrial matrix,electron transfer flavoprotein complex	protein binding,electron carrier activity	cellular amino acid catabolic process,respiratory electron transport chain,fatty acid beta-oxidation using acyl-CoA dehydrogenase
11B / SC	P02647	P02647	-1.04771	1.04771	0.00165249	0.00273808	12	P02647	APOA1	Apolipoprotein A-I	APOA1_HUMAN	3	-106.724	0.483737	11B	SC	extracellular region,extracellular space,early endosome,endoplasmic reticulum lumen,cytosol,plasma membrane,endocytic vesicle,cytoplasmic vesicle,secretory granule lumen,Requires Ontology,extracellular exosome,endocytic vesicle lumen,blood microparticle,extracellular vesicle,very-low-density lipoprotein particle,high-density lipoprotein particle,spherical high-density lipoprotein particle,low-den…	Requires Ontology,beta-amyloid binding,receptor binding,protein binding,phospholipid binding,high-density lipoprotein particle binding,cholesterol binding,enzyme binding,heat shock protein binding,apolipoprotein receptor binding,apolipoprotein A-I receptor binding,identical protein binding,protein homodimerization activity,chemorepellent activity,phosphatidylcholine-sterol O-acyltransferase activ…	transforming growth factor beta receptor signaling pathway,ERK1 and ERK2 cascade,cholesterol transport,regulation of protein phosphorylation,endothelial cell proliferation,negative regulation of cytokine production involved in immune response,phosphatidylcholine biosynthetic process,cholesterol biosynthetic process,G-protein coupled receptor signaling pathway,integrin-mediated signaling pathway,c…
11B / SC	Q8IY95	Q8IY95	-0.604441	0.604441	0.00167811	0.00276023	12	Q8IY95	TMEM192	Transmembrane protein 192	TM192_HUMAN	7	-52.039	0.657726	11B	SC	nucleus,endoplasmic reticulum,Golgi apparatus,plasma membrane,nucleoplasm,lysosome,lysosomal membrane,endosome,late endosome,perinuclear region of cytoplasm	protein homodimerization activity
11B / SC	P84090	P84090	-0.695009	0.695009	0.00168157	0.00276288	12	P84090	ERH	Enhancer of rudimentary homolog	ERH_HUMAN	5	-61.8895	0.617705	11B	SC	nucleus,midbody,methylosome	RNA binding,protein binding,methyl-CpG binding	nucleobase-containing compound metabolic process,pyrimidine nucleoside metabolic process,cell cycle
11B / SC	O75618	O75618	-0.765122	0.765122	0.00169954	0.0027789	12	O75618	DEDD	Death effector domain-containing protein	DEDD_HUMAN	4	-69.9514	0.588404	11B	SC	nucleolus,cytoplasm	DNA binding,protein binding	spermatogenesis,negative regulation of protein catabolic process,regulation of apoptotic process,decidualization,negative regulation of transcription of nuclear large rRNA transcript from RNA polymerase I promoter,extrinsic apoptotic signaling pathway via death domain receptors
11B / SC	Q64LD2	Q64LD2	-0.729868	0.729868	0.00171524	0.00279595	12	Q64LD2	WDR25	WD repeat-containing protein 25	WDR25_HUMAN	1	-65.8487	0.602959	11B	SC		protein binding
11B / SC	P05997	P05997	-1.38094	1.38094	0.00173851	0.00281721	12	P05997	COL5A2	Collagen alpha-2(V) chain	CO5A2_HUMAN	29	-160.438	0.383968	11B	SC	extracellular region,collagen type V trimer,collagen type XI trimer,endoplasmic reticulum lumen,extracellular matrix,Requires Ontology,extracellular space	extracellular matrix structural constituent conferring tensile strength,SMAD binding,metal ion binding	skeletal system development,ossification,collagen fibril organization,skin development,eye morphogenesis,cellular response to amino acid stimulus,negative regulation of endodermal cell differentiation,extracellular matrix organization
11B / SC	Q08188	Q08188	-0.736613	0.736613	0.00178294	0.00286054	12	Q08188	TGM3	Protein-glutamine gamma-glutamyltransferase E	TGM3_HUMAN	25	-66.626	0.600147	11B	SC	cytoplasm,extrinsic component of cytoplasmic side of plasma membrane,extracellular exosome,macromolecular complex	protein-glutamine gamma-glutamyltransferase activity,catalytic activity,structural molecule activity,calcium ion binding,transferase activity, transferring acyl groups	peptide cross-linking,keratinocyte differentiation,hair follicle morphogenesis,keratinization,protein modification process
11B / SC	P52799	P52799	-0.7447	0.7447	0.00179334	0.00287043	12	P52799	EFNB2	Ephrin-B2	EFNB2_HUMAN	11	-67.5626	0.596792	11B	SC	plasma membrane,adherens junction,focal adhesion,Requires Ontology,postsynaptic density membrane,glutamatergic synapse,presynaptic membrane	virus receptor activity,protein binding,ephrin receptor binding	lymph vessel development,cell migration involved in sprouting angiogenesis,cell adhesion,cell-cell signaling,positive regulation of cell proliferation,anatomical structure morphogenesis,animal organ morphogenesis,negative regulation of keratinocyte proliferation,negative regulation of neuron projection development,T cell costimulation,adherens junction organization,keratinocyte proliferation,vira…
11B / SC	P0DJ93	P0DJ93	-1.23286	1.23286	0.00180334	0.00288023	12	P0DJ93	SMIM13	Small integral membrane protein 13	SIM13_HUMAN	1	-135.032	0.425473	11B	SC	membrane
11B / SC	Q9ULK0	Q9ULK0	-1.14565	1.14565	0.00180456	0.00288156	12	Q9ULK0	GRID1	Glutamate receptor ionotropic, delta-1	GRID1_HUMAN	3	-121.246	0.451985	11B	SC	extracellular exosome,glutamatergic synapse,GABA-ergic synapse,plasma membrane,postsynaptic density membrane	identical protein binding,transmitter-gated ion channel activity involved in regulation of postsynaptic membrane potential,glutamate receptor activity	glutamate receptor signaling pathway,ion transmembrane transport,social behavior,regulation of postsynaptic membrane potential,Requires Ontology,modulation of synaptic transmission,synaptic transmission, glutamatergic
11B / SC	Q6Y2X3	Q6Y2X3	-0.893798	0.893798	0.00184674	0.00291946	12	Q6Y2X3	DNAJC14	DnaJ homolog subfamily C member 14	DJC14_HUMAN	3	-85.8061	0.538195	11B	SC	endoplasmic reticulum membrane,membrane	dopamine receptor binding	protein transport
11B / SC	Q9P0P8	Q9P0P8	-0.608992	0.608992	0.00186706	0.00293722	12	Q9P0P8	MTRES1	Mitochondrial transcription rescue factor 1	MRES1_HUMAN	2	-52.5193	0.655655	11B	SC	mitochondrion,mitochondrial matrix	tRNA binding,RNA binding,protein binding,ribosomal large subunit binding	rescue of stalled ribosome,regulation of transcription from mitochondrial promoter
11B / SC	Q96PE7	Q96PE7	-0.718831	0.718831	0.00188135	0.00295222	12	Q96PE7	MCEE	Methylmalonyl-CoA epimerase, mitochondrial	MCEE_HUMAN	5	-64.5847	0.60759	11B	SC	mitochondrial matrix	methylmalonyl-CoA epimerase activity,protein binding,metal ion binding	short-chain fatty acid catabolic process,L-methylmalonyl-CoA metabolic process
11B / SC	Q96GF1	Q96GF1	-1.31815	1.31815	0.00202042	0.00309025	12	Q96GF1	RNF185	E3 ubiquitin-protein ligase RNF185	RN185_HUMAN	2	-149.346	0.40105	11B	SC	mitochondrial outer membrane,endoplasmic reticulum,endoplasmic reticulum membrane	protein binding,ubiquitin binding,ubiquitin-like protein conjugating enzyme binding,macromolecular complex binding,metal ion binding,ubiquitin protein ligase activity	ubiquitin-dependent protein catabolic process,autophagy,ERAD pathway,protein K27-linked ubiquitination,innate immune response,positive regulation of innate immune response,defense response to virus,protein autoubiquitination,transmembrane transport,positive regulation of type I interferon-mediated signaling pathway,positive regulation of ERAD pathway
11B / SC	Q96BI1	Q96BI1	-0.960652	0.960652	0.00204729	0.00311596	12	Q96BI1	SLC22A18	Solute carrier family 22 member 18	S22AI_HUMAN	3	-94.6189	0.513825	11B	SC	nuclear envelope,cytoplasm,plasma membrane,membrane,apical plasma membrane	protein binding,symporter activity,ubiquitin protein ligase binding,xenobiotic transporter activity	ion transport,organic cation transport,xenobiotic transport,drug transmembrane export,transport
11B / SC	Q8WV60	Q8WV60	-0.611536	0.611536	0.00208027	0.00315005	12	Q8WV60	PTCD2	Pentatricopeptide repeat-containing protein 2, mitochondrial	PTCD2_HUMAN	4	-52.7885	0.6545	11B	SC	mitochondrion	RNA binding,protein binding	kidney development,liver development,mRNA processing,regulation of gene expression,regulation of mRNA processing,muscle cell development,ventricular cardiac muscle tissue morphogenesis,multicellular organism development,mitochondrion organization
11B / SC	Q8NC56	Q8NC56	-0.748754	0.748754	0.00208162	0.00315081	12	Q8NC56	LEMD2	LEM domain-containing protein 2	LEMD2_HUMAN	16	-68.0341	0.595117	11B	SC	nuclear envelope,endoplasmic reticulum,nuclear inner membrane,spindle,membrane,nuclear membrane,chromatin,nuclear periphery	protein binding	skeletal muscle cell differentiation,nuclear envelope organization,neurogenesis,negative regulation of MAPK cascade,negative regulation of protein kinase B signaling,heart formation,protein localization to chromatin,nuclear membrane organization
11B / SC	Q99650	Q99650	-0.961657	0.961657	0.00209712	0.00316589	12	Q99650	OSMR	Oncostatin-M-specific receptor subunit beta	OSMR_HUMAN	7	-94.7546	0.513467	11B	SC	plasma membrane,oncostatin-M receptor complex,apical plasma membrane,external side of plasma membrane,receptor complex	oncostatin-M receptor activity,protein binding,growth factor binding,ciliary neurotrophic factor receptor binding,cytokine binding,cytokine receptor activity	positive regulation of acute inflammatory response,positive regulation of cell proliferation,response to cytokine,oncostatin-M-mediated signaling pathway,cytokine-mediated signaling pathway
11B / SC	O95302	O95302	-0.594714	0.594714	0.00210356	0.00316961	12	O95302	FKBP9	Peptidyl-prolyl cis-trans isomerase FKBP9	FKBP9_HUMAN	17	-51.0173	0.662176	11B	SC	endoplasmic reticulum	calcium ion binding,peptidyl-prolyl cis-trans isomerase activity	protein folding
11B / SC	Q8NBJ9	Q8NBJ9	-1.03083	1.03083	0.0021045	0.00316972	12	Q8NBJ9	SIDT2	SID1 transmembrane family member 2	SIDT2_HUMAN	4	-104.32	0.489429	11B	SC	lysosome,lysosomal membrane,plasma membrane	DNA binding,AP-2 adaptor complex binding,AP-1 adaptor complex binding,nucleic acid transmembrane transporter activity,RNA transmembrane transporter activity,double-stranded RNA binding	cell morphogenesis,type B pancreatic cell development,RNA catabolic process,response to glucose,glucose homeostasis,type B pancreatic cell proliferation,RNA transport,regulation of insulin secretion involved in cellular response to glucose stimulus
11B / SC	O75494	O75494	-0.738324	0.738324	0.00212721	0.00319511	12	O75494	SRSF10	Serine/arginine-rich splicing factor 10	SRS10_HUMAN	9	-66.8237	0.599435	11B	SC	nucleus,nucleoplasm,cytoplasm,cytosol,nuclear speck,dendrite,neuronal cell body,axon terminus	RNA binding,protein binding,RS domain binding,unfolded protein binding	spliceosomal tri-snRNP complex assembly,RNA splicing, via transesterification reactions,mRNA splicing, via spliceosome,regulation of transcription, DNA-templated,mRNA splice site selection,cytosolic transport,regulation of mRNA splicing, via spliceosome,negative regulation of mRNA splicing, via spliceosome
11B / SC	P23468	P23468	-0.714149	0.714149	0.00213186	0.00319952	12	P23468	PTPRD	Receptor-type tyrosine-protein phosphatase delta	PTPRD_HUMAN	15	-64.0515	0.609565	11B	SC	glutamatergic synapse,plasma membrane,presynaptic membrane,extracellular exosome,Requires Ontology	transmembrane receptor protein tyrosine phosphatase activity,receptor binding,protein binding,cell adhesion molecule binding,protein tyrosine phosphatase activity	protein dephosphorylation,phosphate-containing compound metabolic process,heterophilic cell-cell adhesion via plasma membrane cell adhesion molecules,transmembrane receptor protein tyrosine phosphatase signaling pathway,neuron differentiation,negative regulation of JAK-STAT cascade,positive regulation of dendrite morphogenesis,regulation of immune response,modulation of synaptic transmission,posi…
11B / SC	Q9BSE5	Q9BSE5	-1.03284	1.03284	0.00218157	0.00325179	12	Q9BSE5	AGMAT	Guanidino acid hydrolase, mitochondrial	GDAH_HUMAN	4	-104.604	0.488748	11B	SC	mitochondrion	arginase activity,agmatinase activity,metal ion binding,guanidinobutyrase activity,guanidinopropionase activity	urea cycle,agmatine biosynthetic process,putrescine biosynthetic process from arginine, using agmatinase
11B / SC	P23284	P23284	-0.649099	0.649099	0.00221711	0.00327888	12	P23284	PPIB	Peptidyl-prolyl cis-trans isomerase B	PPIB_HUMAN	9	-56.8188	0.637678	11B	SC	nucleus,nucleoplasm,endoplasmic reticulum,endoplasmic reticulum lumen,smooth endoplasmic reticulum,cytosol,focal adhesion,membrane,melanosome,perinuclear region of cytoplasm,extracellular exosome,macromolecular complex,endoplasmic reticulum chaperone complex,intracellular membrane-bounded organelle,cytoplasm	collagen binding,RNA binding,peptidyl-prolyl cis-trans isomerase activity,protein binding,cyclosporin A binding,unfolded protein binding,RNA polymerase binding	chaperone-mediated protein folding,regulation of post-translational protein modification,protein peptidyl-prolyl isomerization,neutrophil chemotaxis,positive regulation of multicellular organism growth,positive regulation by host of viral process,positive regulation by host of viral genome replication,protein stabilization,bone development,protein folding
11B / SC	P12110	P12110	-1.0229	1.0229	0.00229396	0.00334073	12	P12110	COL6A2	Collagen alpha-2(VI) chain	CO6A2_HUMAN	22	-103.2	0.492126	11B	SC	Requires Ontology,extracellular region,extracellular space,endoplasmic reticulum lumen,sarcolemma,extracellular exosome,extracellular vesicle,collagen trimer,macromolecular complex	protein binding,collagen binding,extracellular matrix structural constituent conferring tensile strength	cell adhesion,response to UV,response to glucose,protein kinase B signaling,neuron apoptotic process
11B / SC	Q9H0H5	Q9H0H5	-0.653213	0.653213	0.00230472	0.00334881	12	Q9H0H5	RACGAP1	Rac GTPase-activating protein 1	RGAP1_HUMAN	22	-57.2667	0.635863	11B	SC	acrosomal vesicle,nucleus,nucleoplasm,spindle,cytosol,microtubule,cytoplasmic side of plasma membrane,midbody,cleavage furrow,spindle midzone,extracellular exosome,mitotic spindle,Flemming body,centralspindlin complex	GTPase activator activity,protein binding,phosphatidylinositol-3,4,5-trisphosphate binding,microtubule binding,protein kinase binding,alpha-tubulin binding,gamma-tubulin binding,metal ion binding,beta-tubulin binding	mitotic cytokinesis,actomyosin contractile ring assembly,ion transport,spermatogenesis,neuroblast proliferation,sulfate transport,erythrocyte differentiation,positive regulation of cytokinesis,regulation of embryonic development,regulation of small GTPase mediated signal transduction,mitotic spindle midzone assembly,regulation of attachment of spindle microtubules to kinetochore,Rho protein signa…
11B / SC	Q13488	Q13488	-0.671669	0.671669	0.00231146	0.00335662	12	Q13488	TCIRG1	V-type proton ATPase 116 kDa subunit a 3	VPP3_HUMAN	10	-59.2915	0.62778	11B	SC	nucleus,lysosomal membrane,late endosome,plasma membrane,endosome membrane,apical plasma membrane,phagocytic vesicle membrane,proton-transporting V-type ATPase complex,ficolin-1-rich granule membrane,vacuolar proton-transporting V-type ATPase, V0 domain,vacuolar proton-transporting V-type ATPase complex	protein binding,proton-transporting ATPase activity, rotational mechanism,ATPase binding	autophagosome assembly,ossification,osteoclast proliferation,cellular calcium ion homeostasis,apoptotic process,inflammatory response,cellular defense response,vacuolar acidification,protein catabolic process in the vacuole,lysosomal lumen acidification,positive regulation of cell proliferation,regulation of proton transport,response to silver ion,gene expression,regulation of gene expression,imm…
11B / SC	Q96HV5	Q96HV5	-0.588717	0.588717	0.00233406	0.00337889	12	Q96HV5	TMEM41A	Transmembrane protein 41A	TM41A_HUMAN	1	-50.3909	0.664934	11B	SC	membrane	protein binding
11B / SC	O43464	O43464	-0.770188	0.770188	0.00234224	0.00338415	12	O43464	HTRA2	Serine protease HTRA2, mitochondrial	HTRA2_HUMAN	17	-70.5492	0.586341	11B	SC	nucleus,mitochondrion,mitochondrial intermembrane space,endoplasmic reticulum,endoplasmic reticulum membrane,cytosol,cytoskeleton,cytoplasmic side of plasma membrane,membrane,mitochondrial membrane,chromatin,CD40 receptor complex,serine-type endopeptidase complex	serine-type endopeptidase activity,protein binding,peptidase activity,serine-type peptidase activity,identical protein binding,unfolded protein binding	proteolysis,ceramide metabolic process,mitochondrion organization,adult walking behavior,intrinsic apoptotic signaling pathway in response to DNA damage,response to herbicide,positive regulation of mitochondrion organization,programmed cell death,protein autoprocessing,pentacyclic triterpenoid metabolic process,protein catabolic process,forebrain development,cellular response to oxidative stress,…
11B / SC	Q9BVA6	Q9BVA6	-2.41306	2.41306	0.00235865	0.00340059	12	Q9BVA6	FICD	Protein adenylyltransferase FICD	FICD_HUMAN	2	-432.602	0.187758	11B	SC	endoplasmic reticulum membrane	protein binding,ATP binding,Hsp70 protein binding,identical protein binding,protein homodimerization activity,protein adenylylhydrolase activity,chaperone binding,protein adenylyltransferase activity	response to unfolded protein,protein adenylylation,negative regulation of GTPase activity,response to endoplasmic reticulum stress,protein deadenylylation,regulation of IRE1-mediated unfolded protein response
11B / SC	Q16540	Q16540	-0.622996	0.622996	0.002388	0.00342366	12	Q16540	MRPL23	Large ribosomal subunit protein uL23m	RM23_HUMAN	6	-54.0071	0.649321	11B	SC	fibrillar center,mitochondrion,mitochondrial inner membrane,mitochondrial large ribosomal subunit	RNA binding,protein binding,structural constituent of ribosome	translation,mitochondrial translation
11B / SC	Q9NX20	Q9NX20	-0.602449	0.602449	0.00239398	0.00342727	12	Q9NX20	MRPL16	Large ribosomal subunit protein uL16m	RM16_HUMAN	7	-51.8292	0.658635	11B	SC	mitochondrion,mitochondrial inner membrane,mitochondrial large ribosomal subunit	structural constituent of ribosome,rRNA binding	mitochondrial translation
11B / SC	Q96D31	Q96D31	-1.46115	1.46115	0.0025109	0.0035305	12	Q96D31	ORAI1	Calcium release-activated calcium channel protein 1	CRCM1_HUMAN	2	-175.328	0.363203	11B	SC	plasma membrane,membrane,basolateral plasma membrane,plasma membrane raft,membrane raft,calcium channel complex	calcium channel activity,protein binding,calmodulin binding,store-operated calcium channel activity,identical protein binding	store-operated calcium entry,adaptive immune response,phospholipase C-activating G-protein coupled receptor signaling pathway,positive regulation of insulin secretion,positive regulation of adenylate cyclase activity,regulation of calcium ion transport,positive regulation of calcium ion transport,mammary gland epithelium development,calcium ion import,calcium ion transmembrane transport,Requires …
11B / SC	O15173	O15173	-0.598225	0.598225	0.00251381	0.00353387	12	O15173	PGRMC2	Membrane-associated progesterone receptor component 2	PGRC2_HUMAN	9	-51.3853	0.660566	11B	SC	extracellular region,nuclear envelope,endoplasmic reticulum,membrane,endomembrane system	steroid hormone receptor activity,steroid binding,protein binding,heme transporter activity,heme binding	heme transport,steroid hormone mediated signaling pathway,adipose tissue development
11B / SC	Q7RTV3	Q7RTV3	-1.016	1.016	0.00253747	0.00355246	12	Q7RTV3	ZNF367	Zinc finger protein 367	ZN367_HUMAN	2	-102.23	0.494486	11B	SC	nucleus,nucleoplasm	transcription factor activity, sequence-specific DNA binding,metal ion binding,RNA polymerase II core promoter proximal region sequence-specific DNA binding,RNA polymerase II transcription factor activity, sequence-specific DNA binding	regulation of transcription from RNA polymerase II promoter
11B / SC	P13726	P13726	-1.18601	1.18601	0.00256706	0.00357629	12	P13726	F3	Tissue factor	TF_HUMAN	3	-127.523	0.439516	11B	SC	extracellular space,plasma membrane,external side of plasma membrane,cell surface,membrane,Requires Ontology,serine-type peptidase complex	serine-type endopeptidase activity,protease binding,protein binding,phospholipid binding,cytokine receptor activity	positive regulation of gene expression,positive regulation of interleukin-8 production,positive regulation of endothelial cell proliferation,activation of plasma proteins involved in acute inflammatory response,activation of blood coagulation via clotting cascade,activation of cysteine-type endopeptidase activity involved in apoptotic process,blood coagulation,positive regulation of platelet-deri…
11B / SC	Q9ULC3	Q9ULC3	-0.716306	0.716306	0.00261171	0.00361682	12	Q9ULC3	RAB23	Ras-related protein Rab-23	RAB23_HUMAN	14	-64.297	0.608654	11B	SC	cytoplasm,autophagosome,centrosome,cytosol,plasma membrane,cell junction,phagocytic vesicle membrane,phagocytic vesicle,endomembrane system,endosome membrane	GTPase activity,protein binding,GTP binding	autophagosome assembly,cellular defense response,negative regulation of protein import into nucleus,GTP metabolic process,cilium morphogenesis,craniofacial suture morphogenesis,intracellular protein transport
11B / SC	Q9BXB1	Q9BXB1	-1.33065	1.33065	0.00266018	0.00365738	12	Q9BXB1	LGR4	Leucine-rich repeat-containing G-protein coupled receptor 4	LGR4_HUMAN	6	-151.516	0.397589	11B	SC	plasma membrane	G-protein coupled receptor activity,transmembrane signaling receptor activity,protein binding,protein-hormone receptor activity,G-protein coupled peptide receptor activity	osteoblast differentiation,negative regulation of cytokine production,hair follicle development,spermatogenesis,bone mineralization,male genitalia development,circadian regulation of gene expression,negative regulation of toll-like receptor signaling pathway,intestinal stem cell homeostasis,innate immune response,negative regulation of transcription, DNA-templated,positive regulation of transcrip…
11B / SC	Q9UH99	Q9UH99	-0.624664	0.624664	0.00268878	0.00368309	12	Q9UH99	SUN2	SUN domain-containing protein 2	SUN2_HUMAN	27	-54.1851	0.648571	11B	SC	nuclear envelope,chromosome, telomeric region,condensed nuclear chromosome,nuclear inner membrane,endosome membrane,nuclear membrane,LINC complex	protein binding,lamin binding,microtubule binding,identical protein binding,Requires Ontology,protein anchor	mitotic spindle organization,nuclear migration,nucleokinesis involved in cell motility in cerebral cortex radial glia guided migration,positive regulation of cell migration,nuclear migration along microfilament,meiotic cell cycle,centrosome localization,nuclear matrix anchoring at nuclear membrane
11B / SC	Q9Y584	Q9Y584	-0.643428	0.643428	0.00270909	0.0037	12	Q9Y584	TIMM22	Mitochondrial import inner membrane translocase subunit Tim22	TIM22_HUMAN	2	-56.2036	0.64019	11B	SC	mitochondrial inner membrane,mitochondrial inner membrane protein insertion complex	protein binding,protein transmembrane transporter activity,Requires Ontology,mitochondrion targeting sequence binding	protein import into mitochondrial inner membrane,protein transmembrane transport
11B / SC	Q9NVF7	Q9NVF7	-0.595031	0.595031	0.00273595	0.00372301	12	Q9NVF7	FBXO28	F-box only protein 28	FBX28_HUMAN	10	-51.0506	0.66203	11B	SC	kinetochore	protein binding,identical protein binding	protein polyubiquitination
11B / SC	Q8WVC6	Q8WVC6	-0.734673	0.734673	0.00279494	0.00377565	12	Q8WVC6	DCAKD	Dephospho-CoA kinase domain-containing protein	DCAKD_HUMAN	12	-66.4021	0.600954	11B	SC	mitochondrial outer membrane,membrane	dephospho-CoA kinase activity,ATP binding	coenzyme A biosynthetic process
11B / SC	P36896	P36896	-1.25735	1.25735	0.00283397	0.00380757	12	P36896	ACVR1B	Activin receptor type-1B	ACV1B_HUMAN	1	-139.056	0.418313	11B	SC	cytosol,plasma membrane,cell surface,receptor complex,activin receptor complex	activin-activated receptor activity,growth factor binding,activin binding,protein serine/threonine kinase activity,transmembrane receptor protein serine/threonine kinase activity,protein binding,ATP binding,activin receptor activity, type I,ubiquitin protein ligase binding,inhibin binding,SMAD binding,metal ion binding,I-SMAD binding	G1/S transition of mitotic cell cycle,in utero embryonic development,hair follicle development,regulation of transcription, DNA-templated,signal transduction,transmembrane receptor protein serine/threonine kinase signaling pathway,positive regulation of gene expression,negative regulation of gene expression,peptidyl-threonine phosphorylation,negative regulation of cell growth,activin receptor sig…
11B / SC	P10114	P10114	-0.622303	0.622303	0.00283549	0.00380761	12	P10114	RAP2A	Ras-related protein Rap-2a	RAP2A_HUMAN	7	-53.9331	0.649633	11B	SC	Requires Ontology,cytosol,plasma membrane,midbody,recycling endosome,recycling endosome membrane,synaptic membrane	magnesium ion binding,GTPase activity,obsolete small monomeric GTPase activity,protein binding,GTP binding,GDP binding	establishment of epithelial cell apical/basal polarity,establishment of protein localization,positive regulation of protein phosphorylation,protein localization,microvillus assembly,actin cytoskeleton organization,positive regulation of protein autophosphorylation,Rap protein signal transduction,regulation of JNK cascade,regulation of dendrite morphogenesis,regulation of synapse assembly,cellular…
11B / SC	Q9GZT6	Q9GZT6	-0.748246	0.748246	0.00284634	0.00381338	12	Q9GZT6	CCDC90B	Coiled-coil domain-containing protein 90B, mitochondrial	CC90B_HUMAN	7	-67.975	0.595327	11B	SC	mitochondrion,mitochondrial membrane	protein binding
11B / SC	Q8IXM3	Q8IXM3	-0.655524	0.655524	0.00286052	0.00382671	12	Q8IXM3	MRPL41	Large ribosomal subunit protein mL41	RM41_HUMAN	5	-57.5189	0.634845	11B	SC	mitochondrion,mitochondrial inner membrane,mitochondrial large ribosomal subunit,ribonucleoprotein complex	RNA binding,structural constituent of ribosome,protein binding	translation,apoptotic process,cell cycle,mitochondrial translation
11B / SC	Q9Y5F2	Q9Y5F2	-0.79881	0.79881	0.00287143	0.00383854	12	Q9Y5F2	PCDHB11	Protocadherin beta-11	PCDBB_HUMAN	2	-73.9666	0.574823	11B	SC	plasma membrane,membrane,synapse	calcium ion binding	homophilic cell adhesion via plasma membrane adhesion molecules,chemical synaptic transmission,nervous system development,synapse assembly,calcium-dependent cell-cell adhesion via plasma membrane cell adhesion molecules,cell adhesion
11B / SC	P48060	P48060	-0.653582	0.653582	0.00289371	0.00385353	12	P48060	GLIPR1	Glioma pathogenesis-related protein 1	GLIP1_HUMAN	5	-57.3069	0.6357	11B	SC	plasma membrane,membrane,azurophil granule membrane,extracellular space	protein binding
11B / SC	O14657	O14657	-0.740191	0.740191	0.00289479	0.00385384	12	O14657	TOR1B	Torsin-1B	TOR1B_HUMAN	11	-67.0397	0.59866	11B	SC	nuclear envelope,endoplasmic reticulum,endoplasmic reticulum lumen,nuclear membrane,extracellular exosome	protein binding,ATP binding,ATPase activity,identical protein binding,kinesin binding	response to unfolded protein,endoplasmic reticulum organization,chaperone mediated protein folding requiring cofactor,protein localization to nucleus,nuclear membrane organization
11B / SC	P12235	P12235	-0.73043	0.73043	0.00294825	0.00390336	12	P12235	SLC25A4	ADP/ATP translocase 1	ADT1_HUMAN	4	-65.9133	0.602724	11B	SC	mitochondrion,mitochondrial inner membrane,plasma membrane,membrane,mitochondrial membrane,mitochondrial permeability transition pore complex	ATP:ADP antiporter activity,protein binding,hydrogen ion transmembrane transporter activity,adenine transmembrane transporter activity,oxidative phosphorylation uncoupler activity	mitochondrial genome maintenance,generation of precursor metabolites and energy,apoptotic mitochondrial changes,adenine transport,ADP transport,regulation of mitochondrial membrane permeability,negative regulation of necroptotic process,Requires Ontology,positive regulation of macromitophagy,hydrogen ion transmembrane transport,mitochondrial ATP transmembrane transport,adaptive thermogenesis,nega…
11B / SC	P81605	P81605	-0.831161	0.831161	0.00295772	0.00391103	12	P81605	DCD	Dermcidin	DCD_HUMAN	3	-77.9116	0.562077	11B	SC	extracellular region,membrane,extracellular exosome	RNA binding,ion channel activity,protein binding,peptidase activity,lipid binding,metal ion binding	proteolysis,ion transmembrane transport,defense response to bacterium,defense response to fungus,killing by host of symbiont cells
11B / SC	P09382	P09382	-0.789097	0.789097	0.00297506	0.00392721	12	P09382	LGALS1	Galectin-1	LEG1_HUMAN	7	-72.7992	0.578706	11B	SC	Requires Ontology,extracellular region,extracellular space,cytoplasm,endoplasmic reticulum lumen,cytosol,extracellular exosome,galectin complex	RNA binding,protein binding,lactose binding,laminin binding	positive regulation of dendritic cell differentiation,plasma cell differentiation,apoptotic process,T cell costimulation,regulation of apoptotic process,positive regulation of apoptotic process,positive regulation of I-kappaB kinase/NF-kappaB signaling,myoblast differentiation,positive regulation of viral entry into host cell,positive regulation of inflammatory response,cell-cell adhesion
11B / SC	Q96PX9	Q96PX9	-0.635989	0.635989	0.00297521	0.00392721	12	Q96PX9	PLEKHG4B	Pleckstrin homology domain-containing family G member 4B	PKH4B_HUMAN	7	-55.4003	0.643499	11B	SC	cytosol,extrinsic component of membrane,plasma membrane,cytoplasm	guanyl-nucleotide exchange factor activity,protein binding	regulation of small GTPase mediated signal transduction,axon guidance
11B / SC	Q13642	Q13642	-0.987807	0.987807	0.00306145	0.00400336	12	Q13642	FHL1	Four and a half LIM domains protein 1	FHL1_HUMAN	6	-98.3168	0.504244	11B	SC	nucleus,cytoplasm,cytosol,plasma membrane,focal adhesion	molecular_function,protein binding,ion channel binding,metal ion binding	regulation of membrane depolarization,muscle organ development,animal organ morphogenesis,negative regulation of G2/M transition of mitotic cell cycle,cell differentiation,negative regulation of cell growth,positive regulation of potassium ion transport,regulation of potassium ion transmembrane transporter activity,negative regulation of G1/S transition of mitotic cell cycle
11B / SC	Q969X1	Q969X1	-1.15884	1.15884	0.00311601	0.00405048	12	Q969X1	TMBIM1	Protein lifeguard 3	LFG3_HUMAN	4	-123.278	0.447873	11B	SC	lysosomal membrane,Golgi apparatus,plasma membrane,endosome membrane,specific granule membrane,intracellular membrane-bounded organelle,extracellular exosome,endoplasmic reticulum,membrane	death receptor binding,protein binding	negative regulation of catalytic activity,negative regulation of extrinsic apoptotic signaling pathway via death domain receptors,negative regulation of Fas signaling pathway,negative regulation of protein localization to plasma membrane,positive regulation of blood vessel remodeling,negative regulation of apoptotic signaling pathway
11B / SC	Q06418	Q06418	-0.711976	0.711976	0.00323698	0.00415258	12	Q06418	TYRO3	Tyrosine-protein kinase receptor TYRO3	TYRO3_HUMAN	8	-63.8046	0.610484	11B	SC	nucleus,nuclear envelope,endoplasmic reticulum membrane,plasma membrane,cell surface,receptor complex	virus receptor activity,protein tyrosine kinase activity,transmembrane receptor protein tyrosine kinase activity,protein binding,ATP binding,phosphatidylinositol 3-kinase binding	neuron migration,natural killer cell differentiation,cell adhesion,signal transduction,neuropeptide signaling pathway,spermatogenesis,forebrain cell migration,platelet activation,secretion by cell,negative regulation of toll-like receptor signaling pathway,substrate adhesion-dependent cell spreading,ovulation cycle,apoptotic cell clearance,protein kinase B signaling,negative regulation of neuron …
11B / SC	O95183	O95183	-1.06293	1.06293	0.00326529	0.00417169	12	O95183	VAMP5	Vesicle-associated membrane protein 5	VAMP5_HUMAN	2	-108.917	0.47866	11B	SC	late endosome,Golgi apparatus,cell surface,intercalated disc,cytoplasmic vesicle membrane,organelle membrane,perinuclear region of cytoplasm,extracellular exosome,plasma membrane	protein binding	muscle organ development,skeletal muscle tissue development,cell differentiation,Golgi to plasma membrane protein transport
11B / SC	P38571	P38571	-0.696265	0.696265	0.00327545	0.00418121	12	P38571	LIPA	Lysosomal acid lipase/cholesteryl ester hydrolase	LICH_HUMAN	6	-62.0305	0.617168	11B	SC	fibrillar center,nucleoplasm,lysosome,cytosol,lysosomal lumen,intracellular membrane-bounded organelle	sterol esterase activity,lipase activity	mitotic cell cycle,cell morphogenesis,endothelial cell proliferation,response to dietary excess,hematopoietic progenitor cell differentiation,acute inflammatory response,respiratory burst involved in inflammatory response,glucose metabolic process,glycolytic process,fatty acid metabolic process,triglyceride metabolic process,cholesterol biosynthetic process,ATP biosynthetic process,vitamin A meta…
11B / SC	O15392	O15392	-0.59461	0.59461	0.00331891	0.00421304	12	O15392	BIRC5	Baculoviral IAP repeat-containing protein 5	BIRC5_HUMAN	8	-51.0065	0.662223	11B	SC	nuclear chromosome,chromosome, centromeric region,kinetochore,nucleus,nucleoplasm,cytoplasm,spindle,cytosol,microtubule,microtubule cytoskeleton,midbody,chromosome passenger complex,survivin complex	cysteine-type endopeptidase inhibitor activity,protein binding,microtubule binding,enzyme binding,small GTPase binding,identical protein binding,metal ion binding,chaperone binding	mitotic cell cycle,mitotic cytokinesis,protein phosphorylation,apoptotic process,sensory perception of sound,positive regulation of cell proliferation,protein complex localization,negative regulation of apoptotic process,negative regulation of transcription, DNA-templated,mitotic spindle midzone assembly,positive regulation of mitotic cell cycle spindle assembly checkpoint,mitotic spindle assembl…
11B / SC	Q92692	Q92692	-0.806016	0.806016	0.00333735	0.00422739	12	Q92692	NECTIN2	Nectin-2	NECT2_HUMAN	7	-74.8376	0.571959	11B	SC	plasma membrane,cell-cell junction,zonula adherens,focal adhesion,cell surface,membrane,cell-cell contact zone,extracellular exosome,apical junction complex	virus receptor activity,protein binding,coreceptor activity,identical protein binding,protein homodimerization activity,cell adhesion molecule binding	positive regulation of natural killer cell mediated cytotoxicity directed against tumor cell target,positive regulation of immunoglobulin mediated immune response,homophilic cell adhesion via plasma membrane adhesion molecules,spermatid development,spermatid nucleus differentiation,fertilization,fusion of virus membrane with host plasma membrane,sperm mitochondrion organization,positive regulatio…
11B / SC	Q9P0S9	Q9P0S9	-0.727705	0.727705	0.00339763	0.00427824	12	Q9P0S9	TMEM14C	Transmembrane protein 14C	TM14C_HUMAN	2	-65.6003	0.603864	11B	SC	mitochondrial inner membrane,mitochondrial membrane	protein binding	heme biosynthetic process,mitochondrial transport,erythrocyte differentiation,organic substance transport,nitrogen compound transport,regulation of heme biosynthetic process
11B / SC	P12107	P12107	-2.21123	2.21123	0.00341576	0.00429117	12	P12107	COL11A1	Collagen alpha-1(XI) chain	COBA1_HUMAN	17	-363.07	0.21595	11B	SC	extracellular region,collagen type XI trimer,endoplasmic reticulum lumen,Requires Ontology,extracellular space	extracellular matrix structural constituent,extracellular matrix structural constituent conferring tensile strength,protein binding, bridging,metal ion binding,extracellular matrix binding,heparan sulfate binding,heparin binding	cartilage condensation,ossification,chondrocyte development,proteoglycan metabolic process,visual perception,sensory perception of sound,extracellular matrix organization,collagen fibril organization,endodermal cell differentiation,tendon development,inner ear morphogenesis,embryonic skeletal system morphogenesis,detection of mechanical stimulus involved in sensory perception of sound,ventricular…
11B / SC	Q5BJF2	Q5BJF2	-0.654033	0.654033	0.0034665	0.00433342	12	Q5BJF2	TMEM97	Sigma intracellular receptor 2	SGMR2_HUMAN	3	-57.3561	0.635501	11B	SC	endoplasmic reticulum,lysosome,rough endoplasmic reticulum,plasma membrane,rough endoplasmic reticulum membrane,nuclear membrane	protein binding,oxysterol binding,cholesterol binding	regulation of cell growth,regulation of intracellular lipid transport,regulation of intracellular cholesterol transport,cholesterol homeostasis,positive regulation of wound healing,Requires Ontology
11B / SC	Q9C0H2	Q9C0H2	-1.60404	1.60404	0.0034726	0.00433813	12	Q9C0H2	TTYH3	Protein tweety homolog 3	TTYH3_HUMAN	8	-203.993	0.328954	11B	SC	plasma membrane,extracellular exosome,chloride channel complex	intracellular calcium activated chloride channel activity,chloride channel activity,protein binding,volume-sensitive chloride channel activity	chloride transport,ion transmembrane transport,chloride transmembrane transport
11B / SC	Q86YH2	Q86YH2	-0.678305	0.678305	0.00350007	0.00436146	12	Q86YH2	ZNF280B	Zinc finger protein 280B	Z280B_HUMAN	4	-60.0258	0.624899	11B	SC	nucleus	metal ion binding,RNA polymerase II core promoter proximal region sequence-specific DNA binding,RNA polymerase II transcription factor activity, sequence-specific DNA binding	regulation of transcription from RNA polymerase II promoter,regulation of transcription, DNA-templated
11B / SC	Q9NRY6	Q9NRY6	-1.55526	1.55526	0.00360606	0.00444807	12	Q9NRY6	PLSCR3	Phospholipid scramblase 3	PLS3_HUMAN	1	-193.886	0.340268	11B	SC	nucleus,mitochondrion,mitochondrial inner membrane,cytosol,plasma membrane	magnesium ion binding,calcium ion binding,protein binding,SH3 domain binding,phospholipid scramblase activity,lead ion binding,protein self-association,mercury ion binding,calcium-dependent protein binding	apoptotic process,phospholipid scrambling,cardiolipin biosynthetic process,glucose homeostasis,cholesterol homeostasis,regulation of apoptotic process,cellular response to lipopolysaccharide,regulation of release of cytochrome c from mitochondria
11B / SC	Q9BZE1	Q9BZE1	-0.60342	0.60342	0.00374008	0.00454432	12	Q9BZE1	MRPL37	Large ribosomal subunit protein mL37	RM37_HUMAN	20	-51.9314	0.658192	11B	SC	mitochondrion,mitochondrial inner membrane,mitochondrial ribosome,mitochondrial large ribosomal subunit	RNA binding,structural constituent of ribosome	translation,mitochondrial translation
11B / SC	Q86YV5	Q86YV5	-0.600093	0.600093	0.00378553	0.00457387	12	Q86YV5	PRAG1	Inactive tyrosine-protein kinase PRAG1	PRAG1_HUMAN	11	-51.5814	0.659711	11B	SC	nucleus,cytoplasm,cytosol,focal adhesion	ATP binding,protein binding,identical protein binding,protein kinase activity	regulation of cell shape,regulation of Notch signaling pathway,negative regulation of neuron projection development,cell migration,positive regulation of Rho protein signal transduction,regulation of cell motility,protein phosphorylation
11B / SC	Q8N5G0	Q8N5G0	-0.617775	0.617775	0.00387093	0.00465212	12	Q8N5G0	SMIM20	Small integral membrane protein 20	SIM20_HUMAN	1	-53.4506	0.651675	11B	SC	extracellular region,mitochondrial inner membrane	protein binding	mitochondrial respiratory chain complex IV assembly
11B / SC	Q8NBS9	Q8NBS9	-0.759204	0.759204	0.00393665	0.00470903	12	Q8NBS9	TXNDC5	Thioredoxin domain-containing protein 5	TXND5_HUMAN	18	-69.2556	0.590822	11B	SC	extracellular region,endoplasmic reticulum,endoplasmic reticulum lumen,azurophil granule lumen,lysosomal lumen,extracellular exosome	protein disulfide isomerase activity,protein binding,protein disulfide oxidoreductase activity	negative regulation of apoptotic process,protein folding
11B / SC	P39060	P39060	-1.41139	1.41139	0.00394004	0.00471158	12	P39060	COL18A1	Collagen alpha-1(XVIII) chain	COIA1_HUMAN	22	-165.994	0.375949	11B	SC	Requires Ontology,extracellular region,basement membrane,extracellular space,endoplasmic reticulum lumen,extracellular exosome,collagen trimer	extracellular matrix structural constituent conferring tensile strength,metal ion binding	cell adhesion,visual perception,negative regulation of cell proliferation,response to xenobiotic stimulus,animal organ morphogenesis,response to hydrostatic pressure,skeletal system development,collagen fibril organization,notochord development,endothelial cell morphogenesis,angiogenesis
11B / SC	Q969Z3	Q969Z3	-1.27264	1.27264	0.0039895	0.00475924	12	Q969Z3	MTARC2	Mitochondrial amidoxime reducing component 2	MARC2_HUMAN	5	-141.604	0.413901	11B	SC	mitochondrion,mitochondrial outer membrane,peroxisome	nitrate reductase activity,oxidoreductase activity, acting on other nitrogenous compounds as donors,molybdenum ion binding,pyridoxal phosphate binding,molybdopterin cofactor binding,nitrite reductase activity	nitric oxide biosynthetic process,nitrate metabolic process,detoxification of nitrogen compound,cellular detoxification of nitrogen compound
11B / SC	Q9C0K1	Q9C0K1	-0.615377	0.615377	0.00411106	0.00484083	12	Q9C0K1	SLC39A8	Metal cation symporter ZIP8	S39A8_HUMAN	3	-53.1958	0.652759	11B	SC	lysosomal membrane,plasma membrane,basolateral plasma membrane,apical plasma membrane,organelle membrane	zinc ion transmembrane transporter activity,Requires Ontology	regulation of transcription, DNA-templated,protein N-linked glycosylation,arginine metabolic process,extracellular matrix organization,leukocyte adhesion to arterial endothelial cell,cartilage homeostasis,negative regulation of I-kappaB kinase/NF-kappaB signaling,negative regulation of inflammatory response,transcription, DNA-templated,cobalt ion transport,zinc II ion transport,cellular zinc ion …
11B / SC	O43623	O43623	-0.589961	0.589961	0.00417761	0.00489324	12	O43623	SNAI2	Zinc finger protein SNAI2	SNAI2_HUMAN	9	-50.5206	0.664361	11B	SC	nucleus,nucleoplasm,cytoplasm,chromatin	RNA polymerase II regulatory region sequence-specific DNA binding,transcriptional repressor activity, RNA polymerase II transcription regulatory region sequence-specific binding,chromatin binding,protein binding,sequence-specific DNA binding,metal ion binding,E-box binding,sequence-specific double-stranded DNA binding,RNA polymerase II core promoter proximal region sequence-specific DNA binding,R…	negative regulation of cell adhesion mediated by integrin,negative regulation of transcription from RNA polymerase II promoter,osteoblast differentiation,epithelial to mesenchymal transition,aortic valve morphogenesis,epithelial to mesenchymal transition involved in endocardial cushion formation,cell migration involved in endocardial cushion formation,chromatin organization,negative regulation of…
11B / SC	Q9UM01	Q9UM01	-0.80346	0.80346	0.00418336	0.00489705	12	Q9UM01	SLC7A7	Y+L amino acid transporter 1	YLAT1_HUMAN	1	-74.5282	0.572973	11B	SC	plasma membrane,basolateral plasma membrane	L-arginine transmembrane transporter activity,basic amino acid transmembrane transporter activity,L-amino acid transmembrane transporter activity	leucine transport,arginine transmembrane transport,basic amino acid transmembrane transport,regulation of arginine metabolic process,amino acid transmembrane transport
11B / SC	Q8NHS3	Q8NHS3	-0.630356	0.630356	0.00419113	0.0049046	12	Q8NHS3	MFSD8	Major facilitator superfamily domain-containing protein 8	MFSD8_HUMAN	3	-54.7947	0.646017	11B	SC	lysosomal membrane,endosome membrane,chloride channel complex	chloride channel activity,iodide transmembrane transporter activity,Requires Ontology	lysosome organization,regulation of autophagy,iodide transport,TORC1 signaling,neuron development,autophagosome maturation,chloride transmembrane transport,fluoride transmembrane transport,regulation of lysosomal protein catabolic process
11B / SC	Q99675	Q99675	-1.1548	1.1548	0.00443489	0.00507957	12	Q99675	CGRRF1	Cell growth regulator with RING finger domain protein 1	CGRF1_HUMAN	2	-122.654	0.449128	11B	SC	nucleoplasm,endoplasmic reticulum,intracellular membrane-bounded organelle	protein binding,metal ion binding	cell cycle,negative regulation of cell proliferation,regulation of cell cycle,negative regulation of cell growth
11B / SC	O95259	O95259	-0.916103	0.916103	0.00443706	0.00508049	12	O95259	KCNH1	Potassium voltage-gated channel subfamily H member 1	KCNH1_HUMAN	11	-88.7011	0.529939	11B	SC	nuclear inner membrane,plasma membrane,axon,dendrite,early endosome membrane,presynaptic membrane,perikaryon,intracellular membrane-bounded organelle,postsynaptic density membrane,voltage-gated potassium channel complex	cyclic nucleotide binding,delayed rectifier potassium channel activity,protein binding,calmodulin binding,phosphatidylinositol bisphosphate binding	potassium ion transport,myoblast fusion,regulation of cell proliferation,cellular response to calcium ion,potassium ion transmembrane transport,regulation of membrane potential
11B / SC	Q6UWX4	Q6UWX4	-0.581998	0.581998	0.00443935	0.00508111	12	Q6UWX4	HHIPL2	HHIP-like protein 2	HIPL2_HUMAN	7	-49.6921	0.668038	11B	SC	extracellular region	protein binding
11B / SC	P02792	P02792	-0.78194	0.78194	0.00445315	0.00508749	12	P02792	FTL	Ferritin light chain	FRIL_HUMAN	6	-71.9441	0.581584	11B	SC	extracellular region,cytosol,membrane,azurophil granule lumen,autolysosome,extracellular exosome,intracellular ferritin complex,cytoplasm	iron ion binding,protein binding,identical protein binding,ferric iron binding,ferrous iron binding	iron ion transport,cellular iron ion homeostasis,intracellular sequestering of iron ion
11B / SC	P32249	P32249	-1.30942	1.30942	0.00456599	0.00516451	12	P32249	GPR183	G-protein coupled receptor 183	GP183_HUMAN	2	-147.841	0.403484	11B	SC	plasma membrane	G-protein coupled receptor activity,oxysterol binding	adaptive immune response,mature B cell differentiation involved in immune response,dendritic cell chemotaxis,immune response,humoral immune response,G-protein coupled receptor signaling pathway,T cell chemotaxis,osteoclast differentiation,leukocyte chemotaxis,positive regulation of B cell proliferation,dendritic cell homeostasis,T follicular helper cell differentiation,positive regulation of ERK1…
11B / SC	Q96IG2	Q96IG2	-0.700744	0.700744	0.00456749	0.00516542	12	Q96IG2	FBXL20	F-box/LRR-repeat protein 20	FXL20_HUMAN	7	-62.5343	0.615255	11B	SC	cytosol,Requires Ontology,presynapse,glutamatergic synapse,SCF ubiquitin ligase complex	protein binding	behavioral fear response,regulation of protein catabolic process at presynapse, modulating synaptic transmission,regulation of synaptic vesicle exocytosis,SCF-dependent proteasomal ubiquitin-dependent protein catabolic process
11B / SC	O60637	O60637	-0.94552	0.94552	0.00464846	0.00523233	12	O60637	TSPAN3	Tetraspanin-3	TSN3_HUMAN	3	-92.5883	0.519242	11B	SC	membrane,extracellular exosome	molecular_function	biological_process
11B / SC	Q8N511	Q8N511	-0.861059	0.861059	0.0046738	0.00524865	12	Q8N511	TMEM199	Transmembrane protein 199	TM199_HUMAN	2	-81.6371	0.550548	11B	SC	lysosome,endoplasmic reticulum,endoplasmic reticulum membrane,COPI-coated vesicle membrane,endoplasmic reticulum-Golgi intermediate compartment membrane,vacuolar proton-transporting V-type ATPase complex,endomembrane system	protein binding,oxysterol binding	cellular iron ion homeostasis,lysosomal lumen acidification,cellular response to increased oxygen levels,vacuolar proton-transporting V-type ATPase complex assembly,lysosomal protein catabolic process
11B / SC	Q9Y3B7	Q9Y3B7	-0.753738	0.753738	0.00485646	0.00539946	12	Q9Y3B7	MRPL11	Large ribosomal subunit protein uL11m	RM11_HUMAN	8	-68.6156	0.593065	11B	SC	mitochondrion,mitochondrial inner membrane,mitochondrial ribosome,mitochondrial large ribosomal subunit	RNA binding,structural constituent of ribosome,protein binding,large ribosomal subunit rRNA binding	translation,mitochondrial translation
11B / SC	Q9Y426	Q9Y426	-0.686402	0.686402	0.00486134	0.00540085	12	Q9Y426	C2CD2	C2 domain-containing protein 2	C2CD2_HUMAN	18	-60.9265	0.621402	11B	SC	nucleus,cytosol,membrane
11B / SC	Q9Y3C5	Q9Y3C5	-0.725191	0.725191	0.00490646	0.00543094	12	Q9Y3C5	RNF11	RING finger protein 11	RNF11_HUMAN	2	-65.3119	0.604917	11B	SC	nucleus,early endosome,recycling endosome,extracellular exosome,ubiquitin ligase complex	DNA binding,protein binding,zinc ion binding,ubiquitin protein ligase activity	ubiquitin-dependent protein catabolic process,protein autoubiquitination
11B / SC	Q8WWB7	Q8WWB7	-0.628811	0.628811	0.00501436	0.00551728	12	Q8WWB7	GLMP	Glycosylated lysosomal membrane protein	GLMP_HUMAN	5	-54.6291	0.646709	11B	SC	nucleus,lysosome,lysosomal membrane,cytosol,membrane		positive regulation of transcription from RNA polymerase II promoter,protein stabilization,protein localization to lysosome
11B / SC	Q14126	Q14126	-1.46455	1.46455	0.00521742	0.00565724	12	Q14126	DSG2	Desmoglein-2	DSG2_HUMAN	2	-175.977	0.362349	11B	SC	cornified envelope,plasma membrane,cell-cell junction,cell surface,intercalated disc,apical plasma membrane,lateral plasma membrane,cell junction,desmosome,intracellular membrane-bounded organelle,extracellular exosome	protein binding,cell adhesion molecule binding,cell adhesive protein binding involved in bundle of His cell-Purkinje myocyte communication,calcium ion binding	desmosome organization,Purkinje myocyte development,cell adhesion,homophilic cell adhesion via plasma membrane adhesion molecules,response to progesterone,maternal process involved in female pregnancy,bundle of His cell-Purkinje myocyte adhesion involved in cell communication,regulation of heart rate by cardiac conduction,regulation of ventricular cardiac muscle cell action potential,cell-cell ad…
11B / SC	Q13751	Q13751	-0.649975	0.649975	0.00529892	0.00571518	12	Q13751	LAMB3	Laminin subunit beta-3	LAMB3_HUMAN	13	-56.9141	0.637291	11B	SC	extracellular region,Requires Ontology,laminin-5 complex	structural molecule activity,extracellular matrix structural constituent,protein binding,macromolecular complex binding	cell adhesion,epidermis development,endodermal cell differentiation,brown fat cell differentiation
11B / SC	P02749	P02749	-1.69894	1.69894	0.00535319	0.00575086	12	P02749	APOH	Beta-2-glycoprotein 1	APOH_HUMAN	3	-224.661	0.308013	11B	SC	Requires Ontology,extracellular region,extracellular space,cell surface,platelet dense granule lumen,extracellular exosome,very-low-density lipoprotein particle,high-density lipoprotein particle,chylomicron	protein binding,phospholipid binding,heparin binding,lipid binding,identical protein binding,lipoprotein lipase activator activity	negative regulation of endothelial cell proliferation,triglyceride metabolic process,blood coagulation, intrinsic pathway,negative regulation of endothelial cell migration,negative regulation of angiogenesis,positive regulation of blood coagulation,negative regulation of blood coagulation,plasminogen activation,negative regulation of myeloid cell apoptotic process,triglyceride transport,negative …
11B / SC	Q14714	Q14714	-0.925754	0.925754	0.00537555	0.0057671	12	Q14714	SSPN	Sarcospan	SSPN_HUMAN	1	-89.9676	0.526405	11B	SC	plasma membrane,transport vesicle,postsynaptic membrane,dystrophin-associated glycoprotein complex,sarcolemma		muscle contraction,cell adhesion
11B / SC	A8MT69	A8MT69	-0.596852	0.596852	0.00540471	0.00578754	12	A8MT69	CENPX	Centromere protein X	CENPX_HUMAN	1	-51.2413	0.661195	11B	SC	chromatin,condensed chromosome inner kinetochore,nucleus,nucleoplasm,cytosol,FANCM-MHF complex,Fanconi anaemia nuclear complex	double-stranded DNA binding,DNA binding,protein binding	resolution of meiotic recombination intermediates,chromosome segregation,replication fork processing,positive regulation of protein ubiquitination,interstrand cross-link repair,cell division,kinetochore assembly
11B / SC	Q9BQB6	Q9BQB6	-0.625771	0.625771	0.00563167	0.00595598	12	Q9BQB6	VKORC1	Vitamin K epoxide reductase complex subunit 1	VKOR1_HUMAN	3	-54.3036	0.648073	11B	SC	endoplasmic reticulum membrane,endoplasmic reticulum	protein binding,vitamin-K-epoxide reductase (warfarin-sensitive) activity,vitamin-K-epoxide reductase (warfarin-insensitive) activity,quinone binding	xenobiotic metabolic process,blood coagulation,response to organonitrogen compound,response to organic cyclic compound,peptidyl-glutamic acid carboxylation,regulation of blood coagulation,vitamin K metabolic process,positive regulation of coagulation,bone development
11B / SC	Q68BL7	Q68BL7	-0.773045	0.773045	0.00566462	0.0059828	12	Q68BL7	OLFML2A	Olfactomedin-like protein 2A	OLM2A_HUMAN	6	-70.8873	0.585181	11B	SC	extracellular matrix,extracellular space	identical protein binding,extracellular matrix binding	extracellular matrix organization,signal transduction
11B / SC	Q9C0K0	Q9C0K0	-0.672663	0.672663	0.0057465	0.00603636	12	Q9C0K0	BCL11B	B-cell lymphoma/leukemia 11B	BC11B_HUMAN	3	-59.4012	0.627348	11B	SC	neuron projection,SWI/SNF complex,nucleus	transcriptional activator activity, RNA polymerase II transcription regulatory region sequence-specific binding,protein binding,metal ion binding,sequence-specific double-stranded DNA binding,transcription factor activity, sequence-specific DNA binding,RNA polymerase II core promoter proximal region sequence-specific DNA binding	positive regulation of transcription from RNA polymerase II promoter,keratinocyte development,epithelial cell morphogenesis,transcription from RNA polymerase II promoter,negative regulation of cell proliferation,regulation of keratinocyte proliferation,regulation of lipid metabolic process,striatal medium spiny neuron differentiation,commitment of neuronal cell to specific neuron type in forebrai…
11B / SC	Q96AD5	Q96AD5	-0.865411	0.865411	0.00576888	0.00605289	12	Q96AD5	PNPLA2	Patatin-like phospholipase domain-containing protein 2	PLPL2_HUMAN	5	-82.1859	0.54889	11B	SC	lipid particle,nucleoplasm,cytoplasm,endoplasmic reticulum lumen,endoplasmic reticulum membrane,cytosol,plasma membrane,membrane	lipoprotein lipase activity,phospholipase A2 activity,triglyceride lipase activity,protein binding,acylglycerol O-acyltransferase activity,retinyl-palmitate esterase activity,mono-olein transacylation activity,diolein transacylation activity	diacylglycerol biosynthetic process,negative regulation of sequestering of triglyceride,positive regulation of triglyceride catabolic process,triglyceride catabolic process,lipid storage,acylglycerol acyl-chain remodeling,retinol metabolic process,Requires Ontology,lipid homeostasis
11B / SC	Q9UNN8	Q9UNN8	-0.587058	0.587058	0.0058261	0.00609744	12	Q9UNN8	PROCR	Endothelial protein C receptor	EPCR_HUMAN	2	-50.218	0.665699	11B	SC	extracellular region,centrosome,plasma membrane,focal adhesion,cell surface,perinuclear region of cytoplasm,extracellular exosome,extracellular space	protein binding,signaling receptor activity	blood coagulation,negative regulation of coagulation
11B / SC	Q9NRG7	Q9NRG7	-0.580639	0.580639	0.00595153	0.00617829	12	Q9NRG7	SDR39U1	Epimerase family protein SDR39U1	D39U1_HUMAN	4	-49.5511	0.668668	11B	SC	nucleus	oxidoreductase activity
11B / SC	P24844	P24844	-0.731572	0.731572	0.00603943	0.00624427	12	P24844	MYL9	Myosin regulatory light polypeptide 9	MYL9_HUMAN	8	-66.0447	0.602248	11B	SC	cytosol,cell cortex,Z disc,muscle myosin complex,myofibril,cytoplasm,stress fiber	structural constituent of muscle,myosin heavy chain binding,calcium ion binding	regulation of muscle contraction,platelet aggregation,myofibril assembly
11B / SC	P53814	P53814	-0.641507	0.641507	0.0060916	0.00628162	12	P53814	SMTN	Smoothelin	SMTN_HUMAN	16	-55.9958	0.641043	11B	SC	cytoplasm,cytoskeleton,actin cytoskeleton,filamentous actin,microtubule organizing center	actin binding,structural constituent of muscle	smooth muscle contraction,muscle organ development,actin cytoskeleton organization
11B / SC	Q8NFI4	Q8NFI4	-1.60073	1.60073	0.00613346	0.00631031	12	Q8NFI4	ST13P5	Putative protein FAM10A5	F10A5_HUMAN	2	-203.296	0.329711	11B	SC	cytoplasm	protein dimerization activity
11B / SC	Q8NC42	Q8NC42	-0.710366	0.710366	0.00636246	0.00646679	12	Q8NC42	RNF149	E3 ubiquitin-protein ligase RNF149	RN149_HUMAN	3	-63.6219	0.611165	11B	SC	membrane,endoplasmic reticulum,cytoplasm,Golgi apparatus,late endosome	metal ion binding,ubiquitin protein ligase activity	protein ubiquitination,regulation of protein stability,negative regulation of MAPK cascade,cellular response to xenobiotic stimulus,ubiquitin-dependent protein catabolic process
11B / SC	Q6P9H4	Q6P9H4	-0.656027	0.656027	0.0063824	0.00648053	12	Q6P9H4	CNKSR3	Connector enhancer of kinase suppressor of ras 3	CNKR3_HUMAN	6	-57.5737	0.634624	11B	SC	cytoplasm,apical plasma membrane	protein binding	positive regulation of sodium ion transport,negative regulation of peptidyl-serine phosphorylation,negative regulation of ERK1 and ERK2 cascade
11B / SC	Q9H8H3	Q9H8H3	-0.686472	0.686472	0.00644209	0.00651844	12	Q9H8H3	TMT1A	Thiol S-methyltransferase TMT1A	TMT1A_HUMAN	3	-60.9343	0.621372	11B	SC	extracellular region,endoplasmic reticulum,lipid particle,cytosol,membrane,tertiary granule lumen	mRNA (N6-adenosine)-methyltransferase activity,protein binding,thiol S-methyltransferase activity,methyltransferase activity	osteoblast differentiation,DNA methylation,odontogenesis,mRNA methylation
11B / SC	Q9UBR5	Q9UBR5	-0.689856	0.689856	0.00645126	0.00652584	12	Q9UBR5	CKLF	Chemokine-like factor	CKLF_HUMAN	1	-61.3122	0.619916	11B	SC	extracellular region,extracellular space,membrane	protein binding,chemokine activity	signal transduction,neutrophil chemotaxis,secretion by cell,macrophage chemotaxis,lymphocyte chemotaxis
11B / SC	Q8NB91	Q8NB91	-0.769924	0.769924	0.0065231	0.00657786	12	Q8NB91	FANCB	Fanconi anemia group B protein	FANCB_HUMAN	4	-70.518	0.586448	11B	SC	chromatin,nucleoplasm,cytosol,Fanconi anaemia nuclear complex	protein binding	interstrand cross-link repair,positive regulation of double-strand break repair via homologous recombination,negative regulation of double-strand break repair via homologous recombination,replication-born double-strand break repair via sister chromatid exchange
11B / SC	P38159	P38159	-0.674606	0.674606	0.00653586	0.00658682	12	P38159	RBMX	RNA-binding motif protein, X chromosome	RBMX_HUMAN	3	-59.6161	0.626503	11B	SC	extracellular space,nucleus,nucleoplasm,membrane,extracellular exosome,euchromatin,macromolecular complex,supraspliceosomal complex,catalytic step 2 spliceosome,ribonucleoprotein complex,spliceosomal complex	RNA polymerase II core promoter proximal region sequence-specific DNA binding,chromatin binding,RNA binding,mRNA binding,protein binding,protein domain specific binding,identical protein binding	regulation of alternative mRNA splicing, via spliceosome,mRNA splicing, via spliceosome,osteoblast differentiation,transcription from RNA polymerase II promoter,membrane protein ectodomain proteolysis,positive regulation of transcription from RNA polymerase II promoter,negative regulation of mRNA splicing, via spliceosome,positive regulation of mRNA splicing, via spliceosome,protein homooligomeri…
11B / SC	Q9GZX9	Q9GZX9	-0.597768	0.597768	0.00659595	0.00662982	12	Q9GZX9	TWSG1	Twisted gastrulation protein homolog 1	TWSG1_HUMAN	2	-51.3373	0.660776	11B	SC	extracellular space	protein binding,heparin binding,transforming growth factor beta binding	ossification,mesoderm formation,negative regulation of cytokine production,chondrocyte differentiation,salivary gland morphogenesis,hemopoiesis,BMP signaling pathway,positive regulation of transforming growth factor beta receptor signaling pathway,positive regulation of BMP signaling pathway,negative regulation of BMP signaling pathway,forebrain development,camera-type eye development,negative re…
11B / SC	Q8WUJ1	Q8WUJ1	-1.19613	1.19613	0.0066015	0.00663122	12	Q8WUJ1	CYB5D2	Neuferricin	NEUFC_HUMAN	4	-129.125	0.436443	11B	SC	extracellular region,membrane,endomembrane system	protein binding,heme binding	neuron differentiation,positive regulation of neuron differentiation
11B / SC	O75069	O75069	-0.881014	0.881014	0.00668058	0.00668328	12	O75069	TMCC2	Transmembrane and coiled-coil domains protein 2	TMCC2_HUMAN	2	-84.1669	0.542986	11B	SC	endoplasmic reticulum,endoplasmic reticulum membrane,endomembrane system	protein binding	amyloid precursor protein metabolic process
11B / SC	O43731	O43731	-1.67393	1.67393	0.006699	0.00669763	12	O43731	KDELR3	ER lumen protein-retaining receptor 3	ERD23_HUMAN	1	-219.083	0.313398	11B	SC	COPI-coated vesicle membrane,Golgi membrane,endoplasmic reticulum,endoplasmic reticulum membrane,transport vesicle,cis-Golgi network	KDEL sequence binding,ER retention sequence binding	retrograde vesicle-mediated transport, Golgi to ER,protein transport,protein retention in ER lumen,ER to Golgi vesicle-mediated transport
11B / SC	Q9BUN8	Q9BUN8	-0.623016	0.623016	0.00689707	0.00683793	12	Q9BUN8	DERL1	Derlin-1	DERL1_HUMAN	4	-54.0091	0.649312	11B	SC	early endosome,late endosome,endoplasmic reticulum,endoplasmic reticulum membrane,membrane,endoplasmic reticulum quality control compartment,Derlin-1-VIMP complex,Derlin-1 retrotranslocation complex,Hrd1p ubiquitin ligase ERAD-L complex	protease binding,signal recognition particle binding,protein binding,ubiquitin protein ligase binding,signaling receptor activity,MHC class I protein binding,identical protein binding,macromolecular complex binding,ATPase binding,ubiquitin-specific protease binding,misfolded protein binding	response to unfolded protein,retrograde protein transport, ER to cytosol,ERAD pathway,endoplasmic reticulum unfolded protein response,positive regulation of protein ubiquitination,protein destabilization,establishment of protein localization,cellular response to misfolded protein
11B / SC	Q9NY35	Q9NY35	-0.931278	0.931278	0.00698051	0.00689431	12	Q9NY35	CLDND1	Claudin domain-containing protein 1	CLDN1_HUMAN	3	-90.6965	0.524394	11B	SC	cell surface,apical plasma membrane	protein binding
11B / SC	P19440	P19440	-1.26192	1.26192	0.00705237	0.00694316	12	P19440	GGT1	Glutathione hydrolase 1 proenzyme	GGT1_HUMAN	8	-139.815	0.416988	11B	SC	extracellular space,plasma membrane,extracellular exosome	peptidyltransferase activity,Requires Ontology,protein binding,glutathione hydrolase activity	regulation of immune system process,proteolysis,cellular amino acid metabolic process,glutamate metabolic process,fatty acid metabolic process,leukotriene metabolic process,glutathione biosynthetic process,glutathione catabolic process,spermatogenesis,cysteine biosynthetic process,zymogen activation,regulation of inflammatory response,leukotriene D4 biosynthetic process,peptide modification
11B / SC	Q96MV1	Q96MV1	-1.1482	1.1482	0.00710913	0.00697687	12	Q96MV1	TLCD4	TLC domain-containing protein 4	TLCD4_HUMAN	2	-121.638	0.451187	11B	SC	cellular_component,membrane,endoplasmic reticulum	molecular_function,protein binding	biological_process,lipid homeostasis
11B / SC	Q02252	Q02252	-0.878903	0.878903	0.00711889	0.00698277	12	Q02252	ALDH6A1	Methylmalonate-semialdehyde/malonate-semialdehyde dehydrogenase [acylating], mitochondrial	MMSA_HUMAN	17	-83.8977	0.543781	11B	SC	nucleoplasm,mitochondrion,mitochondrial matrix	RNA binding,methylmalonate-semialdehyde dehydrogenase (acylating) activity	thymine catabolic process,valine metabolic process,valine catabolic process,branched-chain amino acid catabolic process,thymine metabolic process,brown fat cell differentiation
11B / SC	Q6IPU0	Q6IPU0	-0.815095	0.815095	0.00715831	0.00700504	12	Q6IPU0	CENPP	Centromere protein P	CENPP_HUMAN	4	-75.9414	0.568371	11B	SC	condensed chromosome inner kinetochore,nucleus,nucleoplasm,nucleolus,cytosol	protein binding	chromosome segregation,CENP-A containing nucleosome assembly
11B / SC	Q14624	Q14624	-0.62408	0.62408	0.00732032	0.00710831	12	Q14624	ITIH4	Inter-alpha-trypsin inhibitor heavy chain H4	ITIH4_HUMAN	2	-54.1227	0.648833	11B	SC	extracellular region,plasma membrane,platelet dense granule lumen,Requires Ontology,extracellular exosome,blood microparticle	endopeptidase inhibitor activity,serine-type endopeptidase inhibitor activity,protein binding	acute-phase response,hyaluronan metabolic process,response to cytokine
11B / SC	P14406	P14406	-0.581562	0.581562	0.00736277	0.00712954	12	P14406	COX7A2	Cytochrome c oxidase subunit 7A2, mitochondrial	CX7A2_HUMAN	3	-49.6469	0.66824	11B	SC	mitochondrial respiratory chain complex IV,mitochondrial membrane,mitochondrial respiratory chain	protein binding,oxidoreductase activity	mitochondrial electron transport, cytochrome c to oxygen,cellular respiration,mitochondrial respiratory chain supercomplex assembly,regulation of oxidative phosphorylation
11B / SC	Q16649	Q16649	-0.680923	0.680923	0.00740661	0.00716017	12	Q16649	NFIL3	Nuclear factor interleukin-3-regulated protein	NFIL3_HUMAN	6	-60.3165	0.623766	11B	SC	nucleus,RNA polymerase II transcription factor complex,chromatin	RNA polymerase II regulatory region sequence-specific DNA binding,RNA polymerase II core promoter proximal region sequence-specific DNA binding,RNA polymerase II transcription factor activity, sequence-specific DNA binding,transcriptional repressor activity, RNA polymerase II transcription regulatory region sequence-specific binding,transcription factor activity, sequence-specific DNA binding,pro…	negative regulation of transcription from RNA polymerase II promoter,natural killer cell differentiation,regulation of transcription from RNA polymerase II promoter,transcription from RNA polymerase II promoter,immune response,positive regulation of gene expression,negative regulation of transcription, DNA-templated,positive regulation of transcription, DNA-templated,cellular response to interleu…
11B / SC	P08123	P08123	-2.14829	2.14829	0.00751253	0.00722874	12	P08123	COL1A2	Collagen alpha-2(I) chain	CO1A2_HUMAN	23	-343.302	0.22558	11B	SC	Requires Ontology,extracellular region,collagen type I trimer,extracellular space,endoplasmic reticulum lumen,extracellular exosome	protease binding,extracellular matrix structural constituent,protein binding,extracellular matrix structural constituent conferring tensile strength,protein binding, bridging,identical protein binding,SMAD binding,metal ion binding,platelet-derived growth factor binding	skeletal system development,blood vessel development,transforming growth factor beta receptor signaling pathway,Rho protein signal transduction,regulation of blood pressure,collagen fibril organization,bone mineralization,collagen metabolic process,odontogenesis,skin morphogenesis,protein heterotrimerization,cellular response to amino acid stimulus,extracellular matrix assembly,extracellular matr…
11B / SC	Q16206	Q16206	-0.694416	0.694416	0.00755654	0.00725701	12	Q16206	ENOX2	Ecto-NOX disulfide-thiol exchanger 2	ENOX2_HUMAN	4	-61.823	0.617959	11B	SC	extracellular region,cytosol,external side of plasma membrane,plasma membrane	RNA binding,oxidoreductase activity	ultradian rhythm,electron transport chain
11B / SC	Q5EB52	Q5EB52	-1.06986	1.06986	0.00760571	0.00728929	12	Q5EB52	MEST	Mesoderm-specific transcript homolog protein	MEST_HUMAN	2	-109.923	0.476365	11B	SC	endoplasmic reticulum,endoplasmic reticulum membrane,extracellular exosome	protein binding,hydrolase activity	mesoderm development
11B / SC	Q8TBF5	Q8TBF5	-0.724493	0.724493	0.00778199	0.00741133	12	Q8TBF5	PIGX	Phosphatidylinositol-glycan biosynthesis class X protein	PIGX_HUMAN	3	-65.2319	0.60521	11B	SC	endoplasmic reticulum membrane		GPI anchor biosynthetic process
11B / SC	Q9H972	Q9H972	-0.68337	0.68337	0.00795355	0.00752432	12	Q9H972	C14orf93	Uncharacterized protein C14orf93	CN093_HUMAN	1	-60.5887	0.622709	11B	SC	extracellular region	RNA binding,protein binding	positive regulation of gene expression,cell differentiation
11B / SC	P61769	P61769	-1.74435	1.74435	0.00801227	0.0075577	12	P61769	B2M	Beta-2-microglobulin	B2MG_HUMAN	4	-235.043	0.298469	11B	SC	endoplasmic reticulum,Golgi membrane,extracellular region,extracellular space,endoplasmic reticulum lumen,Golgi apparatus,cytosol,plasma membrane,focal adhesion,external side of plasma membrane,ER to Golgi transport vesicle membrane,membrane,phagocytic vesicle membrane,early endosome membrane,early endosome lumen,specific granule lumen,recycling endosome membrane,extracellular exosome,tertiary gr…	structural molecule activity,protein binding,identical protein binding,protein homodimerization activity,peptide antigen binding,MHC class II protein complex binding	T cell mediated cytotoxicity,positive regulation of T cell mediated cytotoxicity,response to molecule of bacterial origin,antigen processing and presentation of exogenous protein antigen via MHC class Ib, TAP-dependent,peptide antigen assembly with MHC class I protein complex,positive regulation of T cell cytokine production,iron ion transport,cellular iron ion homeostasis,sensory perception of s…
11B / SC	P51884	P51884	-0.599267	0.599267	0.00802927	0.00756626	12	P51884	LUM	Lumican	LUM_HUMAN	9	-51.4947	0.660089	11B	SC	Requires Ontology,extracellular region,extracellular space,Golgi lumen,extracellular matrix,lysosomal lumen,extracellular exosome,fibrillar collagen trimer	extracellular matrix structural constituent,protein binding,collagen binding,extracellular matrix structural constituent conferring compression resistance	visual perception,collagen fibril organization,positive regulation of transforming growth factor beta1 production,positive regulation of transcription from RNA polymerase II promoter
11B / SC	P51571	P51571	-0.702337	0.702337	0.00805866	0.0075845	12	P51571	SSR4	Translocon-associated protein subunit delta	SSRD_HUMAN	5	-62.7138	0.614576	11B	SC	endoplasmic reticulum,extracellular exosome,Sec61 translocon complex,endomembrane system
11B / SC	Q9HAC8	Q9HAC8	-2.66012	2.66012	0.00837107	0.00779762	12	Q9HAC8	UBTD1	Ubiquitin domain-containing protein 1	UBTD1_HUMAN	2	-532.087	0.158206	11B	SC		protein binding
11B / SC	Q5J8M3	Q5J8M3	-0.740555	0.740555	0.00882208	0.00805532	12	Q5J8M3	EMC4	ER membrane protein complex subunit 4	EMC4_HUMAN	4	-67.0819	0.598509	11B	SC	endoplasmic reticulum membrane,membrane,ER membrane protein complex	membrane insertase activity,protein binding	apoptotic process,protein insertion into ER membrane by stop-transfer membrane-anchor sequence,tail-anchored membrane protein insertion into ER membrane
11B / SC	Q15070	Q15070	-0.94492	0.94492	0.00904967	0.00821072	12	Q15070	OXA1L	Mitochondrial inner membrane protein OXA1L	OXA1L_HUMAN	8	-92.5082	0.519459	11B	SC	mitochondrion,mitochondrial inner membrane,mitochondrial matrix,mitochondrial membrane,macromolecular complex	protein binding,protein homodimerization activity,mitochondrial ribosome binding,membrane insertase activity	aerobic respiration,negative regulation of ATPase activity,mitochondrial respiratory chain complex I assembly,mitochondrial proton-transporting ATP synthase complex assembly,protein tetramerization,negative regulation of oxidoreductase activity,protein insertion into mitochondrial membrane from inner side
11B / SC	P26367	P26367	-1.11901	1.11901	0.00917126	0.00829472	12	P26367	PAX6	Paired box protein Pax-6	PAX6_HUMAN	2	-117.198	0.460409	11B	SC	nucleus,nucleoplasm,cytoplasm,cytosol,chromatin	transcription regulatory region sequence-specific DNA binding,RNA polymerase II core promoter proximal region sequence-specific DNA binding,RNA polymerase II core promoter sequence-specific DNA binding,RNA polymerase II transcription factor activity, sequence-specific DNA binding,transcription cofactor binding,transcriptional repressor activity, RNA polymerase II transcription regulatory region s…	negative regulation of transcription from RNA polymerase II promoter,establishment of mitotic spindle orientation,blood vessel development,eye development,cell fate determination,neural crest cell migration,negative regulation of protein phosphorylation,positive regulation of neuroblast proliferation,lens development in camera-type eye,type B pancreatic cell differentiation,pancreatic A cell deve…
11B / SC	Q70UQ0	Q70UQ0	-0.808169	0.808169	0.00933637	0.00840827	12	Q70UQ0	IKBIP	Inhibitor of nuclear factor kappa-B kinase-interacting protein	IKIP_HUMAN	12	-75.0988	0.571106	11B	SC	nucleolus,endoplasmic reticulum,endoplasmic reticulum membrane,membrane	protein binding	response to X-ray
11B / SC	O14966	O14966	-0.91241	0.91241	0.00933969	0.00840923	12	O14966	RAB29	Ras-related protein Rab-7L1	RAB7L_HUMAN	5	-88.2187	0.531297	11B	SC	cytoplasm,mitochondrion,early endosome,vacuole,Golgi apparatus,cis-Golgi network,trans-Golgi network,cytosol,cytoskeleton,plasma membrane,intracellular membrane-bounded organelle,perinuclear region of cytoplasm,recycling endosome,extracellular exosome,intracellular vesicle,melanosome,endomembrane system	protein binding,GTP binding,GDP binding,kinesin binding,small GTPase binding,dynein complex binding,GTPase activity	ER to Golgi vesicle-mediated transport,positive regulation of receptor recycling,mitochondrion organization,Golgi organization,synapse assembly,response to bacterium,negative regulation of neuron projection development,cell differentiation,T cell activation,retrograde transport, endosome to Golgi,modulation by host of viral process,positive regulation of T cell receptor signaling pathway,protein …
11B / SC	Q13825	Q13825	-0.800143	0.800143	0.00951485	0.00852242	12	Q13825	AUH	Methylglutaconyl-CoA hydratase, mitochondrial	AUHM_HUMAN	6	-74.1274	0.574292	11B	SC	mitochondrion,mitochondrial matrix	mRNA 3'-UTR binding,enoyl-CoA hydratase activity,methylglutaconyl-CoA hydratase activity,itaconyl-CoA hydratase activity	leucine catabolic process,fatty acid beta-oxidation
11B / SC	Q6KB66	Q6KB66	-0.726591	0.726591	0.00952886	0.00852691	12	Q6KB66	KRT80	Keratin, type II cytoskeletal 80	K2C80_HUMAN	13	-65.4724	0.60433	11B	SC	cytosol,keratin filament,intermediate filament cytoskeleton	protein binding,structural constituent of epidermis	keratinization,intermediate filament organization
11B / SC	A6NCL7	A6NCL7	-3.27571	3.27571	0.00953246	0.00852839	12	A6NCL7	ANKRD33B	Ankyrin repeat domain-containing protein 33B	AN33B_HUMAN	3	-868.47	0.103256	11B	SC
11B / SC	Q8N1B3	Q8N1B3	-0.609779	0.609779	0.00953649	0.00852963	12	Q8N1B3	CCNQ	Cyclin-Q	CCNQ_HUMAN	2	-52.6026	0.655297	11B	SC	cyclin-dependent protein kinase holoenzyme complex,nucleus	protein binding,cyclin-dependent protein serine/threonine kinase regulator activity	regulation of cell cycle G2/M phase transition,regulation of transcription from RNA polymerase II promoter
11B / SC	Q8TE99	Q8TE99	-1.18873	1.18873	0.0098302	0.00870856	12	Q8TE99	PXYLP1	2-phosphoxylose phosphatase 1	PXYP1_HUMAN	4	-127.953	0.438687	11B	SC	Golgi membrane,Golgi apparatus	protein binding,phosphatase activity	glycosaminoglycan biosynthetic process,positive regulation of heparan sulfate proteoglycan biosynthetic process,chondroitin sulfate proteoglycan biosynthetic process,dephosphorylation
11B / SC	Q9BQ48	Q9BQ48	-0.623809	0.623809	0.00999225	0.00881014	12	Q9BQ48	MRPL34	Large ribosomal subunit protein bL34m	RM34_HUMAN	4	-54.0938	0.648955	11B	SC	mitochondrion,mitochondrial inner membrane,mitochondrial ribosome,mitochondrial large ribosomal subunit	structural constituent of ribosome	translation,mitochondrial translation
11B / SC	Q9BVK8	Q9BVK8	-0.653714	0.653714	0.0102909	0.00898758	12	Q9BVK8	TMEM147	BOS complex subunit TMEM147	TM147_HUMAN	3	-57.3213	0.635642	11B	SC	endoplasmic reticulum membrane,plasma membrane,nuclear membrane,macromolecular complex,Requires Ontology	protein binding,ribosome binding	protein targeting to nuclear inner membrane,Requires Ontology
11B / SC	P01040	P01040	-1.82303	1.82303	0.0105109	0.00911508	12	P01040	CSTA	Cystatin-A	CYTA_HUMAN	4	-253.824	0.282627	11B	SC	cornified envelope,extracellular space,nucleoplasm,cytoplasm,cytosol,peptidase inhibitor complex	protease binding,cysteine-type endopeptidase inhibitor activity,protein binding	negative regulation of peptidase activity,peptide cross-linking,keratinocyte differentiation,negative regulation of proteolysis,cell-cell adhesion
11B / SC	P50151	P50151	-0.594247	0.594247	0.0105644	0.00914125	12	P50151	GNG10	Guanine nucleotide-binding protein G(I)/G(S)/G(O) subunit gamma-10	GBG10_HUMAN	2	-50.9684	0.66239	11B	SC	plasma membrane,heterotrimeric G-protein complex	GTPase activity,protein binding,G-protein beta-subunit binding	signal transduction,G-protein coupled receptor signaling pathway
11B / SC	Q9H6K4	Q9H6K4	-0.58946	0.58946	0.0105691	0.0091442	12	Q9H6K4	OPA3	Optic atrophy 3 protein	OPA3_HUMAN	2	-50.4683	0.664592	11B	SC	mitochondrion		visual perception,response to stimulus,regulation of lipid metabolic process
11B / SC	Q99640	Q99640	-0.589741	0.589741	0.0107302	0.00925776	12	Q99640	PKMYT1	Membrane-associated tyrosine- and threonine-specific cdc2-inhibitory kinase	PMYT1_HUMAN	9	-50.4977	0.664462	11B	SC	Golgi membrane,nucleoplasm,nucleolus,endoplasmic reticulum,endoplasmic reticulum membrane,Golgi apparatus,cytosol,membrane,cytoplasm,nucleus	protein serine/threonine kinase activity,protein binding,ATP binding,kinase activity,metal ion binding,Requires Ontology,protein kinase activity	regulation of cyclin-dependent protein serine/threonine kinase activity,G2/M transition of mitotic cell cycle,mitotic cell cycle,regulation of mitotic nuclear division,negative regulation of G2/M transition of mitotic cell cycle,phosphorylation,meiotic cell cycle,Requires Ontology,protein phosphorylation
11B / SC	Q9HB66	Q9HB66	-0.7051	0.7051	0.0110924	0.00945948	12	Q9HB66	MKKS	Alternative protein MKKS	Q9HB66_HUMAN	2	-63.0258	0.6134	11B	SC	membrane
11B / SC	O00560	O00560	-0.799868	0.799868	0.0112328	0.00954085	12	O00560	SDCBP	Syntenin-1	SDCB1_HUMAN	5	-74.0942	0.574402	11B	SC	extracellular region,extracellular space,nucleus,nucleoplasm,cytoplasm,endoplasmic reticulum membrane,cytosol,cytoskeleton,plasma membrane,adherens junction,focal adhesion,membrane,nuclear membrane,azurophil granule lumen,melanosome,membrane raft,extracellular exosome,blood microparticle,presynapse,extracellular vesicle,interleukin-5 receptor complex	frizzled binding,interleukin-5 receptor binding,protein binding,phosphatidylinositol-4,5-bisphosphate binding,cytoskeletal adaptor activity,growth factor binding,ionotropic glutamate receptor binding,neurexin family protein binding,identical protein binding,macromolecular complex binding,syndecan binding,ephrin receptor binding,protein heterodimerization activity,cell adhesion molecule binding,Re…	negative regulation of transcription from RNA polymerase II promoter,negative regulation of receptor internalization,protein targeting to membrane,substrate-dependent cell migration, cell extension,Ras protein signal transduction,chemical synaptic transmission,regulation of mitotic cell cycle,positive regulation of cell proliferation,positive regulation of epithelial to mesenchymal transition,act…
11B / SC	A0A7I2V3R4	A0A7I2V3R4	-1.39242	1.39242	0.0112553	0.00955257	12	A0A7I2V3R4	LOC122319436	RING-type domain-containing protein	A0A7I2V3R4_HUMAN	3	-162.519	0.380924	11B	SC	membrane	metal ion binding,ubiquitin protein ligase activity	protein ubiquitination
11B / SC	O00592	O00592	-1.87158	1.87158	0.0113795	0.00962706	12	O00592	PODXL	Podocalyxin	PODXL_HUMAN	3	-265.933	0.273274	11B	SC	ruffle,extracellular space,nucleolus,cytoplasm,plasma membrane,apical plasma membrane,lamellipodium,filopodium,microvillus membrane,centriolar satellite,slit diaphragm,intracellular membrane-bounded organelle,membrane raft,extracellular exosome	protein binding	cell adhesion,negative regulation of cell adhesion,cell migration,negative regulation of cell-cell adhesion,positive regulation of cell migration,regulation of microvillus assembly,positive regulation of cell-cell adhesion mediated by integrin,glomerular visceral epithelial cell development,epithelial tube formation
11B / SC	Q8N0S6	Q8N0S6	-0.668555	0.668555	0.0114413	0.00966611	12	Q8N0S6	CENPL	Centromere protein L	CENPL_HUMAN	5	-58.948	0.629137	11B	SC	condensed chromosome inner kinetochore,nucleus,nucleoplasm,cytosol	protein binding	chromosome segregation
11B / SC	Q9P003	Q9P003	-0.717203	0.717203	0.0115555	0.00973828	12	Q9P003	CNIH4	Protein cornichon homolog 4	CNIH4_HUMAN	1	-64.3992	0.608275	11B	SC	endoplasmic reticulum,endoplasmic reticulum-Golgi intermediate compartment,endoplasmic reticulum membrane,ER to Golgi transport vesicle	protein binding,CCR5 chemokine receptor binding	ER to Golgi vesicle-mediated transport,protein transport
11B / SC	Q8IV32	Q8IV32	-0.647957	0.647957	0.0116027	0.00977363	12	Q8IV32	CCDC71	Coiled-coil domain-containing protein 71	CCD71_HUMAN	2	-56.6948	0.638183	11B	SC
11B / SC	Q12893	Q12893	-1.02742	1.02742	0.0116789	0.00981765	12	Q12893	TMEM115	Transmembrane protein 115	TM115_HUMAN	1	-103.837	0.490587	11B	SC	Golgi transport complex,Golgi membrane,nucleus,Golgi apparatus,Golgi cisterna membrane	molecular_function,protein binding,identical protein binding	retrograde vesicle-mediated transport, Golgi to ER,negative regulation of cell proliferation,protein transport
11B / SC	Q9H1N7	Q9H1N7	-1.14692	1.14692	0.0120303	0.0100002	12	Q9H1N7	SLC35B3	Adenosine 3'-phospho 5'-phosphosulfate transporter 2	S35B3_HUMAN	5	-121.441	0.451587	11B	SC	Golgi membrane	antiporter activity,3'-phosphoadenosine 5'-phosphosulfate transmembrane transporter activity	5'-adenylyl sulfate transmembrane transport,3'-phospho-5'-adenylyl sulfate transmembrane transport,3'-phosphoadenosine 5'-phosphosulfate transport,transmembrane transport
11B / SC	Q6ZNG1	Q6ZNG1	-0.991708	0.991708	0.0122007	0.0101023	12	Q6ZNG1	ZNF600	Zinc finger protein 600	ZN600_HUMAN	1	-98.8538	0.502882	11B	SC	nucleus	protein binding,metal ion binding,RNA polymerase II core promoter proximal region sequence-specific DNA binding,transcriptional activator activity, RNA polymerase II transcription regulatory region sequence-specific binding	positive regulation of transcription from RNA polymerase II promoter,regulation of transcription from RNA polymerase II promoter
11B / SC	Q0VDI3	Q0VDI3	-0.972133	0.972133	0.0125215	0.0102696	12	Q0VDI3	TMEM267	Transmembrane protein 267	TM267_HUMAN	1	-96.174	0.509752	11B	SC	membrane	protein binding
11B / SC	Q5TEC3	Q5TEC3	-0.648568	0.648568	0.0126198	0.0103274	12	Q5TEC3	ZNF697	Zinc finger protein 697	ZN697_HUMAN	5	-56.7611	0.637913	11B	SC	cellular_component,nucleus	molecular_function,protein binding,metal ion binding,RNA polymerase II core promoter proximal region sequence-specific DNA binding,RNA polymerase II transcription factor activity, sequence-specific DNA binding	biological_process,regulation of transcription from RNA polymerase II promoter
11B / SC	Q96PB1	Q96PB1	-0.798466	0.798466	0.0128998	0.0104802	12	Q96PB1	CASD1	N-acetylneuraminate 9-O-acetyltransferase	CASD1_HUMAN	2	-73.9251	0.57496	11B	SC	Golgi membrane	N-acetylneuraminate 7-O(or 9-O)-acetyltransferase activity	carbohydrate metabolic process
11B / SC	Q96A57	Q96A57	-0.662812	0.662812	0.0131618	0.0106311	12	Q96A57	TMEM230	Transmembrane protein 230	TM230_HUMAN	2	-58.3165	0.631646	11B	SC	early endosome,late endosome,autophagosome,endoplasmic reticulum,trans-Golgi network,synaptic vesicle,membrane,recycling endosome,endomembrane system		synaptic vesicle transport
11B / SC	Q16610	Q16610	-1.30447	1.30447	0.0135169	0.0108386	12	Q16610	ECM1	Extracellular matrix protein 1	ECM1_HUMAN	11	-146.993	0.40487	11B	SC	extracellular region,extracellular matrix,platelet dense granule lumen,Requires Ontology,extracellular exosome,extracellular space	protease binding,interleukin-2 receptor binding,extracellular matrix structural constituent,protein binding	ossification,angiogenesis,positive regulation of endothelial cell proliferation,negative regulation of cytokine-mediated signaling pathway,chondrocyte development,regulation of type 2 immune response,endochondral bone growth,regulation of transcription from RNA polymerase II promoter,inflammatory response,signal transduction,negative regulation of peptidase activity,negative regulation of bone mi…
11B / SC	Q9BUP3	Q9BUP3	-0.673219	0.673219	0.0136078	0.0108951	12	Q9BUP3	HTATIP2	Oxidoreductase HTATIP2	HTAI2_HUMAN	10	-59.4627	0.627106	11B	SC	nucleus,nuclear envelope,cytoplasm,cytosol,membrane	transcription coactivator activity,protein serine/threonine kinase activity,protein binding,oxidoreductase activity	positive regulation of programmed cell death,positive regulation of transcription from RNA polymerase II promoter,protein autophosphorylation,angiogenesis,regulation of transcription from RNA polymerase II promoter,apoptotic process,cell differentiation,negative regulation of apoptotic process,regulation of angiogenesis,nuclear import
11B / SC	P62805	P62805	-0.596358	0.596358	0.0137794	0.0109862	12	P62805	H4C16	Histone H4	H4_HUMAN	15	-51.1895	0.661422	11B	SC	chromosome, telomeric region,nucleosome,extracellular region,nucleus,nucleoplasm,membrane,CENP-A containing nucleosome,extracellular exosome,macromolecular complex	DNA binding,RNA binding,protein binding,structural constituent of chromatin,protein heterodimerization activity	chromatin organization,nucleosome assembly,telomere organization,negative regulation of megakaryocyte differentiation,protein localization to CENP-A containing chromatin
11B / SC	B0YJ81	B0YJ81	-0.795747	0.795747	0.0144345	0.0113196	12	B0YJ81	HACD1	Very-long-chain (3R)-3-hydroxyacyl-CoA dehydratase 1	HACD1_HUMAN	1	-73.5976	0.576045	11B	SC	endoplasmic reticulum membrane	protein binding,3-hydroxyacyl-CoA dehydratase activity,Requires Ontology	long-chain fatty-acyl-CoA biosynthetic process,very long-chain fatty acid biosynthetic process,fatty acid elongation,sphingolipid biosynthetic process
11B / SC	P00749	P00749	-0.814068	0.814068	0.0145468	0.0113758	12	P00749	PLAU	Urokinase-type plasminogen activator	UROK_HUMAN	5	-75.8162	0.568776	11B	SC	extracellular region,extracellular space,plasma membrane,focal adhesion,external side of plasma membrane,cell surface,specific granule membrane,extracellular exosome,tertiary granule membrane,serine protease inhibitor complex,protein complex involved in cell-matrix adhesion,serine-type endopeptidase complex	serine-type endopeptidase activity,protein binding	positive regulation of cell migration,response to hypoxia,proteolysis,chemotaxis,signal transduction,blood coagulation,regulation of receptor activity,regulation of plasminogen activation,negative regulation of plasminogen activation,smooth muscle cell migration,regulation of smooth muscle cell migration,regulation of cell adhesion,plasminogen activation,regulation of cell adhesion mediated by in…
11B / SC	Q9NWT8	Q9NWT8	-0.781343	0.781343	0.0146811	0.01145	12	Q9NWT8	AURKAIP1	Small ribosomal subunit protein mS38	AKIP_HUMAN	2	-71.8731	0.581825	11B	SC	nucleus,nucleoplasm,mitochondrion,mitochondrial inner membrane,mitochondrial matrix,mitochondrial small ribosomal subunit,intracellular membrane-bounded organelle	protein binding	positive regulation of proteolysis,mitochondrial translation,negative regulation of mitotic nuclear division
11B / SC	Q9HB63	Q9HB63	-1.06967	1.06967	0.0148818	0.0115592	12	Q9HB63	NTN4	Netrin-4	NET4_HUMAN	3	-109.896	0.476427	11B	SC	extracellular region,plasma membrane,laminin complex	protein binding,laminin-1 binding	neuron remodeling,regulation of branching involved in salivary gland morphogenesis by extracellular matrix-epithelial cell signaling,cell migration,substrate adhesion-dependent cell spreading,basement membrane assembly,tissue development,axon guidance,animal organ morphogenesis
11B / SC	P06702	P06702	-1.80421	1.80421	0.0150893	0.011682	12	P06702	S100A9	Protein S100-A9	S10A9_HUMAN	5	-249.238	0.286338	11B	SC	extracellular region,extracellular space,nucleus,cytoplasm,cytosol,cytoskeleton,plasma membrane,secretory granule lumen,Requires Ontology,extracellular exosome,calprotectin complex,S100A9 complex	calcium ion binding,protein binding,microtubule binding,zinc ion binding,antioxidant activity,Toll-like receptor 4 binding,arachidonic acid binding,RAGE receptor binding,calcium-dependent protein binding	leukocyte migration involved in inflammatory response,autophagy,apoptotic process,activation of cysteine-type endopeptidase activity involved in apoptotic process,inflammatory response,cell-cell signaling,positive regulation of neuron projection development,positive regulation of cell growth,neutrophil chemotaxis,sequestering of zinc ion,regulation of toll-like receptor signaling pathway,peptidyl…
11B / SC	Q99594	Q99594	-1.08462	1.08462	0.0151459	0.0117039	12	Q99594	TEAD3	Transcriptional enhancer factor TEF-5	TEAD3_HUMAN	3	-112.082	0.471516	11B	SC	nucleoplasm,chromatin,transcription factor complex	RNA polymerase II transcription factor activity, sequence-specific DNA binding,transcription factor activity, sequence-specific DNA binding,protein binding,RNA polymerase II sequence-specific DNA binding transcription factor binding,RNA polymerase II core promoter proximal region sequence-specific DNA binding	female pregnancy,hippo signaling,positive regulation of transcription from RNA polymerase II promoter,asymmetric neuroblast division,embryonic organ development,regulation of transcription from RNA polymerase II promoter
11B / SC	Q68CP4	Q68CP4	-0.735494	0.735494	0.0153753	0.0118374	12	Q68CP4	HGSNAT	Heparan-alpha-glucosaminide N-acetyltransferase	HGNAT_HUMAN	4	-66.4968	0.600612	11B	SC	lysosomal membrane,plasma membrane,specific granule membrane,lysosomal lumen,tertiary granule membrane	heparan-alpha-glucosaminide N-acetyltransferase activity,transferase activity, transferring acyl groups	lysosomal transport,heparan sulfate proteoglycan catabolic process,protein oligomerization
11B / SC	Q86VZ6	Q86VZ6	-0.621436	0.621436	0.0155796	0.011949	12	Q86VZ6	JAZF1	Juxtaposed with another zinc finger protein 1	JAZF1_HUMAN	5	-53.8406	0.650024	11B	SC	fibrillar center,nucleoplasm,cytosol,transcriptional repressor complex,nucleus	transcription corepressor activity,protein binding,metal ion binding	negative regulation of transcription from RNA polymerase II promoter,lipid metabolic process
11B / SC	Q96DB5	Q96DB5	-0.603572	0.603572	0.0157421	0.0120363	12	Q96DB5	RMDN1	Regulator of microtubule dynamics protein 1	RMD1_HUMAN	11	-51.9474	0.658123	11B	SC	spindle microtubule,mitotic spindle pole,mitochondrion,cytoplasm	microtubule binding	mitotic spindle organization,attachment of mitotic spindle microtubules to kinetochore
11B / SC	P08138	P08138	-0.599264	0.599264	0.0159255	0.0121354	12	P08138	NGFR	Tumor necrosis factor receptor superfamily member 16	TNR16_HUMAN	12	-51.4943	0.660091	11B	SC	extracellular region,nucleoplasm,endosome,cytosol,plasma membrane,cell-cell junction,cell surface,postsynaptic density,membrane,growth cone,neuromuscular junction,dendritic spine,perikaryon,presynapse	beta-amyloid binding,transmembrane signaling receptor activity,death receptor activity,protein binding,calmodulin binding,coreceptor activity,small GTPase binding,ubiquitin protein ligase binding,signaling receptor activity,neurotrophin binding,nerve growth factor binding	cellular glucose homeostasis,intracellular protein transport,activation of cysteine-type endopeptidase activity involved in apoptotic process,Rho protein signal transduction,axon guidance,central nervous system development,fibroblast growth factor receptor signaling pathway,detection of temperature stimulus,nerve development,negative regulation of cell migration,hair follicle morphogenesis,circad…
11B / SC	Q96AQ8	Q96AQ8	-0.82328	0.82328	0.0166364	0.0125219	12	Q96AQ8	MCUR1	Mitochondrial calcium uniporter regulator 1	MCUR1_HUMAN	5	-76.9425	0.565155	11B	SC	mitochondrial inner membrane,mitochondrion	protein binding	mitochondrial calcium ion transport,calcium ion transmembrane import into mitochondrion,positive regulation of mitochondrial calcium ion concentration,calcium ion import
11B / SC	Q9BZG1	Q9BZG1	-0.651366	0.651366	0.0170717	0.0127643	12	Q9BZG1	RAB34	Ras-related protein Rab-34	RAB34_HUMAN	11	-57.0654	0.636677	11B	SC	ruffle membrane,Golgi apparatus,Golgi stack,centriole,cilium,phagocytic vesicle membrane,vesicle,Golgi cisterna,phagocytic vesicle,perinuclear region of cytoplasm,extracellular exosome	GTPase activity,protein binding,GTP binding,GTP-dependent protein binding,small GTPase binding	macropinocytosis,antigen processing and presentation,lysosome localization,Golgi to plasma membrane protein transport,positive regulation of smoothened signaling pathway,cilium morphogenesis,protein localization to plasma membrane,phagosome maturation,phagosome-lysosome fusion
11B / SC	Q05682	Q05682	-0.620911	0.620911	0.0176289	0.0130709	12	Q05682	CALD1	Caldesmon	CALD1_HUMAN	34	-53.7846	0.65026	11B	SC	stress fiber,cytosol,cytoskeleton,plasma membrane,actin cytoskeleton,myofibril,actin cap	protein binding,calmodulin binding,tropomyosin binding,cadherin binding,myosin binding,actin binding	muscle contraction,angiogenesis,actin filament bundle assembly
11B / SC	Q9UPQ8	Q9UPQ8	-0.643735	0.643735	0.017803	0.0131655	12	Q9UPQ8	DOLK	Dolichol kinase	DOLK_HUMAN	4	-56.2369	0.640054	11B	SC	endoplasmic reticulum membrane	dolichol kinase activity,protein binding	dolichyl diphosphate biosynthetic process,phosphorylation,dolichyl monophosphate biosynthetic process
11B / SC	Q9P0U1	Q9P0U1	-1.11463	1.11463	0.018117	0.0133262	12	Q9P0U1	TOMM7	Mitochondrial import receptor subunit TOM7 homolog	TOM7_HUMAN	2	-116.539	0.46181	11B	SC	mitochondrion,mitochondrial outer membrane,Requires Ontology,mitochondrial outer membrane translocase complex	protein binding,protein transmembrane transporter activity	protein targeting to mitochondrion,protein import into mitochondrial matrix,regulation of protein stability,protein import into mitochondrial outer membrane,mitophagy in response to mitochondrial depolarization,positive regulation of protein targeting to mitochondrion
11B / SC	Q9H1C3	Q9H1C3	-0.635495	0.635495	0.018129	0.0133283	12	Q9H1C3	GLT8D2	Glycosyltransferase 8 domain-containing protein 2	GL8D2_HUMAN	2	-55.3471	0.64372	11B	SC	membrane,Golgi apparatus	UDP-glycosyltransferase activity
11B / SC	Q96BQ5	Q96BQ5	-0.734526	0.734526	0.0181416	0.0133324	12	Q96BQ5	CCDC127	Coiled-coil domain-containing protein 127	CC127_HUMAN	7	-66.3851	0.601015	11B	SC
11B / SC	P43251	P43251	-0.590788	0.590788	0.0182634	0.0133954	12	P43251	BTD	Biotinidase	BTD_HUMAN	6	-50.6069	0.66398	11B	SC	extracellular region,extracellular space,mitochondrial matrix,extracellular exosome	biotinidase activity	biotin metabolic process,central nervous system development
11B / SC	Q9BXJ5	Q9BXJ5	-0.639201	0.639201	0.0184861	0.0134917	12	Q9BXJ5	C1QTNF2	Complement C1q tumor necrosis factor-related protein 2	C1QT2_HUMAN	1	-55.7466	0.642068	11B	SC	extracellular region,collagen trimer	protein binding	regulation of lipid metabolic process
11B / SC	Q9NS18	Q9NS18	-0.617622	0.617622	0.018649	0.0135712	12	Q9NS18	GLRX2	Glutaredoxin-2, mitochondrial	GLRX2_HUMAN	1	-53.4344	0.651744	11B	SC	nucleus,nucleoplasm,mitochondrion,mitochondrial matrix,dendrite,neuronal cell body,intracellular membrane-bounded organelle	protein disulfide isomerase activity,protein binding,arsenate reductase (glutaredoxin) activity,electron carrier activity,glutathione disulfide oxidoreductase activity,metal ion binding,2 iron, 2 sulfur cluster binding,protein disulfide oxidoreductase activity	regulation of transcription, DNA-templated,glutathione metabolic process,apoptotic process,response to temperature stimulus,regulation of signal transduction,response to organic substance,electron transport chain,cell differentiation,DNA protection,response to hydrogen peroxide,cell redox homeostasis,response to redox state,cellular response to superoxide
11B / SC	Q9NZE8	Q9NZE8	-0.953841	0.953841	0.0192608	0.0138806	12	Q9NZE8	MRPL35	Large ribosomal subunit protein bL35m	RM35_HUMAN	3	-93.7024	0.516256	11B	SC	mitochondrion,mitochondrial inner membrane,mitochondrial ribosome,mitochondrial large ribosomal subunit	structural constituent of ribosome	translation,mitochondrial translation
11B / SC	Q15543	Q15543	-0.881743	0.881743	0.0194134	0.0139541	12	Q15543	TAF13	Transcription initiation factor TFIID subunit 13	TAF13_HUMAN	1	-84.2601	0.542711	11B	SC	nucleus,nucleoplasm,transcription factor TFIID complex,nucleolus	DNA binding,protein binding,obsolete general RNA polymerase II transcription factor activity,TBP-class protein binding,protein heterodimerization activity	DNA-templated transcription, initiation,transcription from RNA polymerase II promoter,transcription initiation from RNA polymerase II promoter,mRNA transcription from RNA polymerase II promoter,RNA polymerase II transcriptional preinitiation complex assembly,positive regulation of transcription initiation from RNA polymerase II promoter
11B / SC	Q96AA3	Q96AA3	-0.632306	0.632306	0.0194213	0.0139571	12	Q96AA3	RFT1	Protein RFT1 homolog	RFT1_HUMAN	3	-55.0041	0.645144	11B	SC	endoplasmic reticulum membrane	protein binding,glycolipid-translocating activity	dolichol-linked oligosaccharide biosynthetic process,carbohydrate transport,glycolipid translocation
11B / SC	O75112	O75112	-0.711623	0.711623	0.0194584	0.0139729	12	O75112	LDB3	LIM domain-binding protein 3	LDB3_HUMAN	9	-63.7645	0.610633	11B	SC	cytoskeleton,Z disc,pseudopodium,perinuclear region of cytoplasm,adherens junction,stress fiber,filamentous actin	protein kinase C binding,protein binding,cytoskeletal protein binding,metal ion binding,actin binding,muscle alpha-actinin binding	sarcomere organization,heart development,actin cytoskeleton organization,muscle structure development
11B / SC	Q86UW9	Q86UW9	-0.744549	0.744549	0.0197559	0.0141209	12	Q86UW9	DTX2	Probable E3 ubiquitin-protein ligase DTX2	DTX2_HUMAN	2	-67.545	0.596855	11B	SC	nucleoplasm,cytoplasm,nuclear membrane	protein binding,zinc ion binding,ubiquitin protein ligase activity	protein ubiquitination,Notch signaling pathway
11B / SC	Q8NEA6	Q8NEA6	-0.622983	0.622983	0.0197575	0.0141209	12	Q8NEA6	GLIS3	Zinc finger protein GLIS3	GLIS3_HUMAN	10	-54.0056	0.649327	11B	SC	nucleus	RNA polymerase II core promoter proximal region sequence-specific DNA binding,transcriptional repressor activity, RNA polymerase II transcription regulatory region sequence-specific binding,transcriptional activator activity, RNA polymerase II transcription regulatory region sequence-specific binding,protein binding,metal ion binding,RNA polymerase II transcription factor activity, sequence-speci…	negative regulation of transcription from RNA polymerase II promoter,transcription from RNA polymerase II promoter,positive regulation of transcription from RNA polymerase II promoter,regulation of transcription from RNA polymerase II promoter
11B / SC	Q96B96	Q96B96	-1.38895	1.38895	0.019859	0.0141722	12	Q96B96	LDAF1	Lipid droplet assembly factor 1	LDAF1_HUMAN	2	-161.888	0.381842	11B	SC	endoplasmic reticulum membrane,lipid particle	protein binding	Requires Ontology
11B / SC	Q58FF3	Q58FF3	-0.829724	0.829724	0.0204349	0.0144592	12	Q58FF3	HSP90B2P	Putative endoplasmin-like protein	ENPLL_HUMAN	2	-77.7346	0.562637	11B	SC	mitochondrial inner membrane	ATP binding,ATPase activity,Requires Ontology,protein kinase binding,unfolded protein binding	protein folding
11B / SC	Q9BQE9	Q9BQE9	-0.639264	0.639264	0.0206159	0.0145513	12	Q9BQE9	BCL7B	B-cell CLL/lymphoma 7 protein family member B	BCL7B_HUMAN	5	-55.7534	0.64204	11B	SC	chromatin,SWI/SNF complex,Requires Ontology	actin binding,protein binding	chromatin remodeling,regulation of transcription from RNA polymerase II promoter,apoptotic process,biological_process,positive regulation of cell proliferation,Wnt signaling pathway,regulation of mitotic metaphase/anaphase transition,cell differentiation,negative regulation of cell differentiation,regulation of G0 to G1 transition,positive regulation of stem cell population maintenance,regulation…
11B / SC	P17707	P17707	-1.18099	1.18099	0.0209515	0.0147322	12	P17707	AMD1	S-adenosylmethionine decarboxylase proenzyme	DCAM_HUMAN	2	-126.732	0.44105	11B	SC	cytosol	adenosylmethionine decarboxylase activity,protein binding,identical protein binding,putrescine binding	polyamine metabolic process,spermine biosynthetic process,spermidine biosynthetic process
11B / SC	Q14332	Q14332	-0.759845	0.759845	0.0210308	0.0147707	12	Q14332	FZD2	Frizzled-2	FZD2_HUMAN	2	-69.3308	0.59056	11B	SC	cytoplasm,plasma membrane,focal adhesion,clathrin-coated endocytic vesicle membrane	G-protein coupled receptor activity,protein binding,Wnt-protein binding,PDZ domain binding,Wnt-activated receptor activity	membranous septum morphogenesis,muscular septum morphogenesis,outflow tract morphogenesis,G-protein coupled receptor signaling pathway,sensory perception of smell,Wnt signaling pathway,neuron differentiation,endothelial cell differentiation,positive regulation of transcription, DNA-templated,positive regulation of sequence-specific DNA binding transcription factor activity,hard palate development…
11B / SC	Q9BVC6	Q9BVC6	-0.597763	0.597763	0.0210265	0.0147707	12	Q9BVC6	TMEM109	Voltage-gated monoatomic cation channel TMEM109	TM109_HUMAN	2	-51.3368	0.660778	11B	SC	nuclear outer membrane,sarcoplasmic reticulum membrane,extracellular exosome,ion channel complex	molecular_function,protein binding,voltage-gated cation channel activity	negative regulation of programmed cell death,cellular response to gamma radiation,cation transmembrane transport,intrinsic apoptotic signaling pathway in response to DNA damage by p53 class mediator
11B / SC	Q8N9Z2	Q8N9Z2	-0.635033	0.635033	0.0215571	0.0150457	12	Q8N9Z2	CCDC71L	Coiled-coil domain-containing protein 71L	CC71L_HUMAN	6	-55.2973	0.643926	11B	SC
11B / SC	Q96CG8	Q96CG8	-0.917379	0.917379	0.0223412	0.0154667	12	Q96CG8	CTHRC1	Collagen triple helix repeat-containing protein 1	CTHR1_HUMAN	3	-88.8681	0.52947	11B	SC	extracellular region,extracellular space,sarcoplasm,Requires Ontology,collagen trimer	frizzled binding,extracellular matrix structural constituent,Wnt-protein binding	osteoblast differentiation,osteoblast proliferation,positive regulation of osteoblast proliferation,ossification involved in bone remodeling,positive regulation of osteoblast differentiation,Wnt signaling pathway, planar cell polarity pathway,inner ear receptor stereocilium organization,negative regulation of canonical Wnt signaling pathway,cochlea morphogenesis,establishment of planar polarity i…
11B / SC	Q08334	Q08334	-0.850859	0.850859	0.0229594	0.0157609	12	Q08334	IL10RB	Interleukin-10 receptor subunit beta	I10R2_HUMAN	4	-80.3574	0.554455	11B	SC	plasma membrane,membrane,interleukin-28 receptor complex	interleukin-10 receptor activity,protein binding,signaling receptor activity	inflammatory response,immune response,signal transduction,type III interferon signaling pathway,positive regulation of JAK-STAT cascade,defense response to virus,cellular response to virus,positive regulation of cellular respiration,cytokine-mediated signaling pathway
11B / SC	Q5BLP8	Q5BLP8	-0.718369	0.718369	0.0230419	0.0157988	12	Q5BLP8	NICOL1	NELL2-interacting cell ontogeny regulator 1	NICOL_HUMAN	2	-64.5321	0.607784	11B	SC	extracellular space		spermatogenesis
11B / SC	Q9BW60	Q9BW60	-0.74372	0.74372	0.0231256	0.0158401	12	Q9BW60	ELOVL1	Very long chain fatty acid elongase 1	ELOV1_HUMAN	2	-67.4488	0.597197	11B	SC	endoplasmic reticulum,endoplasmic reticulum membrane,membrane	protein binding,fatty acid elongase activity	unsaturated fatty acid biosynthetic process,fatty acid elongation, saturated fatty acid,sphingolipid biosynthetic process,fatty acid elongation, monounsaturated fatty acid,long-chain fatty-acyl-CoA biosynthetic process,alpha-linolenic acid metabolic process,very long-chain fatty acid biosynthetic process,linoleic acid metabolic process,ceramide biosynthetic process,establishment of skin barrier,f…
11B / SC	Q9NUM4	Q9NUM4	-0.735715	0.735715	0.0231936	0.0158751	12	Q9NUM4	TMEM106B	Transmembrane protein 106B	T106B_HUMAN	6	-66.5223	0.60052	11B	SC	lysosome,lysosomal membrane,endosome,plasma membrane,late endosome membrane	molecular_function,protein binding,ATPase binding	lysosomal lumen acidification,lysosome localization,dendrite morphogenesis,neuron cellular homeostasis,positive regulation of dendrite development,lysosomal protein catabolic process,Requires Ontology,lysosome organization,lysosomal transport
11B / SC	Q9NWL6	Q9NWL6	-0.675516	0.675516	0.0237367	0.0161664	12	Q9NWL6	ASNSD1	Asparagine synthetase domain-containing protein 1	ASND1_HUMAN	1	-59.7168	0.626108	11B	SC	cellular_component	molecular_function,asparagine synthase (glutamine-hydrolyzing) activity	asparagine biosynthetic process,glutamine metabolic process,biological_process
11B / SC	O00204	O00204	-0.71718	0.71718	0.0238849	0.016245	12	O00204	SULT2B1	Sulfotransferase 2B1	ST2B1_HUMAN	1	-64.3966	0.608285	11B	SC	nucleus,endoplasmic reticulum,cytosol,intracellular membrane-bounded organelle,extracellular exosome,cytoplasm	nucleic acid binding,protein binding,cholesterol binding,small molecule binding,steroid sulfotransferase activity,cholesterol sulfotransferase activity,steroid hormone binding,sulfotransferase activity	steroid metabolic process,cholesterol metabolic process,negative regulation of cell proliferation,positive regulation of epidermal cell differentiation,3'-phosphoadenosine 5'-phosphosulfate metabolic process,sulfation
11B / SC	P05121	P05121	-1.18424	1.18424	0.0253192	0.0169509	12	P05121	SERPINE1	Plasminogen activator inhibitor 1	PAI1_HUMAN	11	-127.244	0.440055	11B	SC	Requires Ontology,extracellular region,extracellular space,plasma membrane,platelet alpha granule lumen,extracellular exosome,serine protease inhibitor complex,peptidase inhibitor complex	protease binding,serine-type endopeptidase inhibitor activity,receptor binding,protein binding	angiogenesis,regulation of receptor activity,negative regulation of plasminogen activation,negative regulation of endopeptidase activity,negative regulation of smooth muscle cell migration,positive regulation of blood coagulation,negative regulation of blood coagulation,negative regulation of cell migration,positive regulation of interleukin-8 production,negative regulation of cell adhesion media…
11B / SC	Q8NFY4	Q8NFY4	-0.834155	0.834155	0.0254881	0.0170245	12	Q8NFY4	SEMA6D	Semaphorin-6D	SEM6D_HUMAN	2	-78.2813	0.560911	11B	SC	Golgi apparatus,plasma membrane	chemorepellent activity,semaphorin receptor binding	smooth muscle cell migration,positive regulation of smooth muscle cell migration,negative regulation of smooth muscle cell migration,ventricular system development,semaphorin-plexin signaling pathway,positive regulation of cell migration,negative regulation of axon extension involved in axon guidance,axon guidance,negative chemotaxis,neural crest cell migration
11B / SC	P50443	P50443	-0.650551	0.650551	0.0259079	0.017239	12	P50443	SLC26A2	Sulfate transporter	S26A2_HUMAN	3	-56.9768	0.637037	11B	SC	plasma membrane,membrane,apical plasma membrane,microvillus membrane,extracellular exosome	inorganic anion exchanger activity,secondary active sulfate transmembrane transporter activity,sulfate transmembrane transporter activity,oxalate transmembrane transporter activity,chloride transmembrane transporter activity,bicarbonate transmembrane transporter activity	ossification,chondrocyte differentiation,sulfate transport,bicarbonate transport,oxalate transport,chondrocyte proliferation,sulfate transmembrane transport,chloride transmembrane transport
11B / SC	Q9UNL2	Q9UNL2	-0.603292	0.603292	0.0263531	0.0174452	12	Q9UNL2	SSR3	Translocon-associated protein subunit gamma	SSRG_HUMAN	3	-51.918	0.65825	11B	SC	endoplasmic reticulum membrane,endoplasmic reticulum	protein binding	SRP-dependent cotranslational protein targeting to membrane
11B / SC	A6NHQ2	A6NHQ2	-0.917889	0.917889	0.0270957	0.017821	12	A6NHQ2	FBLL1	rRNA/tRNA 2'-O-methyltransferase fibrillarin-like protein 1	FBLL1_HUMAN	1	-88.9348	0.529283	11B	SC	fibrillar center,nucleoplasm,nucleolus,Cajal body,small-subunit processome,box C/D snoRNP complex	rRNA methyltransferase activity,RNA binding,histone-glutamine methyltransferase activity	blastocyst hatching,chromatin remodeling,box C/D snoRNA 3'-end processing,rRNA methylation
11B / SC	Q6JQN1	Q6JQN1	-0.629433	0.629433	0.0290965	0.0187815	12	Q6JQN1	ACAD10	Acyl-CoA dehydrogenase family member 10	ACD10_HUMAN	6	-54.6956	0.646431	11B	SC	mitochondrion,mitochondrial matrix,cytoplasm	acyl-CoA dehydrogenase activity,flavin adenine dinucleotide binding	fatty acid beta-oxidation,fatty acid beta-oxidation using acyl-CoA dehydrogenase
11B / SC	Q76M96	Q76M96	-1.68411	1.68411	0.0295313	0.0189808	12	Q76M96	CCDC80	Coiled-coil domain-containing protein 80	CCD80_HUMAN	3	-221.343	0.311194	11B	SC	extracellular region,interstitial matrix,basement membrane	fibronectin binding,heparin binding	response to bacterium,extracellular matrix organization,positive regulation of cell-substrate adhesion
11B / SC	Q96P53	Q96P53	-0.686163	0.686163	0.0303757	0.0193586	12	Q96P53	WDFY2	WD repeat and FYVE domain-containing protein 2	WDFY2_HUMAN	3	-60.8998	0.621505	11B	SC	early endosome,vesicle,intracellular membrane-bounded organelle	protein binding,metal ion binding	positive regulation of protein phosphorylation,positive regulation of fat cell differentiation
11B / SC	A1XBS5	A1XBS5	-0.680628	0.680628	0.0306483	0.0195045	12	A1XBS5	CIBAR1	CBY1-interacting BAR domain-containing protein 1	CBAR1_HUMAN	2	-60.2837	0.623894	11B	SC	nucleus,cytoplasm,mitochondrion,mitochondrial inner membrane,centriole,mitochondrial crista,ciliary transition zone,ciliary base,ciliary basal body	protein binding,phospholipid binding	inner mitochondrial membrane organization,limb morphogenesis,positive regulation of smoothened signaling pathway,cilium morphogenesis,membrane organization,Requires Ontology
11B / SC	Q6IN84	Q6IN84	-0.734987	0.734987	0.0306908	0.0195243	12	Q6IN84	MRM1	rRNA methyltransferase 1, mitochondrial	MRM1_HUMAN	8	-66.4383	0.600823	11B	SC	mitochondrion,mitochondrial matrix	RNA binding,protein binding,rRNA (guanosine-2'-O-)-methyltransferase activity,rRNA (guanine) methyltransferase activity	rRNA 2'-O-methylation,rRNA modification
11B / SC	Q10587	Q10587	-0.851262	0.851262	0.0309824	0.0196636	12	Q10587	TEF	Thyrotroph embryonic factor	TEF_HUMAN	1	-80.4079	0.5543	11B	SC	chromatin,nucleus	RNA polymerase II transcription factor activity, sequence-specific DNA binding,transcriptional activator activity, RNA polymerase II transcription regulatory region sequence-specific binding,protein binding,identical protein binding,macromolecular complex binding,sequence-specific double-stranded DNA binding,RNA polymerase II core promoter proximal region sequence-specific DNA binding	positive regulation of transcription from RNA polymerase II promoter,rhythmic process,regulation of transcription from RNA polymerase II promoter
11B / SC	Q8TA86	Q8TA86	-1.02834	1.02834	0.0310054	0.019669	12	Q8TA86	RP9	Retinitis pigmentosa 9 protein	RP9_HUMAN	2	-103.967	0.490275	11B	SC	nucleus,signal recognition particle receptor complex	RNA binding,protein binding,metal ion binding	RNA splicing,cognition
11B / SC	Q9BWC9	Q9BWC9	-0.725663	0.725663	0.0315909	0.0199483	12	Q9BWC9	CCDC106	Coiled-coil domain-containing protein 106	CC106_HUMAN	2	-65.3661	0.604719	11B	SC	nucleoplasm,cytosol	protein binding
11B / SC	Q9UH73	Q9UH73	-0.707748	0.707748	0.0318424	0.0200664	12	Q9UH73	EBF1	Transcription factor COE1	COE1_HUMAN	3	-63.3252	0.612275	11B	SC	nucleus,chromatin	RNA polymerase II transcription factor activity, sequence-specific DNA binding,protein binding,metal ion binding,RNA polymerase II core promoter proximal region sequence-specific DNA binding	regulation of transcription from RNA polymerase II promoter
11B / SC	Q15434	Q15434	-0.790631	0.790631	0.0319551	0.0201222	12	Q15434	RBMS2	RNA-binding motif, single-stranded-interacting protein 2	RBMS2_HUMAN	3	-72.9831	0.578091	11B	SC	nucleus,ribonucleoprotein complex,cytosol	RNA binding,poly(A) binding,mRNA 3'-UTR binding,poly(U) RNA binding	RNA processing
11B / SC	P02788	P02788	-1.21982	1.21982	0.0323635	0.0203122	12	P02788	LTF	Lactotransferrin	TRFL_HUMAN	2	-132.917	0.429337	11B	SC	extracellular region,extracellular space,nucleus,cytoplasm,cell surface,secretory granule,specific granule lumen,specific granule,extracellular exosome,phagocytic vesicle lumen,tertiary granule lumen,macromolecular complex,plasma membrane,recycling endosome,early endosome	lipopolysaccharide binding,DNA binding,serine-type endopeptidase activity,cysteine-type endopeptidase inhibitor activity,iron ion binding,protein binding,heparin binding,protein serine/threonine kinase activator activity,Requires Ontology	ossification,regulation of cytokine production,innate immune response in mucosa,proteolysis,humoral immune response,antibacterial humoral response,antifungal humoral response,killing of cells of other organism,negative regulation of lipopolysaccharide-mediated signaling pathway,regulation of tumor necrosis factor production,negative regulation of ATPase activity,positive regulation of osteoblast …
11B / SC	Q9UM21	Q9UM21	-0.775521	0.775521	0.0336171	0.0209015	12	Q9UM21	MGAT4A	Alpha-1,3-mannosyl-glycoprotein 4-beta-N-acetylglucosaminyltransferase A	MGT4A_HUMAN	1	-71.1808	0.584178	11B	SC	Golgi membrane,peroxisome,endoplasmic reticulum lumen,extracellular exosome,endoplasmic reticulum,Golgi stack,endoplasmic reticulum-Golgi intermediate compartment	alanine-glyoxylate transaminase activity,alpha-1,3-mannosylglycoprotein 4-beta-N-acetylglucosaminyltransferase activity,protein homodimerization activity,metal ion binding,acetylglucosaminyltransferase activity	protein glycosylation,N-glycan processing,viral protein processing,glyoxylate metabolic process,protein N-linked glycosylation
11B / SC	B5MCY1	B5MCY1	-0.753692	0.753692	0.0336947	0.0209392	12	B5MCY1	TDRD15	Tudor domain-containing protein 15	TDR15_HUMAN	1	-68.6102	0.593084	11B	SC
11B / SC	Q9Y3L3	Q9Y3L3	-0.605458	0.605458	0.0342555	0.0211991	12	Q9Y3L3	SH3BP1	SH3 domain-binding protein 1	3BP1_HUMAN	1	-52.1461	0.657263	11B	SC	exocyst,phagocytic cup,nucleus,cytosol,adherens junction,bicellular tight junction,lamellipodium,cell leading edge,intracellular	GTPase activator activity,protein binding,SH3 domain binding,semaphorin receptor binding	phagocytosis, engulfment,actin filament organization,cell migration,regulation of actin filament depolymerization,regulation of actin cytoskeleton organization,cell junction assembly,regulation of blood vessel endothelial cell migration,positive regulation of GTPase activity,establishment of epithelial cell apical/basal polarity,filopodium assembly,regulation of small GTPase mediated signal trans…
11B / SC	Q9H3S5	Q9H3S5	-0.620236	0.620236	0.0355791	0.0217854	12	Q9H3S5	PIGM	GPI mannosyltransferase 1	PIGM_HUMAN	2	-53.7127	0.650564	11B	SC	endoplasmic reticulum membrane,glycosylphosphatidylinositol-mannosyltransferase I complex	glycolipid mannosyltransferase activity,alpha-1,4-mannosyltransferase activity,mannosyltransferase activity	GPI anchor biosynthetic process
11B / SC	P00414	P00414	-0.68042	0.68042	0.0359701	0.0219498	12	P00414	MT-CO3	Cytochrome c oxidase subunit 3	COX3_HUMAN	1	-60.2606	0.623984	11B	SC	mitochondrial inner membrane,mitochondrial respiratory chain complex IV,mitochondrial membrane,respiratory chain complex IV,mitochondrion	protein binding,cytochrome-c oxidase activity	mitochondrial electron transport, cytochrome c to oxygen,respiratory chain complex IV assembly,cellular respiration,hydrogen ion transmembrane transport
11B / SC	Q5HYI7	Q5HYI7	-0.615585	0.615585	0.0363963	0.0221408	12	Q5HYI7	MTX3	Metaxin-3	MTX3_HUMAN	8	-53.2179	0.652665	11B	SC	mitochondrial sorting and assembly machinery complex,Requires Ontology,cytoplasm	molecular_function	inner mitochondrial membrane organization,protein transport,mitochondrion organization
11B / SC	Q8NC54	Q8NC54	-0.636966	0.636966	0.0368288	0.0223436	12	Q8NC54	KCT2	Keratinocyte-associated transmembrane protein 2	KCT2_HUMAN	3	-55.5055	0.643064	11B	SC	membrane
11B / SC	Q9H5J8	Q9H5J8	-0.892389	0.892389	0.0385952	0.0231378	12	Q9H5J8	TAF1D	TATA box-binding protein-associated factor RNA polymerase I subunit D	TAF1D_HUMAN	3	-85.6248	0.538721	11B	SC	nucleoplasm,nucleolus,cytosol,centriolar satellite,mitotic spindle,RNA polymerase transcription factor SL1 complex	DNA binding,protein binding,identical protein binding	regulation of transcription, DNA-templated
11B / SC	P14923	P14923	-0.736619	0.736619	0.0389663	0.0233131	12	P14923	JUP	Junction plakoglobin	PLAK_HUMAN	11	-66.6266	0.600144	11B	SC	hemidesmosome,cornified envelope,extracellular region,nucleus,cytoplasm,cytosol,cytoskeleton,intermediate filament,plasma membrane,cell-cell junction,adherens junction,zonula adherens,focal adhesion,cytoplasmic side of plasma membrane,intercalated disc,Z disc,desmosome,specific granule lumen,extracellular exosome,ficolin-1-rich granule lumen,catenin complex,protein-DNA complex,gamma-catenin-TCF7L…	transcription coactivator activity,structural molecule activity,protein binding,protein phosphatase binding,protein homodimerization activity,alpha-catenin binding,cadherin binding,cell adhesion molecule binding,cell adhesive protein binding involved in bundle of His cell-Purkinje myocyte communication,Requires Ontology	positive regulation of cell-matrix adhesion,desmosome assembly,cell migration,regulation of cell proliferation,positive regulation of protein import into nucleus,negative regulation of blood vessel endothelial cell migration,skin development,positive regulation of angiogenesis,detection of mechanical stimulus,positive regulation of sequence-specific DNA binding transcription factor activity,endot…
11B / SC	O14524	O14524	-0.581341	0.581341	0.0392187	0.0234285	12	O14524	NEMP1	Nuclear envelope integral membrane protein 1	NEMP1_HUMAN	7	-49.6239	0.668342	11B	SC	nuclear envelope,nuclear inner membrane	molecular_function	erythrocyte enucleation,erythrocyte maturation,nuclear membrane organization
11B / SC	Q9NQ34	Q9NQ34	-0.597002	0.597002	0.0401749	0.0238681	12	Q9NQ34	TMEM9B	Transmembrane protein 9B	TMM9B_HUMAN	3	-51.257	0.661126	11B	SC	lysosomal membrane,early endosome membrane	protein binding	positive regulation of I-kappaB kinase/NF-kappaB signaling
11B / SC	Q9NX76	Q9NX76	-0.789509	0.789509	0.0425656	0.0249626	12	Q9NX76	CMTM6	CKLF-like MARVEL transmembrane domain-containing protein 6	CKLF6_HUMAN	1	-72.8487	0.578541	11B	SC	plasma membrane,membrane,early endosome membrane,azurophil granule membrane,specific granule membrane,recycling endosome membrane	protein binding	protein transport,regulation of protein stability,endocytic recycling
11B / SC	Q9BW72	Q9BW72	-0.652401	0.652401	0.0429643	0.0251224	12	Q9BW72	HIGD2A	HIG1 domain family member 2A, mitochondrial	HIG2A_HUMAN	2	-57.1782	0.63622	11B	SC	mitochondrial inner membrane,respiratory chain,mitochondrion		negative regulation of apoptotic process,mitochondrial respiratory chain supercomplex assembly
11B / SC	P57054	P57054	-1.16497	1.16497	0.0439593	0.0255585	12	P57054	PIGP	Phosphatidylinositol N-acetylglucosaminyltransferase subunit P	PIGP_HUMAN	2	-124.228	0.445975	11B	SC	glycosylphosphatidylinositol-N-acetylglucosaminyltransferase (GPI-GnT) complex,endoplasmic reticulum membrane,endoplasmic reticulum	phosphatidylinositol N-acetylglucosaminyltransferase activity,protein binding	GPI anchor biosynthetic process
11B / SC	P48960	P48960	-0.640958	0.640958	0.0446391	0.0258386	12	P48960	ADGRE5	Adhesion G protein-coupled receptor E5	AGRE5_HUMAN	2	-55.9365	0.641287	11B	SC	plasma membrane,focal adhesion,membrane,secretory granule membrane,extracellular exosome	transmembrane signaling receptor activity,calcium ion binding,protein binding,G-protein coupled receptor activity	inflammatory response,immune response,cell adhesion,cell surface receptor signaling pathway,G-protein coupled receptor signaling pathway,cell-cell signaling,adenylate cyclase-activating G-protein coupled receptor signaling pathway
11B / SC	Q9P2G9	Q9P2G9	-0.729608	0.729608	0.0448735	0.025948	12	Q9P2G9	KLHL8	Kelch-like protein 8	KLHL8_HUMAN	4	-65.8189	0.603068	11B	SC	nucleoplasm,Cul3-RING ubiquitin ligase complex	protein binding	ubiquitin-dependent protein catabolic process,protein ubiquitination
11B / SC	P02753	P02753	-0.969961	0.969961	0.045312	0.0261203	12	P02753	RBP4	Retinol-binding protein 4	RET4_HUMAN	2	-95.8788	0.51052	11B	SC	extracellular region,extracellular space,extracellular exosome	protein binding,retinal binding,retinol binding,retinol transporter activity	eye development,positive regulation of immunoglobulin production,gluconeogenesis,heart development,visual perception,maintenance of gastrointestinal epithelium,lung development,positive regulation of insulin secretion,response to retinoic acid,retinol transport,retinol metabolic process,glucose homeostasis,embryonic organ morphogenesis,embryonic skeletal system development,cardiac muscle tissue d…
11B / SC	Q9BY78	Q9BY78	-0.646207	0.646207	0.0461705	0.0265064	12	Q9BY78	RNF26	E3 ubiquitin-protein ligase RNF26	RNF26_HUMAN	5	-56.5048	0.638958	11B	SC	endoplasmic reticulum membrane	protein binding,zinc ion binding,ubiquitin protein ligase activity	endosome organization,protein ubiquitination,regulation of type I interferon production,negative regulation of defense response to virus,protein K11-linked ubiquitination,Requires Ontology,ubiquitin-dependent protein catabolic process
11B / SC	Q9UL01	Q9UL01	-0.609583	0.609583	0.0468095	0.0267825	12	Q9UL01	DSE	Dermatan-sulfate epimerase	DSE_HUMAN	4	-52.5818	0.655386	11B	SC	Golgi membrane,endoplasmic reticulum,endoplasmic reticulum membrane,Golgi apparatus,cytoplasmic vesicle membrane	metal ion binding,chondroitin-glucuronate 5-epimerase activity	heparan sulfate proteoglycan biosynthetic process,chondroitin sulfate biosynthetic process,dermatan sulfate biosynthetic process,chondroitin sulfate metabolic process,dermatan sulfate metabolic process
11B / SC	Q8N6M3	Q8N6M3	-0.823937	0.823937	0.0480377	0.027344	12	Q8N6M3	FITM2	Acyl-coenzyme A diphosphatase FITM2	FITM2_HUMAN	2	-77.023	0.564898	11B	SC	endoplasmic reticulum membrane	protein binding,triglyceride binding,diacylglycerol binding,CoA pyrophosphatase activity	cytoskeleton organization,regulation of triglyceride biosynthetic process,positive regulation of sequestering of triglyceride,regulation of cell morphogenesis,sequestering of triglyceride,lipid particle organization,cellular triglyceride homeostasis,fatty-acyl-CoA catabolic process,lipid homeostasis,Requires Ontology,lipid storage,phospholipid biosynthetic process
11B / SC	Q9UHA3	Q9UHA3	-0.588504	0.588504	0.0487143	0.0276235	12	Q9UHA3	RSL24D1	Probable ribosome biogenesis protein RLP24	RLP24_HUMAN	3	-50.3687	0.665032	11B	SC	nucleoplasm,nucleolus,ribosome	structural constituent of ribosome,protein binding	translation,ribosomal large subunit biogenesis
11B / SC	Q8TC41	Q8TC41	-0.774524	0.774524	0.0490474	0.0277637	12	Q8TC41	RNF217	E3 ubiquitin-protein ligase RNF217	RN217_HUMAN	3	-71.0625	0.584582	11B	SC	cytosol,membrane,ubiquitin ligase complex,cytoplasm	ubiquitin-protein transferase activity,zinc ion binding,ubiquitin conjugating enzyme binding,ubiquitin protein ligase activity	ubiquitin-dependent protein catabolic process,protein polyubiquitination
11B / SC	Q86XE3	Q86XE3	-0.656592	0.656592	0.0505634	0.0284228	12	Q86XE3	MICU3	Calcium uptake protein 3, mitochondrial	MICU3_HUMAN	3	-57.6355	0.634375	11B	SC	mitochondrial inner membrane,uniplex complex	calcium ion binding	calcium ion transmembrane import into mitochondrion,mitochondrial calcium ion homeostasis
11B / SC	O75352	O75352	-0.603841	0.603841	0.0506926	0.0284632	12	O75352	MPDU1	Mannose-P-dolichol utilization defect 1 protein	MPU1_HUMAN	2	-51.9758	0.658	11B	SC	endoplasmic reticulum membrane,membrane	protein binding	protein folding,dolichol-linked oligosaccharide biosynthetic process,oligosaccharide biosynthetic process
11B / SC	P25311	P25311	-0.911172	0.911172	0.0510965	0.0286316	12	P25311	AZGP1	Zinc-alpha-2-glycoprotein	ZA2G_HUMAN	4	-88.0573	0.531753	11B	SC	extracellular region,extracellular space,nucleus,Requires Ontology,extracellular exosome,external side of plasma membrane	ribonuclease activity,protein binding,protein transmembrane transporter activity	detection of chemical stimulus involved in sensory perception of bitter taste,cell adhesion,negative regulation of cell proliferation,protein transmembrane transport,immune response
11B / SC	Q96IK5	Q96IK5	-0.645311	0.645311	0.0528452	0.0293856	12	Q96IK5	GMCL1	Germ cell-less protein-like 1	GMCL1_HUMAN	3	-56.4077	0.639355	11B	SC	nuclear matrix,nucleus	protein binding,identical protein binding	germ cell development,spermatogenesis
11B / SC	Q9NVA4	Q9NVA4	-0.619459	0.619459	0.0543861	0.0300172	12	Q9NVA4	TMEM184C	Transmembrane protein 184C	T184C_HUMAN	1	-53.6299	0.650915	11B	SC	membrane	transporter activity	transport
11B / SC	Q13487	Q13487	-0.690672	0.690672	0.0584685	0.0317182	12	Q13487	SNAPC2	snRNA-activating protein complex subunit 2	SNPC2_HUMAN	2	-61.4035	0.619565	11B	SC	nucleus,nucleoplasm,cytosol,nuclear body	obsolete general RNA polymerase II transcription factor activity	transcription from RNA polymerase II promoter,transcription from RNA polymerase III promoter,snRNA transcription
11B / SC	Q8N755	Q8N755	-1.17932	1.17932	0.0628433	0.033517	12	Q8N755	SLC66A3	Solute carrier family 66 member 3	S66A3_HUMAN	1	-126.471	0.441558	11B	SC	membrane
11B / SC	Q9UJA2	Q9UJA2	-1.27616	1.27616	0.0637164	0.0338879	12	Q9UJA2	CRLS1	Cardiolipin synthase (CMP-forming)	CRLS1_HUMAN	1	-142.193	0.412893	11B	SC	mitochondrial inner membrane,mitochondrion	1-acylglycerol-3-phosphate O-acyltransferase activity,CDP-diacylglycerol-phosphatidylglycerol phosphatidyltransferase activity,2-acylglycerol-3-phosphate O-acyltransferase activity	cardiolipin biosynthetic process,phosphatidylglycerol acyl-chain remodeling,response to thyroxine,Requires Ontology
11B / SC	O75716	O75716	-0.594387	0.594387	0.0677878	0.0355425	12	O75716	STK16	Serine/threonine-protein kinase 16	STK16_HUMAN	5	-50.9831	0.662326	11B	SC	nucleoplasm,Golgi-associated vesicle,cytosol,plasma membrane,perinuclear region of cytoplasm,cytoplasm,Golgi apparatus	RNA polymerase II core promoter proximal region sequence-specific DNA binding,non-membrane spanning protein tyrosine kinase activity,protein binding,ATP binding,Requires Ontology,protein serine/threonine kinase activity	positive regulation of transcription from RNA polymerase II promoter,protein autophosphorylation,cellular response to transforming growth factor beta stimulus
11B / SC	Q6UXM1	Q6UXM1	-0.820374	0.820374	0.0678169	0.0355515	12	Q6UXM1	LRIG3	Leucine-rich repeats and immunoglobulin-like domains protein 3	LRIG3_HUMAN	4	-76.5863	0.566295	11B	SC	extracellular space,plasma membrane,cytoplasmic vesicle membrane,extracellular matrix	protein binding	otolith morphogenesis
11B / SC	P04259	P04259	-0.785151	0.785151	0.0700684	0.0364479	12	P04259	KRT6B	Keratin, type II cytoskeletal 6B	K2C6B_HUMAN	3	-72.3273	0.580291	11B	SC	cytosol,extracellular exosome,keratin filament	structural constituent of cytoskeleton,protein binding,structural constituent of epidermis	ectoderm development,keratinization,intermediate filament organization
11B / SC	Q8TBE7	Q8TBE7	-0.622204	0.622204	0.0769583	0.0391503	12	Q8TBE7	SLC35G2	Solute carrier family 35 member G2	S35G2_HUMAN	2	-53.9224	0.649678	11B	SC	Golgi apparatus,plasma membrane,synaptic vesicle membrane	protein binding
11B / SC	Q9NP90	Q9NP90	-0.688125	0.688125	0.0775773	0.03939	12	Q9NP90	RAB9B	Ras-related protein Rab-9B	RAB9B_HUMAN	4	-61.1189	0.62066	11B	SC	cytosol,plasma membrane,secretory granule membrane,phagocytic vesicle membrane,phagocytic vesicle,lysosome,late endosome	GTPase activity,protein binding,GTP binding,GDP binding,identical protein binding	protein transport,Rab protein signal transduction,retrograde transport, endosome to Golgi
11B / SC	Q53TN4	Q53TN4	-0.61962	0.61962	0.0794186	0.0401247	12	Q53TN4	CYBRD1	Plasma membrane ascorbate-dependent reductase CYBRD1	CYBR1_HUMAN	3	-53.647	0.650843	11B	SC	plasma membrane,membrane,apical plasma membrane,brush border membrane,extracellular exosome,lysosomal membrane	protein binding,oxidoreductase activity, oxidizing metal ions,identical protein binding,metal ion binding,Requires Ontology,oxidoreductase activity	cellular iron ion homeostasis,response to iron ion,iron assimilation by reduction and transport,transmembrane transport,multicellular organismal iron ion homeostasis,Requires Ontology
11B / SC	P36894	P36894	-0.969383	0.969383	0.0812003	0.0408257	12	P36894	BMPR1A	Bone morphogenetic protein receptor type-1A	BMR1A_HUMAN	1	-95.8003	0.510724	11B	SC	caveola,plasma membrane,external side of plasma membrane,membrane,dendrite,neuronal cell body,HFE-transferrin receptor complex,receptor complex	protein serine/threonine kinase activity,transmembrane receptor protein serine/threonine kinase activity,transforming growth factor beta receptor activity, type I,protein binding,ATP binding,BMP binding,protein homodimerization activity,SMAD binding,metal ion binding,BMP receptor activity	regulation of cardiac muscle cell apoptotic process,regulation of neural crest cell differentiation,positive regulation of gene expression,negative regulation of gene expression,positive regulation of transforming growth factor beta2 production,angiogenesis,osteoblast differentiation,in utero embryonic development,mesoderm formation,somitogenesis,Mullerian duct regression,positive regulation of m…
11B / SC	Q9H3H5	Q9H3H5	-0.7049	0.7049	0.0816372	0.0409949	12	Q9H3H5	DPAGT1	UDP-N-acetylglucosamine--dolichyl-phosphate N-acetylglucosaminephosphotransferase	GPT_HUMAN	2	-63.0031	0.613485	11B	SC	endoplasmic reticulum membrane,membrane,intracellular membrane-bounded organelle	UDP-N-acetylglucosamine-dolichyl-phosphate N-acetylglucosaminephosphotransferase activity,UDP-N-acetylglucosamine-lysosomal-enzyme N-acetylglucosaminephosphotransferase activity,protein binding,transferase activity, transferring glycosyl groups,identical protein binding,metal ion binding	UDP-N-acetylglucosamine metabolic process,protein N-linked glycosylation,dolichol-linked oligosaccharide biosynthetic process
11B / SC	Q3ZAQ7	Q3ZAQ7	-0.650046	0.650046	0.0862122	0.0427926	12	Q3ZAQ7	VMA21	Vacuolar ATPase assembly integral membrane protein VMA21	VMA21_HUMAN	1	-56.9218	0.63726	11B	SC	lysosome,ER to Golgi transport vesicle membrane,endoplasmic reticulum-Golgi intermediate compartment membrane,endoplasmic reticulum membrane	protein binding	regulation of ATPase activity,vacuolar proton-transporting V-type ATPase complex assembly
11B / SC	P01834	P01834	-0.891338	0.891338	0.0871948	0.0431315	12	P01834	IGKC	Immunoglobulin kappa constant	IGKC_HUMAN	1	-85.4896	0.539114	11B	SC	extracellular region,extracellular space,plasma membrane,extracellular exosome,IgG immunoglobulin complex,IgD immunoglobulin complex,IgE immunoglobulin complex,IgA immunoglobulin complex,IgM immunoglobulin complex,blood microparticle	antigen binding	adaptive immune response,immune response,B cell receptor signaling pathway,immunoglobulin mediated immune response
11B / SC	Q9Y2C9	Q9Y2C9	-0.752997	0.752997	0.0889632	0.0437927	12	Q9Y2C9	TLR6	Toll-like receptor 6	TLR6_HUMAN	2	-68.529	0.59337	11B	SC	Golgi apparatus,plasma membrane,phagocytic vesicle membrane,Toll-like receptor 2-Toll-like receptor 6 protein complex,receptor complex,membrane raft	beta-amyloid binding,transmembrane signaling receptor activity,receptor binding,protein binding,Toll-like receptor 2 binding,identical protein binding,protein heterodimerization activity,NAD(P)+ nucleosidase activity,Requires Ontology,lipopeptide binding,signaling receptor activity	detection of diacyl bacterial lipopeptide,positive regulation of I-kappaB kinase/NF-kappaB signaling,positive regulation of JUN kinase activity,cellular response to diacyl bacterial lipopeptide,microglial cell activation,MyD88-dependent toll-like receptor signaling pathway,immune response,signal transduction,activation of NF-kappaB-inducing kinase activity,positive regulation of gene expression,n…
11B / SC	Q03692	Q03692	-0.922367	0.922367	0.0937894	0.045616	12	Q03692	COL10A1	Collagen alpha-1(X) chain	COAA1_HUMAN	2	-89.5222	0.527643	11B	SC	extracellular region,collagen type X trimer,endoplasmic reticulum lumen,Requires Ontology,collagen trimer,extracellular space	protein binding,extracellular matrix structural constituent conferring tensile strength,metal ion binding	skeletal system development,extracellular matrix organization
11B / SC	P02042;P68871	P02042;P68871	-0.766476	0.766476	0.099619	0.0478278	12	P02042;P68871	HBD;HBB	Hemoglobin subunit delta;Hemoglobin subunit beta	HBD_HUMAN;HBB_HUMAN	4	-70.111	0.587852	11B	SC	cytosol,hemoglobin complex,blood microparticle,haptoglobin-hemoglobin complex;extracellular region,extracellular space,cytosol,hemoglobin complex,extracellular exosome,endocytic vesicle lumen,blood microparticle,tertiary granule lumen,ficolin-1-rich granule lumen,haptoglobin-hemoglobin complex	protein binding,metal ion binding,oxygen binding,hemoglobin alpha binding,oxygen transporter activity,peroxidase activity,heme binding,organic acid binding,haptoglobin binding;peroxidase activity,haptoglobin binding,oxygen transporter activity,protein binding,oxygen binding,hemoglobin binding,metal ion binding,hemoglobin alpha binding,organic acid binding,heme binding	carbon dioxide transport,oxygen transport,cellular oxidant detoxification,hydrogen peroxide catabolic process;regulation of blood pressure,carbon dioxide transport,oxygen transport,nitric oxide transport,response to hydrogen peroxide,hydrogen peroxide catabolic process,positive regulation of nitric oxide biosynthetic process,renal absorption,platelet aggregation,Requires Ontology,cellular oxidant…
11B / SC	O75385	O75385	-0.828579	0.828579	0.105073	0.0499001	12	O75385	ULK1	Serine/threonine-protein kinase ULK1	ULK1_HUMAN	9	-77.5935	0.563084	11B	SC	cytoplasm,pre-autophagosomal structure,autophagosome membrane,mitochondrial outer membrane,autophagosome,endoplasmic reticulum membrane,cytosol,axon,pre-autophagosomal structure membrane,recycling endosome,omegasome membrane,ATG1/ULK1 kinase complex	protein serine/threonine kinase activity,protein binding,ATP binding,small GTPase binding,identical protein binding,macromolecular complex binding,GTPase binding,Requires Ontology	autophagosome assembly,protein phosphorylation,autophagy,signal transduction,protein localization,negative regulation of cell proliferation,positive regulation of autophagy,regulation of tumor necrosis factor-mediated signaling pathway,macroautophagy,regulation of macroautophagy,peptidyl-serine phosphorylation,peptidyl-threonine phosphorylation,neuron projection regeneration,neuron projection dev…

## Sheet: S6B_sc vs. 11B - up
Supplementary material 6B. Protein groups upregulated (q-value < 0.05,|log2FC| > 0.58) in the SAOS-LM5 CKB KO clone 11B compared to control SAOS-LM5 scrambled cell line. Following abbreviations describe the cell lines: SC - SAOS-LM5 scrambled; 11B - SAOS-LM5 CKB KO 11B.
Comparison (group1/group2)	Group	ProteinGroups	AVG Log2 Ratio	Absolute AVG Log2 Ratio	Pvalue	Qvalue	# of Ratios	UniProtIds	Genes	ProteinDescriptions	ProteinNames	# Unique Total Peptides	% Change	Ratio	Condition Numerator	Condition Denominator	GO Cellular Component	GO Molecular Function	GO Biological Process
11B / SC	Q9Y2L1	Q9Y2L1	0.819749	0.819749	1.56283e-08	1.93739e-05	12	Q9Y2L1	DIS3	Exosome complex exonuclease RRP44	RRP44_HUMAN	38	43.3459	1.7651	11B	SC	nucleolus,nuclear exosome (RNase complex),exosome (RNase complex),nucleus,nucleoplasm,cytosol,membrane,cytoplasmic exosome (RNase complex)	3'-5'-exoribonuclease activity,RNA binding,endonuclease activity,guanyl-nucleotide exchange factor activity,protein binding	rRNA processing,RNA processing,RNA catabolic process,rRNA catabolic process,exonucleolytic nuclear-transcribed mRNA catabolic process involved in deadenylation-dependent decay,CUT catabolic process
11B / SC	O75312	O75312	0.686123	0.686123	2.96316e-08	2.204e-05	12	O75312	ZPR1	Zinc finger protein ZPR1	ZPR1_HUMAN	14	37.8478	1.60895	11B	SC	nucleus,nucleoplasm,nucleolus,cytoplasm,Cajal body,axon,growth cone,neuronal cell body,perikaryon,perinuclear region of cytoplasm,Gemini of coiled bodies	protein binding,zinc ion binding,receptor tyrosine kinase binding,translation initiation factor binding,protein binding involved in protein folding	DNA replication,microtubule cytoskeleton organization,inner cell mass cell proliferation,trophectodermal cell proliferation,mRNA processing,protein folding,signal transduction,RNA splicing,positive regulation of gene expression,spinal cord development,Cajal body organization,regulation of myelination,positive regulation of RNA splicing,DNA endoreduplication,positive regulation of protein import i…
11B / SC	P22314	P22314	0.786376	0.786376	2.77529e-08	2.204e-05	12	P22314	UBA1	Ubiquitin-like modifier-activating enzyme 1	UBA1_HUMAN	39	42.0201	1.72474	11B	SC	heterochromatin,lysosomal membrane,endosome membrane,desmosome,rough endoplasmic reticulum membrane,nucleus,nucleoplasm,cytoplasm,mitochondrion,cytosol,extracellular exosome	RNA binding,ubiquitin activating enzyme activity,protein binding,ATP binding	cellular response to DNA damage stimulus,protein ubiquitination,ubiquitin-dependent protein catabolic process
11B / SC	Q06203	Q06203	0.823152	0.823152	2.41253e-08	2.204e-05	12	Q06203	PPAT	Amidophosphoribosyltransferase	PUR1_HUMAN	16	43.4794	1.76927	11B	SC	cytosol	metal ion binding,4 iron, 4 sulfur cluster binding,amidophosphoribosyltransferase activity	GMP biosynthetic process,'de novo' IMP biosynthetic process,glutamine metabolic process,purine nucleobase biosynthetic process,'de novo' AMP biosynthetic process,'de novo' XMP biosynthetic process,purine nucleotide biosynthetic process
11B / SC	P14618	P14618	0.614607	0.614607	3.51692e-08	2.37807e-05	12	P14618	PKM	Pyruvate kinase PKM	KPYM_HUMAN	36	34.6892	1.53114	11B	SC	extracellular region,nucleus,cytoplasm,mitochondrion,rough endoplasmic reticulum,cytosol,cilium,vesicle,secretory granule lumen,Requires Ontology,extracellular exosome,extracellular vesicle,ficolin-1-rich granule lumen	magnesium ion binding,RNA binding,mRNA binding,protein tyrosine kinase activity,pyruvate kinase activity,protein binding,ATP binding,MHC class II protein complex binding,potassium ion binding,cadherin binding	programmed cell death,phosphorylation,canonical glycolysis,positive regulation of sprouting angiogenesis,positive regulation of cytoplasmic translation,cellular response to insulin stimulus,glycolytic process
11B / SC	P00352	P00352	1.33785	1.33785	4.91664e-08	2.438e-05	12	P00352	ALDH1A1	Aldehyde dehydrogenase 1A1	AL1A1_HUMAN	17	60.439	2.52774	11B	SC	cytoplasm,cytosol,axon,synapse,extracellular exosome	retinal dehydrogenase activity,aldehyde dehydrogenase (NAD) activity,GTPase activator activity,androgen binding,protein binding,aminobutyraldehyde dehydrogenase activity,glyceraldehyde-3-phosphate dehydrogenase (NAD+) (non-phosphorylating) activity,NAD binding,Requires Ontology,benzaldehyde dehydrogenase (NAD+) activity	retinoid metabolic process,cellular aldehyde metabolic process,gamma-aminobutyric acid biosynthetic process,fructosamine catabolic process,maintenance of lens transparency,retinol metabolic process,Requires Ontology
11B / SC	Q9Y285	Q9Y285	0.785471	0.785471	4.7778e-08	2.438e-05	12	Q9Y285	FARSA	Phenylalanine--tRNA ligase alpha subunit	SYFA_HUMAN	15	41.9837	1.72365	11B	SC	cytoplasm,cytosol,phenylalanine-tRNA ligase complex,membrane	tRNA binding,magnesium ion binding,RNA binding,phenylalanine-tRNA ligase activity,protein binding,ATP binding	phenylalanyl-tRNA aminoacylation,protein heterotetramerization
11B / SC	P15374	P15374	0.638594	0.638594	9.07245e-08	2.89622e-05	12	P15374	UCHL3	Ubiquitin carboxyl-terminal hydrolase isozyme L3	UCHL3_HUMAN	15	35.7661	1.55681	11B	SC	nucleoplasm,cytosol,cytoplasm	thiol-dependent ubiquitin-specific protease activity,protein binding,peptidase activity,NEDD8-specific protease activity,ubiquitin binding	ubiquitin-dependent protein catabolic process,protein ubiquitination,protein deubiquitination,protein catabolic process,post-translational protein modification
11B / SC	P31689	P31689	0.773318	0.773318	8.83171e-08	2.89622e-05	12	P31689	DNAJA1	DnaJ homolog subfamily A member 1	DNJA1_HUMAN	15	41.493	1.7092	11B	SC	nucleus,mitochondrion,cytosol,microtubule cytoskeleton,membrane,perinuclear region of cytoplasm,extracellular exosome,cytoplasmic side of endoplasmic reticulum membrane,cytoplasm	G-protein coupled receptor binding,ATPase activator activity,protein binding,ATP binding,Hsp70 protein binding,Tat protein binding,ubiquitin protein ligase binding,metal ion binding,low-density lipoprotein particle receptor binding,unfolded protein binding,chaperone binding,C3HC4-type RING finger domain binding	protein folding,response to unfolded protein,spermatogenesis,response to heat,flagellated sperm motility,androgen receptor signaling pathway,negative regulation of protein ubiquitination,positive regulation of apoptotic process,negative regulation of apoptotic process,negative regulation of JUN kinase activity,regulation of protein transport,protein localization to mitochondrion,negative regulati…
11B / SC	P60842	P60842	0.671348	0.671348	7.97665e-08	2.89622e-05	12	P60842	EIF4A1	Eukaryotic initiation factor 4A-I	IF4A1_HUMAN	23	37.208	1.59256	11B	SC	nucleus,cytoplasm,cytosol,membrane,eukaryotic translation initiation factor 4F complex,extracellular exosome	RNA cap binding,RNA binding,RNA helicase activity,double-stranded RNA binding,mRNA binding,translation initiation factor activity,helicase activity,protein binding,ATP binding,translation factor activity, RNA binding,ATPase activity	cytoplasmic translational initiation,translational initiation
11B / SC	P24534	P24534	0.584777	0.584777	1.12583e-07	3.22074e-05	12	P24534	EEF1B2	Elongation factor 1-beta	EF1B_HUMAN	6	33.3248	1.49981	11B	SC	nucleus,endoplasmic reticulum,cytoplasm,cytosol,eukaryotic translation elongation factor 1 complex	translation elongation factor activity,protein binding,guanyl-nucleotide exchange factor activity	translational elongation
11B / SC	Q9UHR4	Q9UHR4	1.25382	1.25382	1.22418e-07	3.25195e-05	12	Q9UHR4	BAIAP2L1	Brain-specific angiogenesis inhibitor 1-associated protein 2-like protein 1	BI2L1_HUMAN	6	58.0663	2.38472	11B	SC	actin cytoskeleton,nucleoplasm,cytosol,plasma membrane,adherens junction,extracellular exosome	actin binding,protein binding,proline-rich region binding,cadherin binding involved in cell-cell adhesion	plasma membrane organization,positive regulation of actin filament polymerization,regulation of actin cytoskeleton organization,cell-cell adhesion,actin filament bundle assembly,actin crosslink formation
11B / SC	Q08J23	Q08J23	0.781537	0.781537	1.62575e-07	3.90075e-05	12	Q08J23	NSUN2	RNA cytosine C(5)-methyltransferase NSUN2	NSUN2_HUMAN	43	41.8253	1.71896	11B	SC	nucleoplasm,nucleolus,cytoplasm,mitochondrion,spindle,chromatoid body,extracellular exosome,nucleus	RNA binding,tRNA (cytosine-5-)-methyltransferase activity,Requires Ontology,tRNA binding	in utero embryonic development,tRNA modification,spermatid development,regulation of mRNA export from nucleus,tRNA methylation,meiotic cell cycle checkpoint,tRNA stabilization,hair follicle maturation,cell division,mRNA methylation,regulation of stem cell differentiation
11B / SC	P62993	P62993	0.894394	0.894394	1.96517e-07	4.2991e-05	12	P62993	GRB2	Growth factor receptor-bound protein 2	GRB2_HUMAN	11	46.2027	1.85883	11B	SC	nucleus,nucleoplasm,nucleolus,cytoplasm,endosome,Golgi apparatus,cytosol,plasma membrane,cell-cell junction,cell cortex,vesicle membrane,extracellular exosome,COP9 signalosome,Grb2-EGFR complex	phosphotyrosine binding,RNA binding,transmembrane receptor protein tyrosine kinase adaptor activity,guanyl-nucleotide exchange factor adaptor activity,epidermal growth factor receptor binding,neurotrophin TRKA receptor binding,protein binding,SH3 domain binding,protein kinase binding,protein phosphatase binding,identical protein binding,insulin receptor substrate binding,ephrin receptor binding	actin cytoskeleton organization,epidermal growth factor receptor signaling pathway,Ras protein signal transduction,insulin receptor signaling pathway,fibroblast growth factor receptor signaling pathway,Schwann cell development,positive regulation of actin filament polymerization,receptor internalization,endodermal cell differentiation,myelination,signal transduction in response to DNA damage,insu…
11B / SC	O43765	O43765	0.81516	0.81516	2.12356e-07	4.4542e-05	12	O43765	SGTA	Small glutamine-rich tetratricopeptide repeat-containing protein alpha	SGTA_HUMAN	10	43.1654	1.75949	11B	SC	nucleus,cytoplasm,cytosol,membrane,TRC complex	protein binding,identical protein binding,protein self-association,BAT3 complex binding,binding, bridging	ERAD pathway,tail-anchored membrane protein insertion into ER membrane,negative regulation of ERAD pathway,positive regulation of ERAD pathway,negative regulation of protein ubiquitination involved in ubiquitin-dependent protein catabolic process,positive regulation of protein ubiquitination involved in ubiquitin-dependent protein catabolic process,posttranslational protein targeting to membrane
11B / SC	P52209	P52209	0.855419	0.855419	2.15584e-07	4.4542e-05	12	P52209	PGD	6-phosphogluconate dehydrogenase, decarboxylating	6PGD_HUMAN	22	44.7295	1.80928	11B	SC	nucleus,cytosol,extracellular exosome	phosphogluconate dehydrogenase (decarboxylating) activity,NADP binding	pentose-phosphate shunt,pentose-phosphate shunt, oxidative branch,pentose biosynthetic process,D-gluconate catabolic process
11B / SC	P31350	P31350	0.895019	0.895019	2.49253e-07	4.45559e-05	12	P31350	RRM2	Ribonucleoside-diphosphate reductase subunit M2	RIR2_HUMAN	17	46.226	1.85963	11B	SC	nucleus,cytosol,ribonucleoside-diphosphate reductase complex	ribonucleoside-diphosphate reductase activity, thioredoxin disulfide as acceptor,protein binding,ferric iron binding,protein homodimerization activity	blastocyst development,ribonucleoside diphosphate metabolic process,deoxyribonucleotide biosynthetic process,2'-deoxyribonucleotide biosynthetic process,protein heterotetramerization,positive regulation of G1/S transition of mitotic cell cycle
11B / SC	P35573	P35573	0.763399	0.763399	2.36821e-07	4.45559e-05	12	P35573	AGL	Glycogen debranching enzyme	GDE_HUMAN	69	41.0893	1.69749	11B	SC	extracellular region,nucleus,cytoplasm,cytosol,inclusion body,sarcoplasmic reticulum,secretory granule lumen,ficolin-1-rich granule lumen,isoamylase complex	glycogen debranching enzyme activity,4-alpha-glucanotransferase activity,amylo-alpha-1,6-glucosidase activity,protein binding,polysaccharide binding,polyubiquitin binding,Requires Ontology	glycogen biosynthetic process,glycogen catabolic process,response to nutrient,response to glucocorticoid
11B / SC	P80723	P80723	0.829569	0.829569	3.26728e-07	4.67346e-05	12	P80723	BASP1	Brain acid soluble protein 1	BASP1_HUMAN	16	43.7303	1.77715	11B	SC	COP9 signalosome,nucleus,cytoplasm,cytoskeleton,plasma membrane,nuclear matrix,PML body,nuclear speck,cell junction,growth cone,vesicle,extracellular exosome,chromatin	transcription regulatory region sequence-specific DNA binding,transcription corepressor activity,protein binding,protein domain specific binding	thorax and anterior abdomen determination,gonad development,substantia nigra development,negative regulation of transcription, DNA-templated,mesenchymal to epithelial transition,positive regulation of heart growth,diaphragm development,metanephric mesenchyme development,glomerular visceral epithelial cell differentiation,positive regulation of metanephric ureteric bud development
11B / SC	Q9NQ29	Q9NQ29	0.694276	0.694276	3.1576e-07	4.67346e-05	12	Q9NQ29	LUC7L	Putative RNA-binding protein Luc7-like 1	LUC7L_HUMAN	10	38.1981	1.61807	11B	SC	U2-type prespliceosome,U1 snRNP	protein binding,identical protein binding,RS domain binding,mRNA binding	negative regulation of striated muscle tissue development,mRNA splice site selection
11B / SC	Q9P2L0	Q9P2L0	0.839137	0.839137	2.90012e-07	4.67346e-05	12	Q9P2L0	WDR35	WD repeat-containing protein 35	WDR35_HUMAN	5	44.1022	1.78898	11B	SC	centrosome,cilium,axoneme,intraciliary transport particle A,ciliary basal body,ciliary tip	protein binding	intraciliary retrograde transport,intraciliary transport,cilium morphogenesis,protein localization to cilium,cellular response to leukemia inhibitory factor
11B / SC	P06454	P06454	1.23409	1.23409	3.52577e-07	4.85642e-05	12	P06454	PTMA	Prothymosin alpha	PTMA_HUMAN	8	57.489	2.35233	11B	SC	nucleus,nucleoplasm,cytosol	protein binding,histone binding,ion binding,Requires Ontology	transcription, DNA-templated,negative regulation of apoptotic process,positive regulation of transcription from RNA polymerase II promoter
11B / SC	P41214	P41214	0.820501	0.820501	3.67024e-07	4.9635e-05	12	P41214	EIF2D	Eukaryotic translation initiation factor 2D	EIF2D_HUMAN	18	43.3755	1.76602	11B	SC	cytosolic small ribosomal subunit,cytoplasm,cytosol,nuclear body	RNA binding,translation initiation factor activity,signaling receptor activity	formation of translation preinitiation complex,intracellular protein transport,ribosome disassembly,IRES-dependent viral translational initiation
11B / SC	P00441	P00441	0.791905	0.791905	3.9168e-07	5.11108e-05	12	P00441	SOD1	Superoxide dismutase [Cu-Zn]	SODC_HUMAN	8	42.2419	1.73136	11B	SC	plasma membrane,extracellular region,extracellular space,nucleus,nucleoplasm,cytoplasm,mitochondrion,mitochondrial intermembrane space,mitochondrial matrix,peroxisome,cytosol,cytoplasmic vesicle,dendrite cytoplasm,neuronal cell body,extracellular exosome,axon cytoplasm,macromolecular complex	superoxide dismutase activity,copper ion binding,protein binding,zinc ion binding,protein phosphatase 2B binding,small GTPase binding,identical protein binding,chaperone binding	positive regulation of MAPK cascade,response to superoxide,ovarian follicle development,positive regulation of cytokine production,placenta development,retina homeostasis,myeloid cell homeostasis,glutathione metabolic process,superoxide metabolic process,cellular iron ion homeostasis,apoptotic process,spermatogenesis,embryo implantation,sensory perception of sound,locomotory behavior,anterograde …
11B / SC	P04406	P04406	0.629585	0.629585	4.10895e-07	5.11268e-05	12	P04406	GAPDH	Glyceraldehyde-3-phosphate dehydrogenase	G3P_HUMAN	18	35.3638	1.54712	11B	SC	nucleus,cytoplasm,lipid particle,cytosol,plasma membrane,microtubule cytoskeleton,membrane,nuclear membrane,vesicle,intracellular membrane-bounded organelle,perinuclear region of cytoplasm,extracellular exosome,GAIT complex,ribonucleoprotein complex	glyceraldehyde-3-phosphate dehydrogenase (NAD+) (phosphorylating) activity,protein binding,microtubule binding,aspartic-type endopeptidase inhibitor activity,peptidyl-cysteine S-nitrosylase activity,identical protein binding,NADP binding,NAD binding,disordered domain specific binding	microtubule cytoskeleton organization,positive regulation of cytokine production,glucose metabolic process,glycolytic process,negative regulation of endopeptidase activity,regulation of macroautophagy,negative regulation of translation,killing of cells of other organism,positive regulation of type I interferon production,peptidyl-cysteine S-trans-nitrosylation,positive regulation of I-kappaB kina…
11B / SC	Q9Y263	Q9Y263	0.913645	0.913645	4.29509e-07	5.11268e-05	12	Q9Y263	PLAA	Phospholipase A-2-activating protein	PLAP_HUMAN	30	46.9158	1.8838	11B	SC	nucleus,cytoplasm,synapse,extracellular exosome	protein binding,phospholipase A2 activator activity,ubiquitin binding	phospholipid metabolic process,prostaglandin metabolic process,inflammatory response,signal transduction,nervous system development,macroautophagy,positive regulation of phospholipase A2 activity,ubiquitin-dependent protein catabolic process via the multivesicular body sorting pathway,cellular response to lipopolysaccharide,negative regulation of protein K63-linked ubiquitination,positive regulat…
11B / SC	O14639	O14639	0.781837	0.781837	4.55397e-07	5.21051e-05	12	O14639	ABLIM1	Actin-binding LIM protein 1	ABLM1_HUMAN	36	41.8374	1.71932	11B	SC	stress fiber,cytoplasm,lamellipodium,actin cytoskeleton	actin binding,protein binding,metal ion binding,actin filament binding	lamellipodium assembly,cilium morphogenesis,cytoskeleton organization,visual perception,animal organ morphogenesis
11B / SC	Q86VP6	Q86VP6	0.610482	0.610482	5.13759e-07	5.61962e-05	12	Q86VP6	CAND1	Cullin-associated NEDD8-dissociated protein 1	CAND1_HUMAN	44	34.5022	1.52677	11B	SC	extracellular region,nucleus,nucleoplasm,cytoplasm,Golgi apparatus,cytosol,membrane,secretory granule lumen,extracellular exosome,ficolin-1-rich granule lumen,ubiquitin ligase complex,cullin-RING ubiquitin ligase complex	protein binding,TBP-class protein binding	SCF complex assembly,protein ubiquitination,cell differentiation,negative regulation of catalytic activity,positive regulation of RNA polymerase II transcriptional preinitiation complex assembly
11B / SC	Q14CX7	Q14CX7	0.672399	0.672399	5.37027e-07	5.78899e-05	12	Q14CX7	NAA25	N-alpha-acetyltransferase 25, NatB auxiliary subunit	NAA25_HUMAN	22	37.2538	1.59372	11B	SC	cytoplasm,Golgi apparatus,cytosol,NatB complex	protein binding	N-terminal peptidyl-methionine acetylation
11B / SC	P05198	P05198	0.727215	0.727215	6.22182e-07	6.17039e-05	12	P05198	EIF2S1	Eukaryotic translation initiation factor 2 subunit 1	IF2A_HUMAN	16	39.5931	1.65544	11B	SC	nucleus,cytosol,cytoplasmic stress granule,membrane,synapse,extracellular exosome,glial limiting end-foot,eukaryotic translation initiation factor 2 complex,translation initiation ternary complex,eukaryotic 48S preinitiation complex	RNA binding,translation initiation factor activity,protein binding,ribosome binding	translational initiation,negative regulation of translational initiation in response to stress,stress granule assembly,cellular response to amino acid starvation,cellular response to oxidative stress,cellular response to heat,cellular response to UV,response to endoplasmic reticulum stress,regulation of translation in response to endoplasmic reticulum stress,PERK-mediated unfolded protein respons…
11B / SC	Q9H8U3	Q9H8U3	1.85189	1.85189	6.172e-07	6.17039e-05	12	Q9H8U3	ZFAND3	AN1-type zinc finger protein 3	ZFAN3_HUMAN	2	72.297	3.60972	11B	SC		DNA binding,protein binding,zinc ion binding
11B / SC	Q9NTZ6	Q9NTZ6	0.767961	0.767961	6.46366e-07	6.32588e-05	12	Q9NTZ6	RBM12	RNA-binding protein 12	RBM12_HUMAN	15	41.2753	1.70286	11B	SC	nucleoplasm,ribonucleoprotein complex	RNA binding,protein binding	regulation of RNA splicing
11B / SC	Q9Y3C4	Q9Y3C4	0.826185	0.826185	6.69501e-07	6.38429e-05	12	Q9Y3C4	TPRKB	EKC/KEOPS complex subunit TPRKB	TPRKB_HUMAN	5	43.5981	1.77299	11B	SC	nucleus,cytoplasm,cytosol,EKC/KEOPS complex	protein binding,protein kinase binding	tRNA threonylcarbamoyladenosine modification
11B / SC	P12081	P12081	0.781215	0.781215	7.11365e-07	6.69763e-05	12	P12081	HARS1	Histidine--tRNA ligase, cytoplasmic	HARS1_HUMAN	14	41.8123	1.71858	11B	SC	cytoplasm,cytosol,mitochondrion	histidine-tRNA ligase activity,ATP binding,identical protein binding,protein homodimerization activity,RNA binding	translation,tRNA aminoacylation for protein translation,histidyl-tRNA aminoacylation,mitochondrial translation
11B / SC	P42574	P42574	0.732092	0.732092	7.44016e-07	6.74877e-05	12	P42574	CASP3	Caspase-3	CASP3_HUMAN	8	39.797	1.66105	11B	SC	nucleus,cytoplasm,nucleoplasm,cytosol,neuronal cell body,death-inducing signaling complex	protease binding,aspartic-type endopeptidase activity,cysteine-type endopeptidase activity,cyclin-dependent protein serine/threonine kinase inhibitor activity,death receptor binding,protein binding,peptidase activity,phospholipase A2 activator activity,macromolecular complex binding,cysteine-type endopeptidase activity involved in apoptotic process,cysteine-type endopeptidase activity involved in…	neurotrophin TRK receptor signaling pathway,luteolysis,response to hypoxia,B cell homeostasis,negative regulation of cytokine production,proteolysis,apoptotic process,cellular response to DNA damage stimulus,axonal fasciculation,heart development,sensory perception of sound,learning or memory,intrinsic apoptotic signaling pathway in response to osmotic stress,response to xenobiotic stimulus,respo…
11B / SC	P57737	P57737	0.598549	0.598549	8.11713e-07	7.27412e-05	12	P57737	CORO7	Coronin-7	CORO7_HUMAN	16	33.9582	1.51419	11B	SC	Golgi membrane,Golgi apparatus,trans-Golgi network,cytosol,membrane,cytoplasmic vesicle	actin binding,protein binding	Golgi to endosome transport,Golgi organization,protein transport,cell migration,establishment of cell polarity,actin filament polymerization,positive regulation of hippo signaling
[truncated: 1,064 more rows]

## Sheet: S6C_sc vs. 6C - down
Supplementary material 6C. Protein groups downregulated (q-value < 0.05, log2FC < -0.58) in the SAOS-LM5 CKB KO clone 6C compared to control SAOS-LM5 scrambled cell line. Following abbreviations describe the cell lines: SC - SAOS-LM5 scrambled; 6C - SAOS-LM5 CKB KO 6C.
Comparison (group1/group2)	Group	ProteinGroups	AVG Log2 Ratio	Absolute AVG Log2 Ratio	Pvalue	Qvalue	# of Ratios	UniProtIds	Genes	ProteinDescriptions	ProteinNames	# Unique Total Peptides	% Change	Ratio	Condition Numerator	Condition Denominator	GO Cellular Component	GO Molecular Function	GO Biological Process
[truncated: 228 more rows]

## Sheet: S6D_sc vs. 6C - up
Supplementary material 6D. Protein groups upregulated (q-value < 0.05, log2FC > 0.58) in the SAOS-LM5 CKB KO clone 6C compared to control SAOS-LM5 scrambled cell line. Following abbreviations describe the cell lines: SC - SAOS-LM5 scrambled; 6C - SAOS-LM5 CKB KO 6C.
[truncated: 197 more rows]

[truncated: 2 more sheets: S6E_sc vs. KO - down, S6F_sc vs. KO - up]
