# Supplementary material for: Creatine kinase B, a downstream effector of c-Myb, controls migration of osteosarcoma cells via regulation of N-cadherin
Source: Cancer Cell Int. 2025 Dec 5;26:5. doi: 10.1186/s12935-025-04087-0 (PMC12797693; doi:10.1186/s12935-025-04087-0)
Supplement: Supplementary file 6 — Supplementary Material 7 [file 12935_2025_4087_MOESM6_ESM.xlsx]

## Sheet: S7_gProfiler_intersections
Supplementary material S7. Significantly enriched Gene Ontology Biological Process pathways from the g:Profiler overrepresentation analysis for protein groups significantly downregulated (q-value < 0.05, log2FC < -0.58) in both SAOS-LM5 CKB KO clones 6C and 11B against the control SAOS-LM5 scrambled cell line.
source	term_name	term_id	adjusted_p_value	negative_log10_of_adjusted_p_value	term_size	query_size	intersection_size	effective_domain_size	intersections
GO:BP	collagen fibril organization	GO:0030199	0.000014507342663001503	4.8384121308072565	36	147	10	8543	COLGALT2,COL5A1,DDR2,EFEMP2,COL3A1,COL1A1,COL5A2,COL11A1,COL18A1,COL1A2
GO:BP	animal organ development	GO:0048513	0.00014992302305317517	3.8241316692386094	1342	147	52	8543	ATXN1,DAB2,ATP2B4,YBX3,GAS6,FZD1,INA,CKB,CAV2,CAV1,COL5A1,CRISPLD2,ACTA2,LRRC17,TAGLN,ITGA11,DDR2,LPAR1,EFEMP2,PLCD3,KRT8,COL3A1,PDLIM3,MAFF,IGF2BP1,CSF1,FBN1,POFUT2,PHLDB2,CDH2,DNAJC30,TUBB2B,NBL1,COL1A1,HBEGF,APOA1,COL5A2,TGM3,EFNB2,SIDT2,COL11A1,COL18A1,COL1A2,B2M,KRT80,SDCBP,PODXL,ECM1,TEAD3,LDB3,JUP,KRT6B
GO:BP	extracellular matrix organization	GO:0030198	0.00025998497965083425	3.585051742195306	130	147	15	8543	GAS6,CAV2,COLGALT2,CAV1,COL5A1,CRISPLD2,DDR2,EFEMP2,COL3A1,PHLDB2,COL1A1,COL5A2,COL11A1,COL18A1,COL1A2
GO:BP	extracellular structure organization	GO:0043062	0.00025998497965083425	3.585051742195306	130	147	15	8543	GAS6,CAV2,COLGALT2,CAV1,COL5A1,CRISPLD2,DDR2,EFEMP2,COL3A1,PHLDB2,COL1A1,COL5A2,COL11A1,COL18A1,COL1A2
GO:BP	cell adhesion	GO:0007155	0.00026246972330540297	3.580920786580895	632	147	33	8543	DAB2,GAS6,RRAS,CAV1,COL5A1,ERBIN,ITGA11,DDR2,ITGA5,EFEMP2,COL3A1,MXRA8,NTM,IGFBP7,KRT18,CSF1,HSPB1,FBN1,ACKR3,PHLDB2,CDH2,COL1A1,NDFIP1,APOA1,EFNB2,PCDHB11,COL18A1,SSPN,MYL9,B2M,PODXL,S100A9,JUP
GO:BP	external encapsulating structure organization	GO:0045229	0.00028932063605169105	3.538620588807066	131	147	15	8543	GAS6,CAV2,COLGALT2,CAV1,COL5A1,CRISPLD2,DDR2,EFEMP2,COL3A1,PHLDB2,COL1A1,COL5A2,COL11A1,COL18A1,COL1A2
GO:BP	anatomical structure development	GO:0048856	0.0007347689942080992	3.133849178343961	2691	147	79	8543	ATXN1,TSPAN2,DAB2,ATP2B4,YBX3,SPARC,ERFE,GAS6,FZD1,RRAS,INA,CKB,CAV2,SPANXB1,CAV1,COL5A1,CRISPLD2,ACTA2,LRRC17,TAGLN,ITGA11,DDR2,LPAR1,HLA-B,ITGA5,EFEMP2,TNFRSF9,PLCD3,KRT8,COL3A1,LBR,MXRA8,NTM,IGFBP7,PDLIM3,MAFF,IGF2BP1,KRT18,CSF1,HSPB1,FBN1,FSTL1,POFUT2,ACKR3,PHLDB2,CDH2,DNAJC30,TUBB2B,NBL1,ZDHHC12,COL1A1,NDFIP1,HBEGF,APOA1,COL5A2,TGM3,EFNB2,SIDT2,RAP2A,PCDHB11,COL11A1,COL18A1,GPR183,APOH,MYL9,…
GO:BP	locomotion	GO:0040011	0.0013910709957836948	2.856650704450604	539	147	29	8543	DAB2,ATP2B4,SPARC,GAS6,RRAS,CAV1,ACTA2,DDR2,LPAR1,ITGA5,COL3A1,CSF1,HSPB1,ACKR3,PHLDB2,TUBB2B,NBL1,COL1A1,HBEGF,APOA1,EFNB2,RAP2A,GPR183,APOH,SDCBP,PODXL,ECM1,S100A9,JUP
GO:BP	regulation of locomotion	GO:0040012	0.0018949277657489246	2.722407340595416	481	147	27	8543	DAB2,ATP2B4,SPARC,GAS6,RRAS,CAV1,ACTA2,DDR2,LPAR1,ITGA5,COL3A1,CSF1,HSPB1,ACKR3,PHLDB2,TUBB2B,NBL1,COL1A1,HBEGF,EFNB2,RAP2A,GPR183,APOH,SDCBP,PODXL,ECM1,JUP
GO:BP	cell migration	GO:0016477	0.003567594530145184	2.447624510609525	703	147	33	8543	DAB2,ATP2B4,SPARC,GAS6,RRAS,CAV1,COL5A1,ACTA2,ITGA11,DDR2,LPAR1,ITGA5,COL3A1,CSF1,HSPB1,FSTL1,ACKR3,PHLDB2,CDH2,TUBB2B,NBL1,COL1A1,HBEGF,APOA1,EFNB2,RAP2A,GPR183,APOH,SDCBP,PODXL,ECM1,S100A9,JUP
GO:BP	regulation of cell migration	GO:0030334	0.008701541743779398	2.0604037920371354	452	147	25	8543	DAB2,ATP2B4,SPARC,GAS6,RRAS,CAV1,ACTA2,DDR2,LPAR1,ITGA5,COL3A1,CSF1,HSPB1,ACKR3,PHLDB2,NBL1,COL1A1,HBEGF,RAP2A,GPR183,APOH,SDCBP,PODXL,ECM1,JUP
GO:BP	multicellular organismal process	GO:0032501	0.009490722225045439	2.0227007373706805	2944	147	81	8543	ATXN1,TSPAN2,DAB2,ATP2B4,FAS,YBX3,SPARC,ERFE,GAS6,SLC4A4,FZD1,RRAS,SOD3,PZP,INA,CKB,DYSF,MYL1,CAV1,COL5A1,CRISPLD2,ACTA2,LRRC17,ERBIN,ITGA11,DDR2,LPAR1,HLA-B,ITGA5,EFEMP2,TNFRSF9,PLCD3,KRT8,COL3A1,MXRA8,NTM,IGFBP7,PDLIM3,MAFF,IGF2BP1,CSF1,HSPB1,FBN1,ABCA1,FSTL1,POFUT2,ACKR3,PHLDB2,CDH2,DNAJC30,TUBB2B,NBL1,ZDHHC12,COL1A1,NDFIP1,HBEGF,APOA1,COL5A2,TGM3,EFNB2,SIDT2,RAP2A,PCDHB11,COL11A1,COL18A1,GPR1…
GO:BP	developmental process	GO:0032502	0.015383968579167918	1.8129316157890725	2920	147	80	8543	ATXN1,TSPAN2,DAB2,ATP2B4,YBX3,SPARC,ERFE,GAS6,FZD1,RRAS,INA,CKB,CAV2,SPANXB1,CAV1,COL5A1,CRISPLD2,ACTA2,LRRC17,TAGLN,ITGA11,DDR2,LPAR1,HLA-B,ITGA5,EFEMP2,TNFRSF9,PLCD3,KRT8,COL3A1,LBR,MXRA8,NTM,IGFBP7,PDLIM3,MAFF,IGF2BP1,KRT18,CSF1,HSPB1,FBN1,ABCA1,FSTL1,POFUT2,ACKR3,PHLDB2,CDH2,DNAJC30,TUBB2B,NBL1,ZDHHC12,COL1A1,NDFIP1,HBEGF,APOA1,COL5A2,TGM3,EFNB2,SIDT2,RAP2A,PCDHB11,COL11A1,COL18A1,GPR183,APOH…
GO:BP	regulation of cell motility	GO:2000145	0.016881455790469325	1.7725901042443786	468	147	25	8543	DAB2,ATP2B4,SPARC,GAS6,RRAS,CAV1,ACTA2,DDR2,LPAR1,ITGA5,COL3A1,CSF1,HSPB1,ACKR3,PHLDB2,NBL1,COL1A1,HBEGF,RAP2A,GPR183,APOH,SDCBP,PODXL,ECM1,JUP
GO:BP	system development	GO:0048731	0.018900954669741846	1.7235162594600881	1823	147	58	8543	ATXN1,TSPAN2,DAB2,ATP2B4,YBX3,SPARC,GAS6,FZD1,RRAS,INA,CKB,CAV1,COL5A1,CRISPLD2,ACTA2,LRRC17,DDR2,LPAR1,HLA-B,ITGA5,EFEMP2,PLCD3,COL3A1,MXRA8,NTM,PDLIM3,IGF2BP1,CSF1,HSPB1,FBN1,ACKR3,CDH2,DNAJC30,TUBB2B,NBL1,ZDHHC12,COL1A1,NDFIP1,APOA1,COL5A2,EFNB2,SIDT2,RAP2A,PCDHB11,COL11A1,COL18A1,GPR183,APOH,CYB5D2,COL1A2,B2M,SDCBP,PODXL,ECM1,S100A9,TEAD3,LDB3,JUP
GO:BP	cell motility	GO:0048870	0.02157843638537658	1.6659800283187942	759	147	33	8543	DAB2,ATP2B4,SPARC,GAS6,RRAS,CAV1,COL5A1,ACTA2,ITGA11,DDR2,LPAR1,ITGA5,COL3A1,CSF1,HSPB1,FSTL1,ACKR3,PHLDB2,CDH2,TUBB2B,NBL1,COL1A1,HBEGF,APOA1,EFNB2,RAP2A,GPR183,APOH,SDCBP,PODXL,ECM1,S100A9,JUP
GO:BP	cell differentiation	GO:0030154	0.021630563054086744	1.6649321755169777	1925	147	60	8543	TSPAN2,DAB2,YBX3,ERFE,GAS6,FZD1,RRAS,INA,CAV2,SPANXB1,CAV1,COL5A1,ACTA2,LRRC17,TAGLN,ITGA11,DDR2,LPAR1,HLA-B,ITGA5,EFEMP2,TNFRSF9,KRT8,COL3A1,LBR,MXRA8,NTM,MAFF,IGF2BP1,CSF1,FBN1,ABCA1,FSTL1,POFUT2,ACKR3,PHLDB2,CDH2,TUBB2B,NBL1,COL1A1,NDFIP1,COL5A2,TGM3,EFNB2,SIDT2,RAP2A,COL11A1,COL18A1,GPR183,MYL9,CYB5D2,B2M,KRT80,SDCBP,PODXL,ECM1,S100A9,TEAD3,LDB3,KRT6B
GO:BP	cellular developmental process	GO:0048869	0.022042429190567335	1.6567405456676039	1926	147	60	8543	TSPAN2,DAB2,YBX3,ERFE,GAS6,FZD1,RRAS,INA,CAV2,SPANXB1,CAV1,COL5A1,ACTA2,LRRC17,TAGLN,ITGA11,DDR2,LPAR1,HLA-B,ITGA5,EFEMP2,TNFRSF9,KRT8,COL3A1,LBR,MXRA8,NTM,MAFF,IGF2BP1,CSF1,FBN1,ABCA1,FSTL1,POFUT2,ACKR3,PHLDB2,CDH2,TUBB2B,NBL1,COL1A1,NDFIP1,COL5A2,TGM3,EFNB2,SIDT2,RAP2A,COL11A1,COL18A1,GPR183,MYL9,CYB5D2,B2M,KRT80,SDCBP,PODXL,ECM1,S100A9,TEAD3,LDB3,KRT6B
GO:BP	blood vessel development	GO:0001568	0.037632554406942055	1.4244363018186392	328	147	20	8543	ATP2B4,SPARC,RRAS,CAV1,COL5A1,ACTA2,ITGA5,EFEMP2,PLCD3,COL3A1,HSPB1,ACKR3,CDH2,COL1A1,EFNB2,COL18A1,APOH,COL1A2,ECM1,JUP
GO:BP	multicellular organism development	GO:0007275	0.04498822739297457	1.3469011183840187	2160	147	64	8543	ATXN1,TSPAN2,DAB2,ATP2B4,YBX3,SPARC,ERFE,GAS6,FZD1,RRAS,INA,CKB,CAV1,COL5A1,CRISPLD2,ACTA2,LRRC17,DDR2,LPAR1,HLA-B,ITGA5,EFEMP2,PLCD3,KRT8,COL3A1,MXRA8,NTM,IGFBP7,PDLIM3,MAFF,IGF2BP1,CSF1,HSPB1,FBN1,POFUT2,ACKR3,PHLDB2,CDH2,DNAJC30,TUBB2B,NBL1,ZDHHC12,COL1A1,NDFIP1,APOA1,COL5A2,EFNB2,SIDT2,RAP2A,PCDHB11,COL11A1,COL18A1,GPR183,APOH,CYB5D2,COL1A2,B2M,SDCBP,PODXL,ECM1,S100A9,TEAD3,LDB3,JUP
